# Supplementary material for: miMatch: a microbial metabolic background matching tool for mitigating host confounding in metagenomics research
Source: Gut Microbes. 2024 Nov 27;16(1):2434029. doi: 10.1080/19490976.2024.2434029 (PMC11610556; doi:10.1080/19490976.2024.2434029)
Supplement: Supplemental Material [file KGMI_A_2434029_SM5999.zip]

Archive with 6 entries (5 files):
- KGMI 2434029 Supplementary/
- KGMI 2434029 Supplementary/Supplementary.docx
- KGMI 2434029 Supplementary/Table S1_Simulated_dataset.xlsx
- KGMI 2434029 Supplementary/Table S2.xlsx
- KGMI 2434029 Supplementary/Table S3_studyInformation_psmResults.xlsx
- KGMI 2434029 Supplementary/Table S4_IBDdiffTaxa_wilcox.xlsx
