# Supplementary material for: miMatch: a microbial metabolic background matching tool for mitigating host confounding in metagenomics research
Source: Gut Microbes. 2024 Nov 27;16(1):2434029. doi: 10.1080/19490976.2024.2434029 (PMC11610556; doi:10.1080/19490976.2024.2434029)
Supplement: Supplemental Material [file KGMI_A_2434029_SM5999.zip › KGMI 2434029 Supplementary/Table S1_Simulated_dataset.xlsx]

## Sheet: Table S1. Simulated dataset
	Dataset_ID	Path	Difference_in_Metabolic_background	Config_N_sample	Config_mean_env_trial0	Config_mean_env_trial1	Config_sigma_env_trial0	Config_sigma_env_trial1	Config_min_env	Config_max_env	Config_mean_age_trial0	Config_mean_age_trial1	Config_sigma_age_trial0	Config_sigma_age_trial1	Config_min_age	Config_max_age	Config_mean_sex_trial0	Config_mean_sex_trial1	Config_sigma_sex_trial0	Config_sigma_sex_trial1	Config_min_sex	Config_max_sex	Config_mean_noise	Config_sigma_noise	Config_min_noise	Config_max_noise	Config_trial_effect_env	Config_trial_effect_age	Config_trial_effect_sex	Config_abundance_weights	Caliper	Ratio	Balance_of_PS	Pairs	Accuracy	Precision	Recall	F1	psm-Accuracy	psm-Precision	psm-Recall	psm-F1
SimuData_0	s0	../simuData/config_NE_NA_NS/	0	100	0.5	0.5	0.2	0.2	0	1	0.5	0.5	0.2	0.2	0	1	0.5	0.5	0.2	0.2	0	1	0.5	0.2	0	1	0	0	0	[{'N_Species': 50, 'MEAN_WE': 0.133, 'MEAN_WA': 0.133, 'MEAN_WS': 0.133, 'MEAN_WN': 0.6, 'MEAN_WD': 0.001}, {'N_Species': 50, 'MEAN_WE': 0.1, 'MEAN_WA': 0.1, 'MEAN_WS': 0.1, 'MEAN_WN': 0.6, 'MEAN_WD': 0.1}]	0.05	1	0.266487	87	0.95	1	0.9	0.947368	0.98	1	0.96	0.979592
SimuData_1	s1	../simuData/config_NE_NA_NS/	0	100	0.5	0.5	0.2	0.2	0	1	0.5	0.5	0.2	0.2	0	1	0.5	0.5	0.2	0.2	0	1	0.5	0.2	0	1	0	0	0	[{'N_Species': 50, 'MEAN_WE': 0.133, 'MEAN_WA': 0.133, 'MEAN_WS': 0.133, 'MEAN_WN': 0.6, 'MEAN_WD': 0.001}, {'N_Species': 50, 'MEAN_WE': 0.1, 'MEAN_WA': 0.1, 'MEAN_WS': 0.1, 'MEAN_WN': 0.6, 'MEAN_WD': 0.1}]	0.05	1	0.15181	88	0.99	1	0.98	0.989899	0.99	1	0.98	0.989899
SimuData_2	s2	../simuData/config_NE_NA_NS/	0	100	0.5	0.5	0.2	0.2	0	1	0.5	0.5	0.2	0.2	0	1	0.5	0.5	0.2	0.2	0	1	0.5	0.2	0	1	0	0	0	[{'N_Species': 50, 'MEAN_WE': 0.133, 'MEAN_WA': 0.133, 'MEAN_WS': 0.133, 'MEAN_WN': 0.6, 'MEAN_WD': 0.001}, {'N_Species': 50, 'MEAN_WE': 0.1, 'MEAN_WA': 0.1, 'MEAN_WS': 0.1, 'MEAN_WN': 0.6, 'MEAN_WD': 0.1}]	0.05	1	0.0938819	88	0.97	1	0.94	0.969072	0.88	1	0.76	0.863636
SimuData_3	s3	../simuData/config_NE_NA_NS/	0	100	0.5	0.5	0.2	0.2	0	1	0.5	0.5	0.2	0.2	0	1	0.5	0.5	0.2	0.2	0	1	0.5	0.2	0	1	0	0	0	[{'N_Species': 50, 'MEAN_WE': 0.133, 'MEAN_WA': 0.133, 'MEAN_WS': 0.133, 'MEAN_WN': 0.6, 'MEAN_WD': 0.001}, {'N_Species': 50, 'MEAN_WE': 0.1, 'MEAN_WA': 0.1, 'MEAN_WS': 0.1, 'MEAN_WN': 0.6, 'MEAN_WD': 0.1}]	0.05	1	0.272474	91	0.98	1	0.96	0.979592	0.96	1	0.92	0.958333
SimuData_4	s4	../simuData/config_NE_NA_NS/	0	100	0.5	0.5	0.2	0.2	0	1	0.5	0.5	0.2	0.2	0	1	0.5	0.5	0.2	0.2	0	1	0.5	0.2	0	1	0	0	0	[{'N_Species': 50, 'MEAN_WE': 0.133, 'MEAN_WA': 0.133, 'MEAN_WS': 0.133, 'MEAN_WN': 0.6, 'MEAN_WD': 0.001}, {'N_Species': 50, 'MEAN_WE': 0.1, 'MEAN_WA': 0.1, 'MEAN_WS': 0.1, 'MEAN_WN': 0.6, 'MEAN_WD': 0.1}]	0.05	1	0.209504	87	0.98	1	0.96	0.979592	0.97	1	0.94	0.969072
SimuData_5	s5	../simuData/config_NE_NA_NS/	0	100	0.5	0.5	0.2	0.2	0	1	0.5	0.5	0.2	0.2	0	1	0.5	0.5	0.2	0.2	0	1	0.5	0.2	0	1	0	0	0	[{'N_Species': 50, 'MEAN_WE': 0.133, 'MEAN_WA': 0.133, 'MEAN_WS': 0.133, 'MEAN_WN': 0.6, 'MEAN_WD': 0.001}, {'N_Species': 50, 'MEAN_WE': 0.1, 'MEAN_WA': 0.1, 'MEAN_WS': 0.1, 'MEAN_WN': 0.6, 'MEAN_WD': 0.1}]	0.05	1	0.256739	81	0.99	1	0.98	0.989899	0.97	1	0.94	0.969072
SimuData_6	s6	../simuData/config_NE_NA_NS/	0	100	0.5	0.5	0.2	0.2	0	1	0.5	0.5	0.2	0.2	0	1	0.5	0.5	0.2	0.2	0	1	0.5	0.2	0	1	0	0	0	[{'N_Species': 50, 'MEAN_WE': 0.133, 'MEAN_WA': 0.133, 'MEAN_WS': 0.133, 'MEAN_WN': 0.6, 'MEAN_WD': 0.001}, {'N_Species': 50, 'MEAN_WE': 0.1, 'MEAN_WA': 0.1, 'MEAN_WS': 0.1, 'MEAN_WN': 0.6, 'MEAN_WD': 0.1}]	0.05	1	0.132908	97	0.94	1	0.88	0.93617	0.95	1	0.9	0.947368
SimuData_7	s7	../simuData/config_NE_NA_NS/	0	100	0.5	0.5	0.2	0.2	0	1	0.5	0.5	0.2	0.2	0	1	0.5	0.5	0.2	0.2	0	1	0.5	0.2	0	1	0	0	0	[{'N_Species': 50, 'MEAN_WE': 0.133, 'MEAN_WA': 0.133, 'MEAN_WS': 0.133, 'MEAN_WN': 0.6, 'MEAN_WD': 0.001}, {'N_Species': 50, 'MEAN_WE': 0.1, 'MEAN_WA': 0.1, 'MEAN_WS': 0.1, 'MEAN_WN': 0.6, 'MEAN_WD': 0.1}]	0.05	1	0.18567	86	0.97	1	0.94	0.969072	0.86	1	0.72	0.837209
SimuData_8	s8	../simuData/config_NE_NA_NS/	0	100	0.5	0.5	0.2	0.2	0	1	0.5	0.5	0.2	0.2	0	1	0.5	0.5	0.2	0.2	0	1	0.5	0.2	0	1	0	0	0	[{'N_Species': 50, 'MEAN_WE': 0.133, 'MEAN_WA': 0.133, 'MEAN_WS': 0.133, 'MEAN_WN': 0.6, 'MEAN_WD': 0.001}, {'N_Species': 50, 'MEAN_WE': 0.1, 'MEAN_WA': 0.1, 'MEAN_WS': 0.1, 'MEAN_WN': 0.6, 'MEAN_WD': 0.1}]	0.05	1	0.397879	89	0.98	1	0.96	0.979592	0.98	1	0.96	0.979592
SimuData_9	s9	../simuData/config_NE_NA_NS/	0	100	0.5	0.5	0.2	0.2	0	1	0.5	0.5	0.2	0.2	0	1	0.5	0.5	0.2	0.2	0	1	0.5	0.2	0	1	0	0	0	[{'N_Species': 50, 'MEAN_WE': 0.133, 'MEAN_WA': 0.133, 'MEAN_WS': 0.133, 'MEAN_WN': 0.6, 'MEAN_WD': 0.001}, {'N_Species': 50, 'MEAN_WE': 0.1, 'MEAN_WA': 0.1, 'MEAN_WS': 0.1, 'MEAN_WN': 0.6, 'MEAN_WD': 0.1}]	0.05	1	0.298914	91	0.95	1	0.9	0.947368	0.86	1	0.72	0.837209
SimuData_10	s10	../simuData/config_NE_NA_NS/	0	100	0.5	0.5	0.2	0.2	0	1	0.5	0.5	0.2	0.2	0	1	0.5	0.5	0.2	0.2	0	1	0.5	0.2	0	1	0	0	0	[{'N_Species': 50, 'MEAN_WE': 0.133, 'MEAN_WA': 0.133, 'MEAN_WS': 0.133, 'MEAN_WN': 0.6, 'MEAN_WD': 0.001}, {'N_Species': 50, 'MEAN_WE': 0.1, 'MEAN_WA': 0.1, 'MEAN_WS': 0.1, 'MEAN_WN': 0.6, 'MEAN_WD': 0.1}]	0.05	1	0.0805232	89	0.93	1	0.86	0.924731	0.98	1	0.96	0.979592
SimuData_11	s11	../simuData/config_NE_NA_NS/	0	100	0.5	0.5	0.2	0.2	0	1	0.5	0.5	0.2	0.2	0	1	0.5	0.5	0.2	0.2	0	1	0.5	0.2	0	1	0	0	0	[{'N_Species': 50, 'MEAN_WE': 0.133, 'MEAN_WA': 0.133, 'MEAN_WS': 0.133, 'MEAN_WN': 0.6, 'MEAN_WD': 0.001}, {'N_Species': 50, 'MEAN_WE': 0.1, 'MEAN_WA': 0.1, 'MEAN_WS': 0.1, 'MEAN_WN': 0.6, 'MEAN_WD': 0.1}]	0.05	1	0.123377	86	0.97	1	0.94	0.969072	0.91	1	0.82	0.901099
SimuData_12	s12	../simuData/config_NE_NA_NS/	0	100	0.5	0.5	0.2	0.2	0	1	0.5	0.5	0.2	0.2	0	1	0.5	0.5	0.2	0.2	0	1	0.5	0.2	0	1	0	0	0	[{'N_Species': 50, 'MEAN_WE': 0.133, 'MEAN_WA': 0.133, 'MEAN_WS': 0.133, 'MEAN_WN': 0.6, 'MEAN_WD': 0.001}, {'N_Species': 50, 'MEAN_WE': 0.1, 'MEAN_WA': 0.1, 'MEAN_WS': 0.1, 'MEAN_WN': 0.6, 'MEAN_WD': 0.1}]	0.05	1	0.224697	90	0.99	1	0.98	0.989899	0.96	1	0.92	0.958333
SimuData_13	s13	../simuData/config_NE_NA_NS/	0	100	0.5	0.5	0.2	0.2	0	1	0.5	0.5	0.2	0.2	0	1	0.5	0.5	0.2	0.2	0	1	0.5	0.2	0	1	0	0	0	[{'N_Species': 50, 'MEAN_WE': 0.133, 'MEAN_WA': 0.133, 'MEAN_WS': 0.133, 'MEAN_WN': 0.6, 'MEAN_WD': 0.001}, {'N_Species': 50, 'MEAN_WE': 0.1, 'MEAN_WA': 0.1, 'MEAN_WS': 0.1, 'MEAN_WN': 0.6, 'MEAN_WD': 0.1}]	0.05	1	0.325807	86	0.95	1	0.9	0.947368	0.86	1	0.72	0.837209
SimuData_14	s14	../simuData/config_NE_NA_NS/	0	100	0.5	0.5	0.2	0.2	0	1	0.5	0.5	0.2	0.2	0	1	0.5	0.5	0.2	0.2	0	1	0.5	0.2	0	1	0	0	0	[{'N_Species': 50, 'MEAN_WE': 0.133, 'MEAN_WA': 0.133, 'MEAN_WS': 0.133, 'MEAN_WN': 0.6, 'MEAN_WD': 0.001}, {'N_Species': 50, 'MEAN_WE': 0.1, 'MEAN_WA': 0.1, 'MEAN_WS': 0.1, 'MEAN_WN': 0.6, 'MEAN_WD': 0.1}]	0.05	1	0.345565	93	0.95	1	0.9	0.947368	0.96	0.942308	0.98	0.960784
SimuData_15	s15	../simuData/config_NE_NA_NS/	0	100	0.5	0.5	0.2	0.2	0	1	0.5	0.5	0.2	0.2	0	1	0.5	0.5	0.2	0.2	0	1	0.5	0.2	0	1	0	0	0	[{'N_Species': 50, 'MEAN_WE': 0.133, 'MEAN_WA': 0.133, 'MEAN_WS': 0.133, 'MEAN_WN': 0.6, 'MEAN_WD': 0.001}, {'N_Species': 50, 'MEAN_WE': 0.1, 'MEAN_WA': 0.1, 'MEAN_WS': 0.1, 'MEAN_WN': 0.6, 'MEAN_WD': 0.1}]	0.05	1	0.598467	92	0.87	0.930233	0.8	0.860215	0.97	1	0.94	0.969072
SimuData_16	s16	../simuData/config_NE_NA_NS/	0	100	0.5	0.5	0.2	0.2	0	1	0.5	0.5	0.2	0.2	0	1	0.5	0.5	0.2	0.2	0	1	0.5	0.2	0	1	0	0	0	[{'N_Species': 50, 'MEAN_WE': 0.133, 'MEAN_WA': 0.133, 'MEAN_WS': 0.133, 'MEAN_WN': 0.6, 'MEAN_WD': 0.001}, {'N_Species': 50, 'MEAN_WE': 0.1, 'MEAN_WA': 0.1, 'MEAN_WS': 0.1, 'MEAN_WN': 0.6, 'MEAN_WD': 0.1}]	0.05	1	0.343418	92	0.99	1	0.98	0.989899	0.99	1	0.98	0.989899
SimuData_17	s17	../simuData/config_NE_NA_NS/	0	100	0.5	0.5	0.2	0.2	0	1	0.5	0.5	0.2	0.2	0	1	0.5	0.5	0.2	0.2	0	1	0.5	0.2	0	1	0	0	0	[{'N_Species': 50, 'MEAN_WE': 0.133, 'MEAN_WA': 0.133, 'MEAN_WS': 0.133, 'MEAN_WN': 0.6, 'MEAN_WD': 0.001}, {'N_Species': 50, 'MEAN_WE': 0.1, 'MEAN_WA': 0.1, 'MEAN_WS': 0.1, 'MEAN_WN': 0.6, 'MEAN_WD': 0.1}]	0.05	1	0.226654	85	0.97	1	0.94	0.969072	0.82	1	0.64	0.780488
SimuData_18	s18	../simuData/config_NE_NA_NS/	0	100	0.5	0.5	0.2	0.2	0	1	0.5	0.5	0.2	0.2	0	1	0.5	0.5	0.2	0.2	0	1	0.5	0.2	0	1	0	0	0	[{'N_Species': 50, 'MEAN_WE': 0.133, 'MEAN_WA': 0.133, 'MEAN_WS': 0.133, 'MEAN_WN': 0.6, 'MEAN_WD': 0.001}, {'N_Species': 50, 'MEAN_WE': 0.1, 'MEAN_WA': 0.1, 'MEAN_WS': 0.1, 'MEAN_WN': 0.6, 'MEAN_WD': 0.1}]	0.05	1	0.218771	79	0.98	1	0.96	0.979592	0.97	1	0.94	0.969072
SimuData_19	s19	../simuData/config_NE_NA_NS/	0	100	0.5	0.5	0.2	0.2	0	1	0.5	0.5	0.2	0.2	0	1	0.5	0.5	0.2	0.2	0	1	0.5	0.2	0	1	0	0	0	[{'N_Species': 50, 'MEAN_WE': 0.133, 'MEAN_WA': 0.133, 'MEAN_WS': 0.133, 'MEAN_WN': 0.6, 'MEAN_WD': 0.001}, {'N_Species': 50, 'MEAN_WE': 0.1, 'MEAN_WA': 0.1, 'MEAN_WS': 0.1, 'MEAN_WN': 0.6, 'MEAN_WD': 0.1}]	0.05	1	0.325704	92	0.95	1	0.9	0.947368	0.96	1	0.92	0.958333
SimuData_20	s20	../simuData/config_NE_NA_NS/	0	100	0.5	0.5	0.2	0.2	0	1	0.5	0.5	0.2	0.2	0	1	0.5	0.5	0.2	0.2	0	1	0.5	0.2	0	1	0	0	0	[{'N_Species': 50, 'MEAN_WE': 0.133, 'MEAN_WA': 0.133, 'MEAN_WS': 0.133, 'MEAN_WN': 0.6, 'MEAN_WD': 0.001}, {'N_Species': 50, 'MEAN_WE': 0.1, 'MEAN_WA': 0.1, 'MEAN_WS': 0.1, 'MEAN_WN': 0.6, 'MEAN_WD': 0.1}]	0.05	1	0.113182	89	0.96	1	0.92	0.958333	0.95	1	0.9	0.947368
SimuData_21	s21	../simuData/config_NE_NA_NS/	0	100	0.5	0.5	0.2	0.2	0	1	0.5	0.5	0.2	0.2	0	1	0.5	0.5	0.2	0.2	0	1	0.5	0.2	0	1	0	0	0	[{'N_Species': 50, 'MEAN_WE': 0.133, 'MEAN_WA': 0.133, 'MEAN_WS': 0.133, 'MEAN_WN': 0.6, 'MEAN_WD': 0.001}, {'N_Species': 50, 'MEAN_WE': 0.1, 'MEAN_WA': 0.1, 'MEAN_WS': 0.1, 'MEAN_WN': 0.6, 'MEAN_WD': 0.1}]	0.05	1	0.0812331	91	0.95	1	0.9	0.947368	0.96	1	0.92	0.958333
SimuData_22	s22	../simuData/config_NE_NA_NS/	0	100	0.5	0.5	0.2	0.2	0	1	0.5	0.5	0.2	0.2	0	1	0.5	0.5	0.2	0.2	0	1	0.5	0.2	0	1	0	0	0	[{'N_Species': 50, 'MEAN_WE': 0.133, 'MEAN_WA': 0.133, 'MEAN_WS': 0.133, 'MEAN_WN': 0.6, 'MEAN_WD': 0.001}, {'N_Species': 50, 'MEAN_WE': 0.1, 'MEAN_WA': 0.1, 'MEAN_WS': 0.1, 'MEAN_WN': 0.6, 'MEAN_WD': 0.1}]	0.05	1	0.203803	87	1	1	1	1	0.99	1	0.98	0.989899
SimuData_23	s23	../simuData/config_NE_NA_NS/	0	100	0.5	0.5	0.2	0.2	0	1	0.5	0.5	0.2	0.2	0	1	0.5	0.5	0.2	0.2	0	1	0.5	0.2	0	1	0	0	0	[{'N_Species': 50, 'MEAN_WE': 0.133, 'MEAN_WA': 0.133, 'MEAN_WS': 0.133, 'MEAN_WN': 0.6, 'MEAN_WD': 0.001}, {'N_Species': 50, 'MEAN_WE': 0.1, 'MEAN_WA': 0.1, 'MEAN_WS': 0.1, 'MEAN_WN': 0.6, 'MEAN_WD': 0.1}]	0.05	1	0.319369	94	0.99	1	0.98	0.989899	0.97	1	0.94	0.969072
SimuData_24	s24	../simuData/config_NE_NA_NS/	0	100	0.5	0.5	0.2	0.2	0	1	0.5	0.5	0.2	0.2	0	1	0.5	0.5	0.2	0.2	0	1	0.5	0.2	0	1	0	0	0	[{'N_Species': 50, 'MEAN_WE': 0.133, 'MEAN_WA': 0.133, 'MEAN_WS': 0.133, 'MEAN_WN': 0.6, 'MEAN_WD': 0.001}, {'N_Species': 50, 'MEAN_WE': 0.1, 'MEAN_WA': 0.1, 'MEAN_WS': 0.1, 'MEAN_WN': 0.6, 'MEAN_WD': 0.1}]	0.05	1	0.364377	79	0.94	1	0.88	0.93617	0.9	1	0.8	0.888889
SimuData_25	s25	../simuData/config_NE_NA_NS/	0	100	0.5	0.5	0.2	0.2	0	1	0.5	0.5	0.2	0.2	0	1	0.5	0.5	0.2	0.2	0	1	0.5	0.2	0	1	0	0	0	[{'N_Species': 50, 'MEAN_WE': 0.133, 'MEAN_WA': 0.133, 'MEAN_WS': 0.133, 'MEAN_WN': 0.6, 'MEAN_WD': 0.001}, {'N_Species': 50, 'MEAN_WE': 0.1, 'MEAN_WA': 0.1, 'MEAN_WS': 0.1, 'MEAN_WN': 0.6, 'MEAN_WD': 0.1}]	0.05	1	0.238348	90	0.93	1	0.86	0.924731	0.92	1	0.84	0.913043
SimuData_26	s26	../simuData/config_NE_NA_NS/	0	100	0.5	0.5	0.2	0.2	0	1	0.5	0.5	0.2	0.2	0	1	0.5	0.5	0.2	0.2	0	1	0.5	0.2	0	1	0	0	0	[{'N_Species': 50, 'MEAN_WE': 0.133, 'MEAN_WA': 0.133, 'MEAN_WS': 0.133, 'MEAN_WN': 0.6, 'MEAN_WD': 0.001}, {'N_Species': 50, 'MEAN_WE': 0.1, 'MEAN_WA': 0.1, 'MEAN_WS': 0.1, 'MEAN_WN': 0.6, 'MEAN_WD': 0.1}]	0.05	1	0.272563	79	1	1	1	1	0.93	1	0.86	0.924731
SimuData_27	s27	../simuData/config_NE_NA_NS/	0	100	0.5	0.5	0.2	0.2	0	1	0.5	0.5	0.2	0.2	0	1	0.5	0.5	0.2	0.2	0	1	0.5	0.2	0	1	0	0	0	[{'N_Species': 50, 'MEAN_WE': 0.133, 'MEAN_WA': 0.133, 'MEAN_WS': 0.133, 'MEAN_WN': 0.6, 'MEAN_WD': 0.001}, {'N_Species': 50, 'MEAN_WE': 0.1, 'MEAN_WA': 0.1, 'MEAN_WS': 0.1, 'MEAN_WN': 0.6, 'MEAN_WD': 0.1}]	0.05	1	0.189599	90	0.97	1	0.94	0.969072	0.97	1	0.94	0.969072
SimuData_28	s28	../simuData/config_NE_NA_NS/	0	100	0.5	0.5	0.2	0.2	0	1	0.5	0.5	0.2	0.2	0	1	0.5	0.5	0.2	0.2	0	1	0.5	0.2	0	1	0	0	0	[{'N_Species': 50, 'MEAN_WE': 0.133, 'MEAN_WA': 0.133, 'MEAN_WS': 0.133, 'MEAN_WN': 0.6, 'MEAN_WD': 0.001}, {'N_Species': 50, 'MEAN_WE': 0.1, 'MEAN_WA': 0.1, 'MEAN_WS': 0.1, 'MEAN_WN': 0.6, 'MEAN_WD': 0.1}]	0.05	1	0.244183	89	0.95	1	0.9	0.947368	0.95	1	0.9	0.947368
SimuData_29	s29	../simuData/config_NE_NA_NS/	0	100	0.5	0.5	0.2	0.2	0	1	0.5	0.5	0.2	0.2	0	1	0.5	0.5	0.2	0.2	0	1	0.5	0.2	0	1	0	0	0	[{'N_Species': 50, 'MEAN_WE': 0.133, 'MEAN_WA': 0.133, 'MEAN_WS': 0.133, 'MEAN_WN': 0.6, 'MEAN_WD': 0.001}, {'N_Species': 50, 'MEAN_WE': 0.1, 'MEAN_WA': 0.1, 'MEAN_WS': 0.1, 'MEAN_WN': 0.6, 'MEAN_WD': 0.1}]	0.05	1	0.0935051	92	0.95	1	0.9	0.947368	0.89	1	0.78	0.876404
SimuData_30	s30	../simuData/config_NE_NA_NS/	0	100	0.5	0.5	0.2	0.2	0	1	0.5	0.5	0.2	0.2	0	1	0.5	0.5	0.2	0.2	0	1	0.5	0.2	0	1	0	0	0	[{'N_Species': 50, 'MEAN_WE': 0.133, 'MEAN_WA': 0.133, 'MEAN_WS': 0.133, 'MEAN_WN': 0.6, 'MEAN_WD': 0.001}, {'N_Species': 50, 'MEAN_WE': 0.1, 'MEAN_WA': 0.1, 'MEAN_WS': 0.1, 'MEAN_WN': 0.6, 'MEAN_WD': 0.1}]	0.05	1	0.320256	94	0.93	1	0.86	0.924731	0.99	0.980392	1	0.990099
SimuData_31	s31	../simuData/config_NE_NA_NS/	0	100	0.5	0.5	0.2	0.2	0	1	0.5	0.5	0.2	0.2	0	1	0.5	0.5	0.2	0.2	0	1	0.5	0.2	0	1	0	0	0	[{'N_Species': 50, 'MEAN_WE': 0.133, 'MEAN_WA': 0.133, 'MEAN_WS': 0.133, 'MEAN_WN': 0.6, 'MEAN_WD': 0.001}, {'N_Species': 50, 'MEAN_WE': 0.1, 'MEAN_WA': 0.1, 'MEAN_WS': 0.1, 'MEAN_WN': 0.6, 'MEAN_WD': 0.1}]	0.05	1	0.185547	86	0.96	1	0.92	0.958333	0.94	1	0.88	0.93617
SimuData_32	s32	../simuData/config_NE_NA_NS/	0	100	0.5	0.5	0.2	0.2	0	1	0.5	0.5	0.2	0.2	0	1	0.5	0.5	0.2	0.2	0	1	0.5	0.2	0	1	0	0	0	[{'N_Species': 50, 'MEAN_WE': 0.133, 'MEAN_WA': 0.133, 'MEAN_WS': 0.133, 'MEAN_WN': 0.6, 'MEAN_WD': 0.001}, {'N_Species': 50, 'MEAN_WE': 0.1, 'MEAN_WA': 0.1, 'MEAN_WS': 0.1, 'MEAN_WN': 0.6, 'MEAN_WD': 0.1}]	0.05	1	0.214294	91	0.99	1	0.98	0.989899	0.98	0.961538	1	0.980392
SimuData_33	s33	../simuData/config_NE_NA_NS/	0	100	0.5	0.5	0.2	0.2	0	1	0.5	0.5	0.2	0.2	0	1	0.5	0.5	0.2	0.2	0	1	0.5	0.2	0	1	0	0	0	[{'N_Species': 50, 'MEAN_WE': 0.133, 'MEAN_WA': 0.133, 'MEAN_WS': 0.133, 'MEAN_WN': 0.6, 'MEAN_WD': 0.001}, {'N_Species': 50, 'MEAN_WE': 0.1, 'MEAN_WA': 0.1, 'MEAN_WS': 0.1, 'MEAN_WN': 0.6, 'MEAN_WD': 0.1}]	0.05	1	0.274493	86	0.95	1	0.9	0.947368	0.97	1	0.94	0.969072
SimuData_34	s34	../simuData/config_NE_NA_NS/	0	100	0.5	0.5	0.2	0.2	0	1	0.5	0.5	0.2	0.2	0	1	0.5	0.5	0.2	0.2	0	1	0.5	0.2	0	1	0	0	0	[{'N_Species': 50, 'MEAN_WE': 0.133, 'MEAN_WA': 0.133, 'MEAN_WS': 0.133, 'MEAN_WN': 0.6, 'MEAN_WD': 0.001}, {'N_Species': 50, 'MEAN_WE': 0.1, 'MEAN_WA': 0.1, 'MEAN_WS': 0.1, 'MEAN_WN': 0.6, 'MEAN_WD': 0.1}]	0.05	1	0.116459	91	0.93	1	0.86	0.924731	0.92	1	0.84	0.913043
SimuData_35	s35	../simuData/config_NE_NA_NS/	0	100	0.5	0.5	0.2	0.2	0	1	0.5	0.5	0.2	0.2	0	1	0.5	0.5	0.2	0.2	0	1	0.5	0.2	0	1	0	0	0	[{'N_Species': 50, 'MEAN_WE': 0.133, 'MEAN_WA': 0.133, 'MEAN_WS': 0.133, 'MEAN_WN': 0.6, 'MEAN_WD': 0.001}, {'N_Species': 50, 'MEAN_WE': 0.1, 'MEAN_WA': 0.1, 'MEAN_WS': 0.1, 'MEAN_WN': 0.6, 'MEAN_WD': 0.1}]	0.05	1	0.137946	85	0.97	1	0.94	0.969072	0.98	0.98	0.98	0.98
SimuData_36	s36	../simuData/config_NE_NA_NS/	0	100	0.5	0.5	0.2	0.2	0	1	0.5	0.5	0.2	0.2	0	1	0.5	0.5	0.2	0.2	0	1	0.5	0.2	0	1	0	0	0	[{'N_Species': 50, 'MEAN_WE': 0.133, 'MEAN_WA': 0.133, 'MEAN_WS': 0.133, 'MEAN_WN': 0.6, 'MEAN_WD': 0.001}, {'N_Species': 50, 'MEAN_WE': 0.1, 'MEAN_WA': 0.1, 'MEAN_WS': 0.1, 'MEAN_WN': 0.6, 'MEAN_WD': 0.1}]	0.05	1	0.116994	89	0.91	1	0.82	0.901099	0.99	1	0.98	0.989899
SimuData_37	s37	../simuData/config_NE_NA_NS/	0	100	0.5	0.5	0.2	0.2	0	1	0.5	0.5	0.2	0.2	0	1	0.5	0.5	0.2	0.2	0	1	0.5	0.2	0	1	0	0	0	[{'N_Species': 50, 'MEAN_WE': 0.133, 'MEAN_WA': 0.133, 'MEAN_WS': 0.133, 'MEAN_WN': 0.6, 'MEAN_WD': 0.001}, {'N_Species': 50, 'MEAN_WE': 0.1, 'MEAN_WA': 0.1, 'MEAN_WS': 0.1, 'MEAN_WN': 0.6, 'MEAN_WD': 0.1}]	0.05	1	0.175527	87	0.96	1	0.92	0.958333	0.96	1	0.92	0.958333
SimuData_38	s38	../simuData/config_NE_NA_NS/	0	100	0.5	0.5	0.2	0.2	0	1	0.5	0.5	0.2	0.2	0	1	0.5	0.5	0.2	0.2	0	1	0.5	0.2	0	1	0	0	0	[{'N_Species': 50, 'MEAN_WE': 0.133, 'MEAN_WA': 0.133, 'MEAN_WS': 0.133, 'MEAN_WN': 0.6, 'MEAN_WD': 0.001}, {'N_Species': 50, 'MEAN_WE': 0.1, 'MEAN_WA': 0.1, 'MEAN_WS': 0.1, 'MEAN_WN': 0.6, 'MEAN_WD': 0.1}]	0.05	1	0.199527	89	0.95	1	0.9	0.947368	0.99	1	0.98	0.989899
SimuData_39	s39	../simuData/config_NE_NA_NS/	0	100	0.5	0.5	0.2	0.2	0	1	0.5	0.5	0.2	0.2	0	1	0.5	0.5	0.2	0.2	0	1	0.5	0.2	0	1	0	0	0	[{'N_Species': 50, 'MEAN_WE': 0.133, 'MEAN_WA': 0.133, 'MEAN_WS': 0.133, 'MEAN_WN': 0.6, 'MEAN_WD': 0.001}, {'N_Species': 50, 'MEAN_WE': 0.1, 'MEAN_WA': 0.1, 'MEAN_WS': 0.1, 'MEAN_WN': 0.6, 'MEAN_WD': 0.1}]	0.05	1	0.0754804	83	0.98	0.98	0.98	0.98	0.97	0.979592	0.96	0.969697
SimuData_40	s40	../simuData/config_NE_NA_NS/	0	100	0.5	0.5	0.2	0.2	0	1	0.5	0.5	0.2	0.2	0	1	0.5	0.5	0.2	0.2	0	1	0.5	0.2	0	1	0	0	0	[{'N_Species': 50, 'MEAN_WE': 0.133, 'MEAN_WA': 0.133, 'MEAN_WS': 0.133, 'MEAN_WN': 0.6, 'MEAN_WD': 0.001}, {'N_Species': 50, 'MEAN_WE': 0.1, 'MEAN_WA': 0.1, 'MEAN_WS': 0.1, 'MEAN_WN': 0.6, 'MEAN_WD': 0.1}]	0.05	1	0.153748	85	0.99	1	0.98	0.989899	0.95	1	0.9	0.947368
SimuData_41	s41	../simuData/config_NE_NA_NS/	0	100	0.5	0.5	0.2	0.2	0	1	0.5	0.5	0.2	0.2	0	1	0.5	0.5	0.2	0.2	0	1	0.5	0.2	0	1	0	0	0	[{'N_Species': 50, 'MEAN_WE': 0.133, 'MEAN_WA': 0.133, 'MEAN_WS': 0.133, 'MEAN_WN': 0.6, 'MEAN_WD': 0.001}, {'N_Species': 50, 'MEAN_WE': 0.1, 'MEAN_WA': 0.1, 'MEAN_WS': 0.1, 'MEAN_WN': 0.6, 'MEAN_WD': 0.1}]	0.05	1	0.355077	79	0.97	1	0.94	0.969072	0.99	1	0.98	0.989899
SimuData_42	s42	../simuData/config_NE_NA_NS/	0	100	0.5	0.5	0.2	0.2	0	1	0.5	0.5	0.2	0.2	0	1	0.5	0.5	0.2	0.2	0	1	0.5	0.2	0	1	0	0	0	[{'N_Species': 50, 'MEAN_WE': 0.133, 'MEAN_WA': 0.133, 'MEAN_WS': 0.133, 'MEAN_WN': 0.6, 'MEAN_WD': 0.001}, {'N_Species': 50, 'MEAN_WE': 0.1, 'MEAN_WA': 0.1, 'MEAN_WS': 0.1, 'MEAN_WN': 0.6, 'MEAN_WD': 0.1}]	0.05	1	0.163511	97	0.98	1	0.96	0.979592	0.99	1	0.98	0.989899
SimuData_43	s43	../simuData/config_NE_NA_NS/	0	100	0.5	0.5	0.2	0.2	0	1	0.5	0.5	0.2	0.2	0	1	0.5	0.5	0.2	0.2	0	1	0.5	0.2	0	1	0	0	0	[{'N_Species': 50, 'MEAN_WE': 0.133, 'MEAN_WA': 0.133, 'MEAN_WS': 0.133, 'MEAN_WN': 0.6, 'MEAN_WD': 0.001}, {'N_Species': 50, 'MEAN_WE': 0.1, 'MEAN_WA': 0.1, 'MEAN_WS': 0.1, 'MEAN_WN': 0.6, 'MEAN_WD': 0.1}]	0.05	1	0.191436	87	0.97	1	0.94	0.969072	0.89	1	0.78	0.876404
SimuData_44	s44	../simuData/config_NE_NA_NS/	0	100	0.5	0.5	0.2	0.2	0	1	0.5	0.5	0.2	0.2	0	1	0.5	0.5	0.2	0.2	0	1	0.5	0.2	0	1	0	0	0	[{'N_Species': 50, 'MEAN_WE': 0.133, 'MEAN_WA': 0.133, 'MEAN_WS': 0.133, 'MEAN_WN': 0.6, 'MEAN_WD': 0.001}, {'N_Species': 50, 'MEAN_WE': 0.1, 'MEAN_WA': 0.1, 'MEAN_WS': 0.1, 'MEAN_WN': 0.6, 'MEAN_WD': 0.1}]	0.05	1	0.206492	83	0.95	1	0.9	0.947368	0.81	1	0.62	0.765432
SimuData_45	s45	../simuData/config_NE_NA_NS/	0	100	0.5	0.5	0.2	0.2	0	1	0.5	0.5	0.2	0.2	0	1	0.5	0.5	0.2	0.2	0	1	0.5	0.2	0	1	0	0	0	[{'N_Species': 50, 'MEAN_WE': 0.133, 'MEAN_WA': 0.133, 'MEAN_WS': 0.133, 'MEAN_WN': 0.6, 'MEAN_WD': 0.001}, {'N_Species': 50, 'MEAN_WE': 0.1, 'MEAN_WA': 0.1, 'MEAN_WS': 0.1, 'MEAN_WN': 0.6, 'MEAN_WD': 0.1}]	0.05	1	0.226337	90	0.98	1	0.96	0.979592	0.98	1	0.96	0.979592
SimuData_46	s46	../simuData/config_NE_NA_NS/	0	100	0.5	0.5	0.2	0.2	0	1	0.5	0.5	0.2	0.2	0	1	0.5	0.5	0.2	0.2	0	1	0.5	0.2	0	1	0	0	0	[{'N_Species': 50, 'MEAN_WE': 0.133, 'MEAN_WA': 0.133, 'MEAN_WS': 0.133, 'MEAN_WN': 0.6, 'MEAN_WD': 0.001}, {'N_Species': 50, 'MEAN_WE': 0.1, 'MEAN_WA': 0.1, 'MEAN_WS': 0.1, 'MEAN_WN': 0.6, 'MEAN_WD': 0.1}]	0.05	1	0.12872	86	0.95	1	0.9	0.947368	0.99	1	0.98	0.989899
SimuData_47	s47	../simuData/config_NE_NA_NS/	0	100	0.5	0.5	0.2	0.2	0	1	0.5	0.5	0.2	0.2	0	1	0.5	0.5	0.2	0.2	0	1	0.5	0.2	0	1	0	0	0	[{'N_Species': 50, 'MEAN_WE': 0.133, 'MEAN_WA': 0.133, 'MEAN_WS': 0.133, 'MEAN_WN': 0.6, 'MEAN_WD': 0.001}, {'N_Species': 50, 'MEAN_WE': 0.1, 'MEAN_WA': 0.1, 'MEAN_WS': 0.1, 'MEAN_WN': 0.6, 'MEAN_WD': 0.1}]	0.05	1	0.199829	89	0.95	1	0.9	0.947368	0.98	1	0.96	0.979592
SimuData_48	s48	../simuData/config_NE_NA_NS/	0	100	0.5	0.5	0.2	0.2	0	1	0.5	0.5	0.2	0.2	0	1	0.5	0.5	0.2	0.2	0	1	0.5	0.2	0	1	0	0	0	[{'N_Species': 50, 'MEAN_WE': 0.133, 'MEAN_WA': 0.133, 'MEAN_WS': 0.133, 'MEAN_WN': 0.6, 'MEAN_WD': 0.001}, {'N_Species': 50, 'MEAN_WE': 0.1, 'MEAN_WA': 0.1, 'MEAN_WS': 0.1, 'MEAN_WN': 0.6, 'MEAN_WD': 0.1}]	0.05	1	0.3196	92	0.98	1	0.96	0.979592	0.98	0.961538	1	0.980392
SimuData_49	s49	../simuData/config_NE_NA_NS/	0	100	0.5	0.5	0.2	0.2	0	1	0.5	0.5	0.2	0.2	0	1	0.5	0.5	0.2	0.2	0	1	0.5	0.2	0	1	0	0	0	[{'N_Species': 50, 'MEAN_WE': 0.133, 'MEAN_WA': 0.133, 'MEAN_WS': 0.133, 'MEAN_WN': 0.6, 'MEAN_WD': 0.001}, {'N_Species': 50, 'MEAN_WE': 0.1, 'MEAN_WA': 0.1, 'MEAN_WS': 0.1, 'MEAN_WN': 0.6, 'MEAN_WD': 0.1}]	0.05	1	0.147665	90	0.94	1	0.88	0.93617	0.99	1	0.98	0.989899
SimuData_50	s0	../simuData/config_SE_SA_SS_1/	0.02	100	0.49	0.51	0.2	0.2	0	1	0.49	0.51	0.2	0.2	0	1	0.49	0.51	0.2	0.2	0	1	0.5	0.2	0	1	0	0	0	[{'N_Species': 50, 'MEAN_WE': 0.133, 'MEAN_WA': 0.133, 'MEAN_WS': 0.133, 'MEAN_WN': 0.6, 'MEAN_WD': 0.001}, {'N_Species': 50, 'MEAN_WE': 0.1, 'MEAN_WA': 0.1, 'MEAN_WS': 0.1, 'MEAN_WN': 0.6, 'MEAN_WD': 0.1}]	0.05	1	0.375754	90	0.99	1	0.98	0.989899	0.97	1	0.94	0.969072
SimuData_51	s1	../simuData/config_SE_SA_SS_1/	0.02	100	0.49	0.51	0.2	0.2	0	1	0.49	0.51	0.2	0.2	0	1	0.49	0.51	0.2	0.2	0	1	0.5	0.2	0	1	0	0	0	[{'N_Species': 50, 'MEAN_WE': 0.133, 'MEAN_WA': 0.133, 'MEAN_WS': 0.133, 'MEAN_WN': 0.6, 'MEAN_WD': 0.001}, {'N_Species': 50, 'MEAN_WE': 0.1, 'MEAN_WA': 0.1, 'MEAN_WS': 0.1, 'MEAN_WN': 0.6, 'MEAN_WD': 0.1}]	0.05	1	0.283654	89	0.98	0.98	0.98	0.98	0.98	1	0.96	0.979592
SimuData_52	s2	../simuData/config_SE_SA_SS_1/	0.02	100	0.49	0.51	0.2	0.2	0	1	0.49	0.51	0.2	0.2	0	1	0.49	0.51	0.2	0.2	0	1	0.5	0.2	0	1	0	0	0	[{'N_Species': 50, 'MEAN_WE': 0.133, 'MEAN_WA': 0.133, 'MEAN_WS': 0.133, 'MEAN_WN': 0.6, 'MEAN_WD': 0.001}, {'N_Species': 50, 'MEAN_WE': 0.1, 'MEAN_WA': 0.1, 'MEAN_WS': 0.1, 'MEAN_WN': 0.6, 'MEAN_WD': 0.1}]	0.05	1	0.314694	88	0.95	1	0.9	0.947368	0.92	1	0.84	0.913043
SimuData_53	s3	../simuData/config_SE_SA_SS_1/	0.02	100	0.49	0.51	0.2	0.2	0	1	0.49	0.51	0.2	0.2	0	1	0.49	0.51	0.2	0.2	0	1	0.5	0.2	0	1	0	0	0	[{'N_Species': 50, 'MEAN_WE': 0.133, 'MEAN_WA': 0.133, 'MEAN_WS': 0.133, 'MEAN_WN': 0.6, 'MEAN_WD': 0.001}, {'N_Species': 50, 'MEAN_WE': 0.1, 'MEAN_WA': 0.1, 'MEAN_WS': 0.1, 'MEAN_WN': 0.6, 'MEAN_WD': 0.1}]	0.05	1	0.0647552	77	0.95	1	0.9	0.947368	0.97	0.979592	0.96	0.969697
SimuData_54	s4	../simuData/config_SE_SA_SS_1/	0.02	100	0.49	0.51	0.2	0.2	0	1	0.49	0.51	0.2	0.2	0	1	0.49	0.51	0.2	0.2	0	1	0.5	0.2	0	1	0	0	0	[{'N_Species': 50, 'MEAN_WE': 0.133, 'MEAN_WA': 0.133, 'MEAN_WS': 0.133, 'MEAN_WN': 0.6, 'MEAN_WD': 0.001}, {'N_Species': 50, 'MEAN_WE': 0.1, 'MEAN_WA': 0.1, 'MEAN_WS': 0.1, 'MEAN_WN': 0.6, 'MEAN_WD': 0.1}]	0.05	1	0.409808	85	0.97	0.979592	0.96	0.969697	0.97	1	0.94	0.969072
SimuData_55	s5	../simuData/config_SE_SA_SS_1/	0.02	100	0.49	0.51	0.2	0.2	0	1	0.49	0.51	0.2	0.2	0	1	0.49	0.51	0.2	0.2	0	1	0.5	0.2	0	1	0	0	0	[{'N_Species': 50, 'MEAN_WE': 0.133, 'MEAN_WA': 0.133, 'MEAN_WS': 0.133, 'MEAN_WN': 0.6, 'MEAN_WD': 0.001}, {'N_Species': 50, 'MEAN_WE': 0.1, 'MEAN_WA': 0.1, 'MEAN_WS': 0.1, 'MEAN_WN': 0.6, 'MEAN_WD': 0.1}]	0.05	1	0.265338	89	0.96	1	0.92	0.958333	0.92	1	0.84	0.913043
SimuData_56	s6	../simuData/config_SE_SA_SS_1/	0.02	100	0.49	0.51	0.2	0.2	0	1	0.49	0.51	0.2	0.2	0	1	0.49	0.51	0.2	0.2	0	1	0.5	0.2	0	1	0	0	0	[{'N_Species': 50, 'MEAN_WE': 0.133, 'MEAN_WA': 0.133, 'MEAN_WS': 0.133, 'MEAN_WN': 0.6, 'MEAN_WD': 0.001}, {'N_Species': 50, 'MEAN_WE': 0.1, 'MEAN_WA': 0.1, 'MEAN_WS': 0.1, 'MEAN_WN': 0.6, 'MEAN_WD': 0.1}]	0.05	1	0.386938	85	0.94	1	0.88	0.93617	0.9	1	0.8	0.888889
SimuData_57	s7	../simuData/config_SE_SA_SS_1/	0.02	100	0.49	0.51	0.2	0.2	0	1	0.49	0.51	0.2	0.2	0	1	0.49	0.51	0.2	0.2	0	1	0.5	0.2	0	1	0	0	0	[{'N_Species': 50, 'MEAN_WE': 0.133, 'MEAN_WA': 0.133, 'MEAN_WS': 0.133, 'MEAN_WN': 0.6, 'MEAN_WD': 0.001}, {'N_Species': 50, 'MEAN_WE': 0.1, 'MEAN_WA': 0.1, 'MEAN_WS': 0.1, 'MEAN_WN': 0.6, 'MEAN_WD': 0.1}]	0.05	1	0.177039	83	0.98	1	0.96	0.979592	0.98	1	0.96	0.979592
SimuData_58	s8	../simuData/config_SE_SA_SS_1/	0.02	100	0.49	0.51	0.2	0.2	0	1	0.49	0.51	0.2	0.2	0	1	0.49	0.51	0.2	0.2	0	1	0.5	0.2	0	1	0	0	0	[{'N_Species': 50, 'MEAN_WE': 0.133, 'MEAN_WA': 0.133, 'MEAN_WS': 0.133, 'MEAN_WN': 0.6, 'MEAN_WD': 0.001}, {'N_Species': 50, 'MEAN_WE': 0.1, 'MEAN_WA': 0.1, 'MEAN_WS': 0.1, 'MEAN_WN': 0.6, 'MEAN_WD': 0.1}]	0.05	1	0.288805	87	0.97	1	0.94	0.969072	0.97	1	0.94	0.969072
SimuData_59	s9	../simuData/config_SE_SA_SS_1/	0.02	100	0.49	0.51	0.2	0.2	0	1	0.49	0.51	0.2	0.2	0	1	0.49	0.51	0.2	0.2	0	1	0.5	0.2	0	1	0	0	0	[{'N_Species': 50, 'MEAN_WE': 0.133, 'MEAN_WA': 0.133, 'MEAN_WS': 0.133, 'MEAN_WN': 0.6, 'MEAN_WD': 0.001}, {'N_Species': 50, 'MEAN_WE': 0.1, 'MEAN_WA': 0.1, 'MEAN_WS': 0.1, 'MEAN_WN': 0.6, 'MEAN_WD': 0.1}]	0.05	1	0.134642	84	0.99	1	0.98	0.989899	0.94	1	0.88	0.93617
SimuData_60	s10	../simuData/config_SE_SA_SS_1/	0.02	100	0.49	0.51	0.2	0.2	0	1	0.49	0.51	0.2	0.2	0	1	0.49	0.51	0.2	0.2	0	1	0.5	0.2	0	1	0	0	0	[{'N_Species': 50, 'MEAN_WE': 0.133, 'MEAN_WA': 0.133, 'MEAN_WS': 0.133, 'MEAN_WN': 0.6, 'MEAN_WD': 0.001}, {'N_Species': 50, 'MEAN_WE': 0.1, 'MEAN_WA': 0.1, 'MEAN_WS': 0.1, 'MEAN_WN': 0.6, 'MEAN_WD': 0.1}]	0.05	1	0.41586	80	0.98	1	0.96	0.979592	0.95	1	0.9	0.947368
SimuData_61	s11	../simuData/config_SE_SA_SS_1/	0.02	100	0.49	0.51	0.2	0.2	0	1	0.49	0.51	0.2	0.2	0	1	0.49	0.51	0.2	0.2	0	1	0.5	0.2	0	1	0	0	0	[{'N_Species': 50, 'MEAN_WE': 0.133, 'MEAN_WA': 0.133, 'MEAN_WS': 0.133, 'MEAN_WN': 0.6, 'MEAN_WD': 0.001}, {'N_Species': 50, 'MEAN_WE': 0.1, 'MEAN_WA': 0.1, 'MEAN_WS': 0.1, 'MEAN_WN': 0.6, 'MEAN_WD': 0.1}]	0.05	1	0.307556	88	0.97	0.960784	0.98	0.970297	0.97	1	0.94	0.969072
SimuData_62	s12	../simuData/config_SE_SA_SS_1/	0.02	100	0.49	0.51	0.2	0.2	0	1	0.49	0.51	0.2	0.2	0	1	0.49	0.51	0.2	0.2	0	1	0.5	0.2	0	1	0	0	0	[{'N_Species': 50, 'MEAN_WE': 0.133, 'MEAN_WA': 0.133, 'MEAN_WS': 0.133, 'MEAN_WN': 0.6, 'MEAN_WD': 0.001}, {'N_Species': 50, 'MEAN_WE': 0.1, 'MEAN_WA': 0.1, 'MEAN_WS': 0.1, 'MEAN_WN': 0.6, 'MEAN_WD': 0.1}]	0.05	1	0.185194	89	0.97	1	0.94	0.969072	0.96	1	0.92	0.958333
SimuData_63	s13	../simuData/config_SE_SA_SS_1/	0.02	100	0.49	0.51	0.2	0.2	0	1	0.49	0.51	0.2	0.2	0	1	0.49	0.51	0.2	0.2	0	1	0.5	0.2	0	1	0	0	0	[{'N_Species': 50, 'MEAN_WE': 0.133, 'MEAN_WA': 0.133, 'MEAN_WS': 0.133, 'MEAN_WN': 0.6, 'MEAN_WD': 0.001}, {'N_Species': 50, 'MEAN_WE': 0.1, 'MEAN_WA': 0.1, 'MEAN_WS': 0.1, 'MEAN_WN': 0.6, 'MEAN_WD': 0.1}]	0.05	1	0.382646	77	0.97	1	0.94	0.969072	0.97	1	0.94	0.969072
SimuData_64	s14	../simuData/config_SE_SA_SS_1/	0.02	100	0.49	0.51	0.2	0.2	0	1	0.49	0.51	0.2	0.2	0	1	0.49	0.51	0.2	0.2	0	1	0.5	0.2	0	1	0	0	0	[{'N_Species': 50, 'MEAN_WE': 0.133, 'MEAN_WA': 0.133, 'MEAN_WS': 0.133, 'MEAN_WN': 0.6, 'MEAN_WD': 0.001}, {'N_Species': 50, 'MEAN_WE': 0.1, 'MEAN_WA': 0.1, 'MEAN_WS': 0.1, 'MEAN_WN': 0.6, 'MEAN_WD': 0.1}]	0.05	1	0.165548	91	0.98	1	0.96	0.979592	0.84	1	0.68	0.809524
SimuData_65	s15	../simuData/config_SE_SA_SS_1/	0.02	100	0.49	0.51	0.2	0.2	0	1	0.49	0.51	0.2	0.2	0	1	0.49	0.51	0.2	0.2	0	1	0.5	0.2	0	1	0	0	0	[{'N_Species': 50, 'MEAN_WE': 0.133, 'MEAN_WA': 0.133, 'MEAN_WS': 0.133, 'MEAN_WN': 0.6, 'MEAN_WD': 0.001}, {'N_Species': 50, 'MEAN_WE': 0.1, 'MEAN_WA': 0.1, 'MEAN_WS': 0.1, 'MEAN_WN': 0.6, 'MEAN_WD': 0.1}]	0.05	1	0.312539	87	0.98	1	0.96	0.979592	0.93	1	0.86	0.924731
SimuData_66	s16	../simuData/config_SE_SA_SS_1/	0.02	100	0.49	0.51	0.2	0.2	0	1	0.49	0.51	0.2	0.2	0	1	0.49	0.51	0.2	0.2	0	1	0.5	0.2	0	1	0	0	0	[{'N_Species': 50, 'MEAN_WE': 0.133, 'MEAN_WA': 0.133, 'MEAN_WS': 0.133, 'MEAN_WN': 0.6, 'MEAN_WD': 0.001}, {'N_Species': 50, 'MEAN_WE': 0.1, 'MEAN_WA': 0.1, 'MEAN_WS': 0.1, 'MEAN_WN': 0.6, 'MEAN_WD': 0.1}]	0.05	1	0.134923	91	0.98	0.98	0.98	0.98	0.9	1	0.8	0.888889
SimuData_67	s17	../simuData/config_SE_SA_SS_1/	0.02	100	0.49	0.51	0.2	0.2	0	1	0.49	0.51	0.2	0.2	0	1	0.49	0.51	0.2	0.2	0	1	0.5	0.2	0	1	0	0	0	[{'N_Species': 50, 'MEAN_WE': 0.133, 'MEAN_WA': 0.133, 'MEAN_WS': 0.133, 'MEAN_WN': 0.6, 'MEAN_WD': 0.001}, {'N_Species': 50, 'MEAN_WE': 0.1, 'MEAN_WA': 0.1, 'MEAN_WS': 0.1, 'MEAN_WN': 0.6, 'MEAN_WD': 0.1}]	0.05	1	0.310154	89	0.97	1	0.94	0.969072	0.98	0.98	0.98	0.98
SimuData_68	s18	../simuData/config_SE_SA_SS_1/	0.02	100	0.49	0.51	0.2	0.2	0	1	0.49	0.51	0.2	0.2	0	1	0.49	0.51	0.2	0.2	0	1	0.5	0.2	0	1	0	0	0	[{'N_Species': 50, 'MEAN_WE': 0.133, 'MEAN_WA': 0.133, 'MEAN_WS': 0.133, 'MEAN_WN': 0.6, 'MEAN_WD': 0.001}, {'N_Species': 50, 'MEAN_WE': 0.1, 'MEAN_WA': 0.1, 'MEAN_WS': 0.1, 'MEAN_WN': 0.6, 'MEAN_WD': 0.1}]	0.05	1	0.0562388	84	0.97	1	0.94	0.969072	0.94	0.892857	1	0.943396
SimuData_69	s19	../simuData/config_SE_SA_SS_1/	0.02	100	0.49	0.51	0.2	0.2	0	1	0.49	0.51	0.2	0.2	0	1	0.49	0.51	0.2	0.2	0	1	0.5	0.2	0	1	0	0	0	[{'N_Species': 50, 'MEAN_WE': 0.133, 'MEAN_WA': 0.133, 'MEAN_WS': 0.133, 'MEAN_WN': 0.6, 'MEAN_WD': 0.001}, {'N_Species': 50, 'MEAN_WE': 0.1, 'MEAN_WA': 0.1, 'MEAN_WS': 0.1, 'MEAN_WN': 0.6, 'MEAN_WD': 0.1}]	0.05	1	0.427913	86	1	1	1	1	0.97	1	0.94	0.969072
SimuData_70	s20	../simuData/config_SE_SA_SS_1/	0.02	100	0.49	0.51	0.2	0.2	0	1	0.49	0.51	0.2	0.2	0	1	0.49	0.51	0.2	0.2	0	1	0.5	0.2	0	1	0	0	0	[{'N_Species': 50, 'MEAN_WE': 0.133, 'MEAN_WA': 0.133, 'MEAN_WS': 0.133, 'MEAN_WN': 0.6, 'MEAN_WD': 0.001}, {'N_Species': 50, 'MEAN_WE': 0.1, 'MEAN_WA': 0.1, 'MEAN_WS': 0.1, 'MEAN_WN': 0.6, 'MEAN_WD': 0.1}]	0.05	1	0.115977	85	0.97	1	0.94	0.969072	0.98	1	0.96	0.979592
SimuData_71	s21	../simuData/config_SE_SA_SS_1/	0.02	100	0.49	0.51	0.2	0.2	0	1	0.49	0.51	0.2	0.2	0	1	0.49	0.51	0.2	0.2	0	1	0.5	0.2	0	1	0	0	0	[{'N_Species': 50, 'MEAN_WE': 0.133, 'MEAN_WA': 0.133, 'MEAN_WS': 0.133, 'MEAN_WN': 0.6, 'MEAN_WD': 0.001}, {'N_Species': 50, 'MEAN_WE': 0.1, 'MEAN_WA': 0.1, 'MEAN_WS': 0.1, 'MEAN_WN': 0.6, 'MEAN_WD': 0.1}]	0.05	1	0.377209	94	0.95	1	0.9	0.947368	0.96	1	0.92	0.958333
SimuData_72	s22	../simuData/config_SE_SA_SS_1/	0.02	100	0.49	0.51	0.2	0.2	0	1	0.49	0.51	0.2	0.2	0	1	0.49	0.51	0.2	0.2	0	1	0.5	0.2	0	1	0	0	0	[{'N_Species': 50, 'MEAN_WE': 0.133, 'MEAN_WA': 0.133, 'MEAN_WS': 0.133, 'MEAN_WN': 0.6, 'MEAN_WD': 0.001}, {'N_Species': 50, 'MEAN_WE': 0.1, 'MEAN_WA': 0.1, 'MEAN_WS': 0.1, 'MEAN_WN': 0.6, 'MEAN_WD': 0.1}]	0.05	1	0.500075	88	0.98	0.961538	1	0.980392	0.79	0.853659	0.7	0.769231
SimuData_73	s23	../simuData/config_SE_SA_SS_1/	0.02	100	0.49	0.51	0.2	0.2	0	1	0.49	0.51	0.2	0.2	0	1	0.49	0.51	0.2	0.2	0	1	0.5	0.2	0	1	0	0	0	[{'N_Species': 50, 'MEAN_WE': 0.133, 'MEAN_WA': 0.133, 'MEAN_WS': 0.133, 'MEAN_WN': 0.6, 'MEAN_WD': 0.001}, {'N_Species': 50, 'MEAN_WE': 0.1, 'MEAN_WA': 0.1, 'MEAN_WS': 0.1, 'MEAN_WN': 0.6, 'MEAN_WD': 0.1}]	0.05	1	0.23891	87	0.99	1	0.98	0.989899	0.97	0.960784	0.98	0.970297
SimuData_74	s24	../simuData/config_SE_SA_SS_1/	0.02	100	0.49	0.51	0.2	0.2	0	1	0.49	0.51	0.2	0.2	0	1	0.49	0.51	0.2	0.2	0	1	0.5	0.2	0	1	0	0	0	[{'N_Species': 50, 'MEAN_WE': 0.133, 'MEAN_WA': 0.133, 'MEAN_WS': 0.133, 'MEAN_WN': 0.6, 'MEAN_WD': 0.001}, {'N_Species': 50, 'MEAN_WE': 0.1, 'MEAN_WA': 0.1, 'MEAN_WS': 0.1, 'MEAN_WN': 0.6, 'MEAN_WD': 0.1}]	0.05	1	0.267962	82	0.99	1	0.98	0.989899	0.9	1	0.8	0.888889
SimuData_75	s25	../simuData/config_SE_SA_SS_1/	0.02	100	0.49	0.51	0.2	0.2	0	1	0.49	0.51	0.2	0.2	0	1	0.49	0.51	0.2	0.2	0	1	0.5	0.2	0	1	0	0	0	[{'N_Species': 50, 'MEAN_WE': 0.133, 'MEAN_WA': 0.133, 'MEAN_WS': 0.133, 'MEAN_WN': 0.6, 'MEAN_WD': 0.001}, {'N_Species': 50, 'MEAN_WE': 0.1, 'MEAN_WA': 0.1, 'MEAN_WS': 0.1, 'MEAN_WN': 0.6, 'MEAN_WD': 0.1}]	0.05	1	0.135587	85	0.92	1	0.84	0.913043	0.91	1	0.82	0.901099
SimuData_76	s26	../simuData/config_SE_SA_SS_1/	0.02	100	0.49	0.51	0.2	0.2	0	1	0.49	0.51	0.2	0.2	0	1	0.49	0.51	0.2	0.2	0	1	0.5	0.2	0	1	0	0	0	[{'N_Species': 50, 'MEAN_WE': 0.133, 'MEAN_WA': 0.133, 'MEAN_WS': 0.133, 'MEAN_WN': 0.6, 'MEAN_WD': 0.001}, {'N_Species': 50, 'MEAN_WE': 0.1, 'MEAN_WA': 0.1, 'MEAN_WS': 0.1, 'MEAN_WN': 0.6, 'MEAN_WD': 0.1}]	0.05	1	0.237181	87	0.95	1	0.9	0.947368	0.92	1	0.84	0.913043
SimuData_77	s27	../simuData/config_SE_SA_SS_1/	0.02	100	0.49	0.51	0.2	0.2	0	1	0.49	0.51	0.2	0.2	0	1	0.49	0.51	0.2	0.2	0	1	0.5	0.2	0	1	0	0	0	[{'N_Species': 50, 'MEAN_WE': 0.133, 'MEAN_WA': 0.133, 'MEAN_WS': 0.133, 'MEAN_WN': 0.6, 'MEAN_WD': 0.001}, {'N_Species': 50, 'MEAN_WE': 0.1, 'MEAN_WA': 0.1, 'MEAN_WS': 0.1, 'MEAN_WN': 0.6, 'MEAN_WD': 0.1}]	0.05	1	0.203666	90	0.99	1	0.98	0.989899	0.98	0.98	0.98	0.98
SimuData_78	s28	../simuData/config_SE_SA_SS_1/	0.02	100	0.49	0.51	0.2	0.2	0	1	0.49	0.51	0.2	0.2	0	1	0.49	0.51	0.2	0.2	0	1	0.5	0.2	0	1	0	0	0	[{'N_Species': 50, 'MEAN_WE': 0.133, 'MEAN_WA': 0.133, 'MEAN_WS': 0.133, 'MEAN_WN': 0.6, 'MEAN_WD': 0.001}, {'N_Species': 50, 'MEAN_WE': 0.1, 'MEAN_WA': 0.1, 'MEAN_WS': 0.1, 'MEAN_WN': 0.6, 'MEAN_WD': 0.1}]	0.05	1	0.331303	84	0.96	1	0.92	0.958333	0.96	1	0.92	0.958333
SimuData_79	s29	../simuData/config_SE_SA_SS_1/	0.02	100	0.49	0.51	0.2	0.2	0	1	0.49	0.51	0.2	0.2	0	1	0.49	0.51	0.2	0.2	0	1	0.5	0.2	0	1	0	0	0	[{'N_Species': 50, 'MEAN_WE': 0.133, 'MEAN_WA': 0.133, 'MEAN_WS': 0.133, 'MEAN_WN': 0.6, 'MEAN_WD': 0.001}, {'N_Species': 50, 'MEAN_WE': 0.1, 'MEAN_WA': 0.1, 'MEAN_WS': 0.1, 'MEAN_WN': 0.6, 'MEAN_WD': 0.1}]	0.05	1	0.193488	91	0.94	1	0.88	0.93617	0.83	0.923077	0.72	0.808989
SimuData_80	s30	../simuData/config_SE_SA_SS_1/	0.02	100	0.49	0.51	0.2	0.2	0	1	0.49	0.51	0.2	0.2	0	1	0.49	0.51	0.2	0.2	0	1	0.5	0.2	0	1	0	0	0	[{'N_Species': 50, 'MEAN_WE': 0.133, 'MEAN_WA': 0.133, 'MEAN_WS': 0.133, 'MEAN_WN': 0.6, 'MEAN_WD': 0.001}, {'N_Species': 50, 'MEAN_WE': 0.1, 'MEAN_WA': 0.1, 'MEAN_WS': 0.1, 'MEAN_WN': 0.6, 'MEAN_WD': 0.1}]	0.05	1	0.0961083	78	0.97	1	0.94	0.969072	0.98	1	0.96	0.979592
SimuData_81	s31	../simuData/config_SE_SA_SS_1/	0.02	100	0.49	0.51	0.2	0.2	0	1	0.49	0.51	0.2	0.2	0	1	0.49	0.51	0.2	0.2	0	1	0.5	0.2	0	1	0	0	0	[{'N_Species': 50, 'MEAN_WE': 0.133, 'MEAN_WA': 0.133, 'MEAN_WS': 0.133, 'MEAN_WN': 0.6, 'MEAN_WD': 0.001}, {'N_Species': 50, 'MEAN_WE': 0.1, 'MEAN_WA': 0.1, 'MEAN_WS': 0.1, 'MEAN_WN': 0.6, 'MEAN_WD': 0.1}]	0.05	1	0.549614	90	0.96	0.942308	0.98	0.960784	0.99	1	0.98	0.989899
SimuData_82	s32	../simuData/config_SE_SA_SS_1/	0.02	100	0.49	0.51	0.2	0.2	0	1	0.49	0.51	0.2	0.2	0	1	0.49	0.51	0.2	0.2	0	1	0.5	0.2	0	1	0	0	0	[{'N_Species': 50, 'MEAN_WE': 0.133, 'MEAN_WA': 0.133, 'MEAN_WS': 0.133, 'MEAN_WN': 0.6, 'MEAN_WD': 0.001}, {'N_Species': 50, 'MEAN_WE': 0.1, 'MEAN_WA': 0.1, 'MEAN_WS': 0.1, 'MEAN_WN': 0.6, 'MEAN_WD': 0.1}]	0.05	1	0.154718	87	0.97	1	0.94	0.969072	0.97	1	0.94	0.969072
SimuData_83	s33	../simuData/config_SE_SA_SS_1/	0.02	100	0.49	0.51	0.2	0.2	0	1	0.49	0.51	0.2	0.2	0	1	0.49	0.51	0.2	0.2	0	1	0.5	0.2	0	1	0	0	0	[{'N_Species': 50, 'MEAN_WE': 0.133, 'MEAN_WA': 0.133, 'MEAN_WS': 0.133, 'MEAN_WN': 0.6, 'MEAN_WD': 0.001}, {'N_Species': 50, 'MEAN_WE': 0.1, 'MEAN_WA': 0.1, 'MEAN_WS': 0.1, 'MEAN_WN': 0.6, 'MEAN_WD': 0.1}]	0.05	1	0.258466	89	0.99	1	0.98	0.989899	0.99	0.980392	1	0.990099
SimuData_84	s34	../simuData/config_SE_SA_SS_1/	0.02	100	0.49	0.51	0.2	0.2	0	1	0.49	0.51	0.2	0.2	0	1	0.49	0.51	0.2	0.2	0	1	0.5	0.2	0	1	0	0	0	[{'N_Species': 50, 'MEAN_WE': 0.133, 'MEAN_WA': 0.133, 'MEAN_WS': 0.133, 'MEAN_WN': 0.6, 'MEAN_WD': 0.001}, {'N_Species': 50, 'MEAN_WE': 0.1, 'MEAN_WA': 0.1, 'MEAN_WS': 0.1, 'MEAN_WN': 0.6, 'MEAN_WD': 0.1}]	0.05	1	0.261497	89	1	1	1	1	0.99	0.980392	1	0.990099
SimuData_85	s35	../simuData/config_SE_SA_SS_1/	0.02	100	0.49	0.51	0.2	0.2	0	1	0.49	0.51	0.2	0.2	0	1	0.49	0.51	0.2	0.2	0	1	0.5	0.2	0	1	0	0	0	[{'N_Species': 50, 'MEAN_WE': 0.133, 'MEAN_WA': 0.133, 'MEAN_WS': 0.133, 'MEAN_WN': 0.6, 'MEAN_WD': 0.001}, {'N_Species': 50, 'MEAN_WE': 0.1, 'MEAN_WA': 0.1, 'MEAN_WS': 0.1, 'MEAN_WN': 0.6, 'MEAN_WD': 0.1}]	0.05	1	0.0329916	91	0.96	1	0.92	0.958333	0.92	1	0.84	0.913043
SimuData_86	s36	../simuData/config_SE_SA_SS_1/	0.02	100	0.49	0.51	0.2	0.2	0	1	0.49	0.51	0.2	0.2	0	1	0.49	0.51	0.2	0.2	0	1	0.5	0.2	0	1	0	0	0	[{'N_Species': 50, 'MEAN_WE': 0.133, 'MEAN_WA': 0.133, 'MEAN_WS': 0.133, 'MEAN_WN': 0.6, 'MEAN_WD': 0.001}, {'N_Species': 50, 'MEAN_WE': 0.1, 'MEAN_WA': 0.1, 'MEAN_WS': 0.1, 'MEAN_WN': 0.6, 'MEAN_WD': 0.1}]	0.05	1	0.228344	81	0.97	0.979592	0.96	0.969697	0.89	1	0.78	0.876404
SimuData_87	s37	../simuData/config_SE_SA_SS_1/	0.02	100	0.49	0.51	0.2	0.2	0	1	0.49	0.51	0.2	0.2	0	1	0.49	0.51	0.2	0.2	0	1	0.5	0.2	0	1	0	0	0	[{'N_Species': 50, 'MEAN_WE': 0.133, 'MEAN_WA': 0.133, 'MEAN_WS': 0.133, 'MEAN_WN': 0.6, 'MEAN_WD': 0.001}, {'N_Species': 50, 'MEAN_WE': 0.1, 'MEAN_WA': 0.1, 'MEAN_WS': 0.1, 'MEAN_WN': 0.6, 'MEAN_WD': 0.1}]	0.05	1	0.463476	90	0.97	1	0.94	0.969072	0.95	1	0.9	0.947368
SimuData_88	s38	../simuData/config_SE_SA_SS_1/	0.02	100	0.49	0.51	0.2	0.2	0	1	0.49	0.51	0.2	0.2	0	1	0.49	0.51	0.2	0.2	0	1	0.5	0.2	0	1	0	0	0	[{'N_Species': 50, 'MEAN_WE': 0.133, 'MEAN_WA': 0.133, 'MEAN_WS': 0.133, 'MEAN_WN': 0.6, 'MEAN_WD': 0.001}, {'N_Species': 50, 'MEAN_WE': 0.1, 'MEAN_WA': 0.1, 'MEAN_WS': 0.1, 'MEAN_WN': 0.6, 'MEAN_WD': 0.1}]	0.05	1	0.345851	89	0.99	1	0.98	0.989899	0.95	1	0.9	0.947368
SimuData_89	s39	../simuData/config_SE_SA_SS_1/	0.02	100	0.49	0.51	0.2	0.2	0	1	0.49	0.51	0.2	0.2	0	1	0.49	0.51	0.2	0.2	0	1	0.5	0.2	0	1	0	0	0	[{'N_Species': 50, 'MEAN_WE': 0.133, 'MEAN_WA': 0.133, 'MEAN_WS': 0.133, 'MEAN_WN': 0.6, 'MEAN_WD': 0.001}, {'N_Species': 50, 'MEAN_WE': 0.1, 'MEAN_WA': 0.1, 'MEAN_WS': 0.1, 'MEAN_WN': 0.6, 'MEAN_WD': 0.1}]	0.05	1	0.268114	87	0.98	1	0.96	0.979592	0.96	1	0.92	0.958333
SimuData_90	s40	../simuData/config_SE_SA_SS_1/	0.02	100	0.49	0.51	0.2	0.2	0	1	0.49	0.51	0.2	0.2	0	1	0.49	0.51	0.2	0.2	0	1	0.5	0.2	0	1	0	0	0	[{'N_Species': 50, 'MEAN_WE': 0.133, 'MEAN_WA': 0.133, 'MEAN_WS': 0.133, 'MEAN_WN': 0.6, 'MEAN_WD': 0.001}, {'N_Species': 50, 'MEAN_WE': 0.1, 'MEAN_WA': 0.1, 'MEAN_WS': 0.1, 'MEAN_WN': 0.6, 'MEAN_WD': 0.1}]	0.05	1	0.151872	88	0.96	1	0.92	0.958333	0.88	1	0.76	0.863636
SimuData_91	s41	../simuData/config_SE_SA_SS_1/	0.02	100	0.49	0.51	0.2	0.2	0	1	0.49	0.51	0.2	0.2	0	1	0.49	0.51	0.2	0.2	0	1	0.5	0.2	0	1	0	0	0	[{'N_Species': 50, 'MEAN_WE': 0.133, 'MEAN_WA': 0.133, 'MEAN_WS': 0.133, 'MEAN_WN': 0.6, 'MEAN_WD': 0.001}, {'N_Species': 50, 'MEAN_WE': 0.1, 'MEAN_WA': 0.1, 'MEAN_WS': 0.1, 'MEAN_WN': 0.6, 'MEAN_WD': 0.1}]	0.05	1	0.135737	88	0.94	1	0.88	0.93617	0.93	1	0.86	0.924731
SimuData_92	s42	../simuData/config_SE_SA_SS_1/	0.02	100	0.49	0.51	0.2	0.2	0	1	0.49	0.51	0.2	0.2	0	1	0.49	0.51	0.2	0.2	0	1	0.5	0.2	0	1	0	0	0	[{'N_Species': 50, 'MEAN_WE': 0.133, 'MEAN_WA': 0.133, 'MEAN_WS': 0.133, 'MEAN_WN': 0.6, 'MEAN_WD': 0.001}, {'N_Species': 50, 'MEAN_WE': 0.1, 'MEAN_WA': 0.1, 'MEAN_WS': 0.1, 'MEAN_WN': 0.6, 'MEAN_WD': 0.1}]	0.05	1	0.238809	89	0.97	1	0.94	0.969072	0.89	1	0.78	0.876404
SimuData_93	s43	../simuData/config_SE_SA_SS_1/	0.02	100	0.49	0.51	0.2	0.2	0	1	0.49	0.51	0.2	0.2	0	1	0.49	0.51	0.2	0.2	0	1	0.5	0.2	0	1	0	0	0	[{'N_Species': 50, 'MEAN_WE': 0.133, 'MEAN_WA': 0.133, 'MEAN_WS': 0.133, 'MEAN_WN': 0.6, 'MEAN_WD': 0.001}, {'N_Species': 50, 'MEAN_WE': 0.1, 'MEAN_WA': 0.1, 'MEAN_WS': 0.1, 'MEAN_WN': 0.6, 'MEAN_WD': 0.1}]	0.05	1	0.432126	87	0.95	0.941176	0.96	0.950495	0.5	0.5	1	0.666667
SimuData_94	s44	../simuData/config_SE_SA_SS_1/	0.02	100	0.49	0.51	0.2	0.2	0	1	0.49	0.51	0.2	0.2	0	1	0.49	0.51	0.2	0.2	0	1	0.5	0.2	0	1	0	0	0	[{'N_Species': 50, 'MEAN_WE': 0.133, 'MEAN_WA': 0.133, 'MEAN_WS': 0.133, 'MEAN_WN': 0.6, 'MEAN_WD': 0.001}, {'N_Species': 50, 'MEAN_WE': 0.1, 'MEAN_WA': 0.1, 'MEAN_WS': 0.1, 'MEAN_WN': 0.6, 'MEAN_WD': 0.1}]	0.05	1	0.317443	83	0.98	1	0.96	0.979592	0.98	1	0.96	0.979592
SimuData_95	s45	../simuData/config_SE_SA_SS_1/	0.02	100	0.49	0.51	0.2	0.2	0	1	0.49	0.51	0.2	0.2	0	1	0.49	0.51	0.2	0.2	0	1	0.5	0.2	0	1	0	0	0	[{'N_Species': 50, 'MEAN_WE': 0.133, 'MEAN_WA': 0.133, 'MEAN_WS': 0.133, 'MEAN_WN': 0.6, 'MEAN_WD': 0.001}, {'N_Species': 50, 'MEAN_WE': 0.1, 'MEAN_WA': 0.1, 'MEAN_WS': 0.1, 'MEAN_WN': 0.6, 'MEAN_WD': 0.1}]	0.05	1	0.545615	83	0.98	0.98	0.98	0.98	0.8	1	0.6	0.75
SimuData_96	s46	../simuData/config_SE_SA_SS_1/	0.02	100	0.49	0.51	0.2	0.2	0	1	0.49	0.51	0.2	0.2	0	1	0.49	0.51	0.2	0.2	0	1	0.5	0.2	0	1	0	0	0	[{'N_Species': 50, 'MEAN_WE': 0.133, 'MEAN_WA': 0.133, 'MEAN_WS': 0.133, 'MEAN_WN': 0.6, 'MEAN_WD': 0.001}, {'N_Species': 50, 'MEAN_WE': 0.1, 'MEAN_WA': 0.1, 'MEAN_WS': 0.1, 'MEAN_WN': 0.6, 'MEAN_WD': 0.1}]	0.05	1	0.514254	98	0.95	1	0.9	0.947368	0.9	1	0.8	0.888889
SimuData_97	s47	../simuData/config_SE_SA_SS_1/	0.02	100	0.49	0.51	0.2	0.2	0	1	0.49	0.51	0.2	0.2	0	1	0.49	0.51	0.2	0.2	0	1	0.5	0.2	0	1	0	0	0	[{'N_Species': 50, 'MEAN_WE': 0.133, 'MEAN_WA': 0.133, 'MEAN_WS': 0.133, 'MEAN_WN': 0.6, 'MEAN_WD': 0.001}, {'N_Species': 50, 'MEAN_WE': 0.1, 'MEAN_WA': 0.1, 'MEAN_WS': 0.1, 'MEAN_WN': 0.6, 'MEAN_WD': 0.1}]	0.05	1	0.0589517	92	0.97	1	0.94	0.969072	0.97	1	0.94	0.969072
SimuData_98	s48	../simuData/config_SE_SA_SS_1/	0.02	100	0.49	0.51	0.2	0.2	0	1	0.49	0.51	0.2	0.2	0	1	0.49	0.51	0.2	0.2	0	1	0.5	0.2	0	1	0	0	0	[{'N_Species': 50, 'MEAN_WE': 0.133, 'MEAN_WA': 0.133, 'MEAN_WS': 0.133, 'MEAN_WN': 0.6, 'MEAN_WD': 0.001}, {'N_Species': 50, 'MEAN_WE': 0.1, 'MEAN_WA': 0.1, 'MEAN_WS': 0.1, 'MEAN_WN': 0.6, 'MEAN_WD': 0.1}]	0.05	1	0.415543	91	0.97	0.979592	0.96	0.969697	0.81	1	0.62	0.765432
SimuData_99	s49	../simuData/config_SE_SA_SS_1/	0.02	100	0.49	0.51	0.2	0.2	0	1	0.49	0.51	0.2	0.2	0	1	0.49	0.51	0.2	0.2	0	1	0.5	0.2	0	1	0	0	0	[{'N_Species': 50, 'MEAN_WE': 0.133, 'MEAN_WA': 0.133, 'MEAN_WS': 0.133, 'MEAN_WN': 0.6, 'MEAN_WD': 0.001}, {'N_Species': 50, 'MEAN_WE': 0.1, 'MEAN_WA': 0.1, 'MEAN_WS': 0.1, 'MEAN_WN': 0.6, 'MEAN_WD': 0.1}]	0.05	1	0.131601	84	0.92	1	0.84	0.913043	1	1	1	1
SimuData_100	s0	../simuData/config_SE_SA_SS_2/	0.04	100	0.48	0.52	0.2	0.2	0	1	0.48	0.52	0.2	0.2	0	1	0.48	0.52	0.2	0.2	0	1	0.5	0.2	0	1	0	0	0	[{'N_Species': 50, 'MEAN_WE': 0.133, 'MEAN_WA': 0.133, 'MEAN_WS': 0.133, 'MEAN_WN': 0.6, 'MEAN_WD': 0.001}, {'N_Species': 50, 'MEAN_WE': 0.1, 'MEAN_WA': 0.1, 'MEAN_WS': 0.1, 'MEAN_WN': 0.6, 'MEAN_WD': 0.1}]	0.05	1	0.344427	94	0.99	1	0.98	0.989899	0.92	1	0.84	0.913043
SimuData_101	s1	../simuData/config_SE_SA_SS_2/	0.04	100	0.48	0.52	0.2	0.2	0	1	0.48	0.52	0.2	0.2	0	1	0.48	0.52	0.2	0.2	0	1	0.5	0.2	0	1	0	0	0	[{'N_Species': 50, 'MEAN_WE': 0.133, 'MEAN_WA': 0.133, 'MEAN_WS': 0.133, 'MEAN_WN': 0.6, 'MEAN_WD': 0.001}, {'N_Species': 50, 'MEAN_WE': 0.1, 'MEAN_WA': 0.1, 'MEAN_WS': 0.1, 'MEAN_WN': 0.6, 'MEAN_WD': 0.1}]	0.05	1	0.502425	84	0.99	0.980392	1	0.990099	0.99	1	0.98	0.989899
SimuData_102	s2	../simuData/config_SE_SA_SS_2/	0.04	100	0.48	0.52	0.2	0.2	0	1	0.48	0.52	0.2	0.2	0	1	0.48	0.52	0.2	0.2	0	1	0.5	0.2	0	1	0	0	0	[{'N_Species': 50, 'MEAN_WE': 0.133, 'MEAN_WA': 0.133, 'MEAN_WS': 0.133, 'MEAN_WN': 0.6, 'MEAN_WD': 0.001}, {'N_Species': 50, 'MEAN_WE': 0.1, 'MEAN_WA': 0.1, 'MEAN_WS': 0.1, 'MEAN_WN': 0.6, 'MEAN_WD': 0.1}]	0.05	1	0.326847	85	0.97	1	0.94	0.969072	0.97	1	0.94	0.969072
SimuData_103	s3	../simuData/config_SE_SA_SS_2/	0.04	100	0.48	0.52	0.2	0.2	0	1	0.48	0.52	0.2	0.2	0	1	0.48	0.52	0.2	0.2	0	1	0.5	0.2	0	1	0	0	0	[{'N_Species': 50, 'MEAN_WE': 0.133, 'MEAN_WA': 0.133, 'MEAN_WS': 0.133, 'MEAN_WN': 0.6, 'MEAN_WD': 0.001}, {'N_Species': 50, 'MEAN_WE': 0.1, 'MEAN_WA': 0.1, 'MEAN_WS': 0.1, 'MEAN_WN': 0.6, 'MEAN_WD': 0.1}]	0.05	1	0.387788	98	0.96	0.979167	0.94	0.959184	0.99	0.980392	1	0.990099
SimuData_104	s4	../simuData/config_SE_SA_SS_2/	0.04	100	0.48	0.52	0.2	0.2	0	1	0.48	0.52	0.2	0.2	0	1	0.48	0.52	0.2	0.2	0	1	0.5	0.2	0	1	0	0	0	[{'N_Species': 50, 'MEAN_WE': 0.133, 'MEAN_WA': 0.133, 'MEAN_WS': 0.133, 'MEAN_WN': 0.6, 'MEAN_WD': 0.001}, {'N_Species': 50, 'MEAN_WE': 0.1, 'MEAN_WA': 0.1, 'MEAN_WS': 0.1, 'MEAN_WN': 0.6, 'MEAN_WD': 0.1}]	0.05	1	0.256821	83	0.99	1	0.98	0.989899	0.97	1	0.94	0.969072
SimuData_105	s5	../simuData/config_SE_SA_SS_2/	0.04	100	0.48	0.52	0.2	0.2	0	1	0.48	0.52	0.2	0.2	0	1	0.48	0.52	0.2	0.2	0	1	0.5	0.2	0	1	0	0	0	[{'N_Species': 50, 'MEAN_WE': 0.133, 'MEAN_WA': 0.133, 'MEAN_WS': 0.133, 'MEAN_WN': 0.6, 'MEAN_WD': 0.001}, {'N_Species': 50, 'MEAN_WE': 0.1, 'MEAN_WA': 0.1, 'MEAN_WS': 0.1, 'MEAN_WN': 0.6, 'MEAN_WD': 0.1}]	0.05	1	0.486898	85	0.99	1	0.98	0.989899	0.99	1	0.98	0.989899
SimuData_106	s6	../simuData/config_SE_SA_SS_2/	0.04	100	0.48	0.52	0.2	0.2	0	1	0.48	0.52	0.2	0.2	0	1	0.48	0.52	0.2	0.2	0	1	0.5	0.2	0	1	0	0	0	[{'N_Species': 50, 'MEAN_WE': 0.133, 'MEAN_WA': 0.133, 'MEAN_WS': 0.133, 'MEAN_WN': 0.6, 'MEAN_WD': 0.001}, {'N_Species': 50, 'MEAN_WE': 0.1, 'MEAN_WA': 0.1, 'MEAN_WS': 0.1, 'MEAN_WN': 0.6, 'MEAN_WD': 0.1}]	0.05	1	0.331748	84	0.99	1	0.98	0.989899	0.84	1	0.68	0.809524
SimuData_107	s7	../simuData/config_SE_SA_SS_2/	0.04	100	0.48	0.52	0.2	0.2	0	1	0.48	0.52	0.2	0.2	0	1	0.48	0.52	0.2	0.2	0	1	0.5	0.2	0	1	0	0	0	[{'N_Species': 50, 'MEAN_WE': 0.133, 'MEAN_WA': 0.133, 'MEAN_WS': 0.133, 'MEAN_WN': 0.6, 'MEAN_WD': 0.001}, {'N_Species': 50, 'MEAN_WE': 0.1, 'MEAN_WA': 0.1, 'MEAN_WS': 0.1, 'MEAN_WN': 0.6, 'MEAN_WD': 0.1}]	0.05	1	0.328797	90	0.96	0.979167	0.94	0.959184	0.93	1	0.86	0.924731
SimuData_108	s8	../simuData/config_SE_SA_SS_2/	0.04	100	0.48	0.52	0.2	0.2	0	1	0.48	0.52	0.2	0.2	0	1	0.48	0.52	0.2	0.2	0	1	0.5	0.2	0	1	0	0	0	[{'N_Species': 50, 'MEAN_WE': 0.133, 'MEAN_WA': 0.133, 'MEAN_WS': 0.133, 'MEAN_WN': 0.6, 'MEAN_WD': 0.001}, {'N_Species': 50, 'MEAN_WE': 0.1, 'MEAN_WA': 0.1, 'MEAN_WS': 0.1, 'MEAN_WN': 0.6, 'MEAN_WD': 0.1}]	0.05	1	0.387631	83	0.95	1	0.9	0.947368	0.94	1	0.88	0.93617
SimuData_109	s9	../simuData/config_SE_SA_SS_2/	0.04	100	0.48	0.52	0.2	0.2	0	1	0.48	0.52	0.2	0.2	0	1	0.48	0.52	0.2	0.2	0	1	0.5	0.2	0	1	0	0	0	[{'N_Species': 50, 'MEAN_WE': 0.133, 'MEAN_WA': 0.133, 'MEAN_WS': 0.133, 'MEAN_WN': 0.6, 'MEAN_WD': 0.001}, {'N_Species': 50, 'MEAN_WE': 0.1, 'MEAN_WA': 0.1, 'MEAN_WS': 0.1, 'MEAN_WN': 0.6, 'MEAN_WD': 0.1}]	0.05	1	0.549206	89	0.94	0.94	0.94	0.94	0.96	1	0.92	0.958333
SimuData_110	s10	../simuData/config_SE_SA_SS_2/	0.04	100	0.48	0.52	0.2	0.2	0	1	0.48	0.52	0.2	0.2	0	1	0.48	0.52	0.2	0.2	0	1	0.5	0.2	0	1	0	0	0	[{'N_Species': 50, 'MEAN_WE': 0.133, 'MEAN_WA': 0.133, 'MEAN_WS': 0.133, 'MEAN_WN': 0.6, 'MEAN_WD': 0.001}, {'N_Species': 50, 'MEAN_WE': 0.1, 'MEAN_WA': 0.1, 'MEAN_WS': 0.1, 'MEAN_WN': 0.6, 'MEAN_WD': 0.1}]	0.05	1	0.223583	86	0.96	1	0.92	0.958333	0.96	1	0.92	0.958333
SimuData_111	s11	../simuData/config_SE_SA_SS_2/	0.04	100	0.48	0.52	0.2	0.2	0	1	0.48	0.52	0.2	0.2	0	1	0.48	0.52	0.2	0.2	0	1	0.5	0.2	0	1	0	0	0	[{'N_Species': 50, 'MEAN_WE': 0.133, 'MEAN_WA': 0.133, 'MEAN_WS': 0.133, 'MEAN_WN': 0.6, 'MEAN_WD': 0.001}, {'N_Species': 50, 'MEAN_WE': 0.1, 'MEAN_WA': 0.1, 'MEAN_WS': 0.1, 'MEAN_WN': 0.6, 'MEAN_WD': 0.1}]	0.05	1	0.267979	79	0.96	1	0.92	0.958333	0.92	1	0.84	0.913043
SimuData_112	s12	../simuData/config_SE_SA_SS_2/	0.04	100	0.48	0.52	0.2	0.2	0	1	0.48	0.52	0.2	0.2	0	1	0.48	0.52	0.2	0.2	0	1	0.5	0.2	0	1	0	0	0	[{'N_Species': 50, 'MEAN_WE': 0.133, 'MEAN_WA': 0.133, 'MEAN_WS': 0.133, 'MEAN_WN': 0.6, 'MEAN_WD': 0.001}, {'N_Species': 50, 'MEAN_WE': 0.1, 'MEAN_WA': 0.1, 'MEAN_WS': 0.1, 'MEAN_WN': 0.6, 'MEAN_WD': 0.1}]	0.05	1	0.341438	87	0.97	1	0.94	0.969072	0.97	1	0.94	0.969072
SimuData_113	s13	../simuData/config_SE_SA_SS_2/	0.04	100	0.48	0.52	0.2	0.2	0	1	0.48	0.52	0.2	0.2	0	1	0.48	0.52	0.2	0.2	0	1	0.5	0.2	0	1	0	0	0	[{'N_Species': 50, 'MEAN_WE': 0.133, 'MEAN_WA': 0.133, 'MEAN_WS': 0.133, 'MEAN_WN': 0.6, 'MEAN_WD': 0.001}, {'N_Species': 50, 'MEAN_WE': 0.1, 'MEAN_WA': 0.1, 'MEAN_WS': 0.1, 'MEAN_WN': 0.6, 'MEAN_WD': 0.1}]	0.05	1	0.304278	86	0.96	0.979167	0.94	0.959184	0.94	1	0.88	0.93617
SimuData_114	s14	../simuData/config_SE_SA_SS_2/	0.04	100	0.48	0.52	0.2	0.2	0	1	0.48	0.52	0.2	0.2	0	1	0.48	0.52	0.2	0.2	0	1	0.5	0.2	0	1	0	0	0	[{'N_Species': 50, 'MEAN_WE': 0.133, 'MEAN_WA': 0.133, 'MEAN_WS': 0.133, 'MEAN_WN': 0.6, 'MEAN_WD': 0.001}, {'N_Species': 50, 'MEAN_WE': 0.1, 'MEAN_WA': 0.1, 'MEAN_WS': 0.1, 'MEAN_WN': 0.6, 'MEAN_WD': 0.1}]	0.05	1	0.681091	91	0.88	0.806452	1	0.892857	0.87	1	0.74	0.850575
SimuData_115	s15	../simuData/config_SE_SA_SS_2/	0.04	100	0.48	0.52	0.2	0.2	0	1	0.48	0.52	0.2	0.2	0	1	0.48	0.52	0.2	0.2	0	1	0.5	0.2	0	1	0	0	0	[{'N_Species': 50, 'MEAN_WE': 0.133, 'MEAN_WA': 0.133, 'MEAN_WS': 0.133, 'MEAN_WN': 0.6, 'MEAN_WD': 0.001}, {'N_Species': 50, 'MEAN_WE': 0.1, 'MEAN_WA': 0.1, 'MEAN_WS': 0.1, 'MEAN_WN': 0.6, 'MEAN_WD': 0.1}]	0.05	1	0.372144	93	0.92	0.9375	0.9	0.918367	0.96	0.979167	0.94	0.959184
SimuData_116	s16	../simuData/config_SE_SA_SS_2/	0.04	100	0.48	0.52	0.2	0.2	0	1	0.48	0.52	0.2	0.2	0	1	0.48	0.52	0.2	0.2	0	1	0.5	0.2	0	1	0	0	0	[{'N_Species': 50, 'MEAN_WE': 0.133, 'MEAN_WA': 0.133, 'MEAN_WS': 0.133, 'MEAN_WN': 0.6, 'MEAN_WD': 0.001}, {'N_Species': 50, 'MEAN_WE': 0.1, 'MEAN_WA': 0.1, 'MEAN_WS': 0.1, 'MEAN_WN': 0.6, 'MEAN_WD': 0.1}]	0.05	1	0.212548	88	0.91	0.976744	0.84	0.903226	0.92	1	0.84	0.913043
SimuData_117	s17	../simuData/config_SE_SA_SS_2/	0.04	100	0.48	0.52	0.2	0.2	0	1	0.48	0.52	0.2	0.2	0	1	0.48	0.52	0.2	0.2	0	1	0.5	0.2	0	1	0	0	0	[{'N_Species': 50, 'MEAN_WE': 0.133, 'MEAN_WA': 0.133, 'MEAN_WS': 0.133, 'MEAN_WN': 0.6, 'MEAN_WD': 0.001}, {'N_Species': 50, 'MEAN_WE': 0.1, 'MEAN_WA': 0.1, 'MEAN_WS': 0.1, 'MEAN_WN': 0.6, 'MEAN_WD': 0.1}]	0.05	1	0.244805	88	0.99	1	0.98	0.989899	0.5	0.5	1	0.666667
SimuData_118	s18	../simuData/config_SE_SA_SS_2/	0.04	100	0.48	0.52	0.2	0.2	0	1	0.48	0.52	0.2	0.2	0	1	0.48	0.52	0.2	0.2	0	1	0.5	0.2	0	1	0	0	0	[{'N_Species': 50, 'MEAN_WE': 0.133, 'MEAN_WA': 0.133, 'MEAN_WS': 0.133, 'MEAN_WN': 0.6, 'MEAN_WD': 0.001}, {'N_Species': 50, 'MEAN_WE': 0.1, 'MEAN_WA': 0.1, 'MEAN_WS': 0.1, 'MEAN_WN': 0.6, 'MEAN_WD': 0.1}]	0.05	1	0.431446	85	0.96	0.96	0.96	0.96	0.97	1	0.94	0.969072
SimuData_119	s19	../simuData/config_SE_SA_SS_2/	0.04	100	0.48	0.52	0.2	0.2	0	1	0.48	0.52	0.2	0.2	0	1	0.48	0.52	0.2	0.2	0	1	0.5	0.2	0	1	0	0	0	[{'N_Species': 50, 'MEAN_WE': 0.133, 'MEAN_WA': 0.133, 'MEAN_WS': 0.133, 'MEAN_WN': 0.6, 'MEAN_WD': 0.001}, {'N_Species': 50, 'MEAN_WE': 0.1, 'MEAN_WA': 0.1, 'MEAN_WS': 0.1, 'MEAN_WN': 0.6, 'MEAN_WD': 0.1}]	0.05	1	0.427864	86	0.98	0.98	0.98	0.98	0.96	1	0.92	0.958333
SimuData_120	s20	../simuData/config_SE_SA_SS_2/	0.04	100	0.48	0.52	0.2	0.2	0	1	0.48	0.52	0.2	0.2	0	1	0.48	0.52	0.2	0.2	0	1	0.5	0.2	0	1	0	0	0	[{'N_Species': 50, 'MEAN_WE': 0.133, 'MEAN_WA': 0.133, 'MEAN_WS': 0.133, 'MEAN_WN': 0.6, 'MEAN_WD': 0.001}, {'N_Species': 50, 'MEAN_WE': 0.1, 'MEAN_WA': 0.1, 'MEAN_WS': 0.1, 'MEAN_WN': 0.6, 'MEAN_WD': 0.1}]	0.05	1	0.3029	82	0.99	0.980392	1	0.990099	0.95	0.978723	0.92	0.948454
SimuData_121	s21	../simuData/config_SE_SA_SS_2/	0.04	100	0.48	0.52	0.2	0.2	0	1	0.48	0.52	0.2	0.2	0	1	0.48	0.52	0.2	0.2	0	1	0.5	0.2	0	1	0	0	0	[{'N_Species': 50, 'MEAN_WE': 0.133, 'MEAN_WA': 0.133, 'MEAN_WS': 0.133, 'MEAN_WN': 0.6, 'MEAN_WD': 0.001}, {'N_Species': 50, 'MEAN_WE': 0.1, 'MEAN_WA': 0.1, 'MEAN_WS': 0.1, 'MEAN_WN': 0.6, 'MEAN_WD': 0.1}]	0.05	1	0.297008	92	0.98	0.961538	1	0.980392	0.99	1	0.98	0.989899
SimuData_122	s22	../simuData/config_SE_SA_SS_2/	0.04	100	0.48	0.52	0.2	0.2	0	1	0.48	0.52	0.2	0.2	0	1	0.48	0.52	0.2	0.2	0	1	0.5	0.2	0	1	0	0	0	[{'N_Species': 50, 'MEAN_WE': 0.133, 'MEAN_WA': 0.133, 'MEAN_WS': 0.133, 'MEAN_WN': 0.6, 'MEAN_WD': 0.001}, {'N_Species': 50, 'MEAN_WE': 0.1, 'MEAN_WA': 0.1, 'MEAN_WS': 0.1, 'MEAN_WN': 0.6, 'MEAN_WD': 0.1}]	0.05	1	0.656377	87	0.97	0.960784	0.98	0.970297	0.99	1	0.98	0.989899
SimuData_123	s23	../simuData/config_SE_SA_SS_2/	0.04	100	0.48	0.52	0.2	0.2	0	1	0.48	0.52	0.2	0.2	0	1	0.48	0.52	0.2	0.2	0	1	0.5	0.2	0	1	0	0	0	[{'N_Species': 50, 'MEAN_WE': 0.133, 'MEAN_WA': 0.133, 'MEAN_WS': 0.133, 'MEAN_WN': 0.6, 'MEAN_WD': 0.001}, {'N_Species': 50, 'MEAN_WE': 0.1, 'MEAN_WA': 0.1, 'MEAN_WS': 0.1, 'MEAN_WN': 0.6, 'MEAN_WD': 0.1}]	0.05	1	0.490639	79	0.95	0.909091	1	0.952381	0.98	1	0.96	0.979592
SimuData_124	s24	../simuData/config_SE_SA_SS_2/	0.04	100	0.48	0.52	0.2	0.2	0	1	0.48	0.52	0.2	0.2	0	1	0.48	0.52	0.2	0.2	0	1	0.5	0.2	0	1	0	0	0	[{'N_Species': 50, 'MEAN_WE': 0.133, 'MEAN_WA': 0.133, 'MEAN_WS': 0.133, 'MEAN_WN': 0.6, 'MEAN_WD': 0.001}, {'N_Species': 50, 'MEAN_WE': 0.1, 'MEAN_WA': 0.1, 'MEAN_WS': 0.1, 'MEAN_WN': 0.6, 'MEAN_WD': 0.1}]	0.05	1	0.321529	89	0.96	1	0.92	0.958333	0.85	1	0.7	0.823529
SimuData_125	s25	../simuData/config_SE_SA_SS_2/	0.04	100	0.48	0.52	0.2	0.2	0	1	0.48	0.52	0.2	0.2	0	1	0.48	0.52	0.2	0.2	0	1	0.5	0.2	0	1	0	0	0	[{'N_Species': 50, 'MEAN_WE': 0.133, 'MEAN_WA': 0.133, 'MEAN_WS': 0.133, 'MEAN_WN': 0.6, 'MEAN_WD': 0.001}, {'N_Species': 50, 'MEAN_WE': 0.1, 'MEAN_WA': 0.1, 'MEAN_WS': 0.1, 'MEAN_WN': 0.6, 'MEAN_WD': 0.1}]	0.05	1	0.447041	78	0.99	1	0.98	0.989899	0.99	1	0.98	0.989899
SimuData_126	s26	../simuData/config_SE_SA_SS_2/	0.04	100	0.48	0.52	0.2	0.2	0	1	0.48	0.52	0.2	0.2	0	1	0.48	0.52	0.2	0.2	0	1	0.5	0.2	0	1	0	0	0	[{'N_Species': 50, 'MEAN_WE': 0.133, 'MEAN_WA': 0.133, 'MEAN_WS': 0.133, 'MEAN_WN': 0.6, 'MEAN_WD': 0.001}, {'N_Species': 50, 'MEAN_WE': 0.1, 'MEAN_WA': 0.1, 'MEAN_WS': 0.1, 'MEAN_WN': 0.6, 'MEAN_WD': 0.1}]	0.05	1	0.395197	92	0.96	0.979167	0.94	0.959184	0.97	1	0.94	0.969072
SimuData_127	s27	../simuData/config_SE_SA_SS_2/	0.04	100	0.48	0.52	0.2	0.2	0	1	0.48	0.52	0.2	0.2	0	1	0.48	0.52	0.2	0.2	0	1	0.5	0.2	0	1	0	0	0	[{'N_Species': 50, 'MEAN_WE': 0.133, 'MEAN_WA': 0.133, 'MEAN_WS': 0.133, 'MEAN_WN': 0.6, 'MEAN_WD': 0.001}, {'N_Species': 50, 'MEAN_WE': 0.1, 'MEAN_WA': 0.1, 'MEAN_WS': 0.1, 'MEAN_WN': 0.6, 'MEAN_WD': 0.1}]	0.05	1	0.44704	93	0.97	0.979592	0.96	0.969697	0.98	1	0.96	0.979592
SimuData_128	s28	../simuData/config_SE_SA_SS_2/	0.04	100	0.48	0.52	0.2	0.2	0	1	0.48	0.52	0.2	0.2	0	1	0.48	0.52	0.2	0.2	0	1	0.5	0.2	0	1	0	0	0	[{'N_Species': 50, 'MEAN_WE': 0.133, 'MEAN_WA': 0.133, 'MEAN_WS': 0.133, 'MEAN_WN': 0.6, 'MEAN_WD': 0.001}, {'N_Species': 50, 'MEAN_WE': 0.1, 'MEAN_WA': 0.1, 'MEAN_WS': 0.1, 'MEAN_WN': 0.6, 'MEAN_WD': 0.1}]	0.05	1	0.236635	92	0.97	1	0.94	0.969072	0.94	1	0.88	0.93617
SimuData_129	s29	../simuData/config_SE_SA_SS_2/	0.04	100	0.48	0.52	0.2	0.2	0	1	0.48	0.52	0.2	0.2	0	1	0.48	0.52	0.2	0.2	0	1	0.5	0.2	0	1	0	0	0	[{'N_Species': 50, 'MEAN_WE': 0.133, 'MEAN_WA': 0.133, 'MEAN_WS': 0.133, 'MEAN_WN': 0.6, 'MEAN_WD': 0.001}, {'N_Species': 50, 'MEAN_WE': 0.1, 'MEAN_WA': 0.1, 'MEAN_WS': 0.1, 'MEAN_WN': 0.6, 'MEAN_WD': 0.1}]	0.05	1	0.256599	90	0.99	1	0.98	0.989899	0.96	1	0.92	0.958333
SimuData_130	s30	../simuData/config_SE_SA_SS_2/	0.04	100	0.48	0.52	0.2	0.2	0	1	0.48	0.52	0.2	0.2	0	1	0.48	0.52	0.2	0.2	0	1	0.5	0.2	0	1	0	0	0	[{'N_Species': 50, 'MEAN_WE': 0.133, 'MEAN_WA': 0.133, 'MEAN_WS': 0.133, 'MEAN_WN': 0.6, 'MEAN_WD': 0.001}, {'N_Species': 50, 'MEAN_WE': 0.1, 'MEAN_WA': 0.1, 'MEAN_WS': 0.1, 'MEAN_WN': 0.6, 'MEAN_WD': 0.1}]	0.05	1	0.742511	86	0.87	0.793651	1	0.884956	0.95	1	0.9	0.947368
SimuData_131	s31	../simuData/config_SE_SA_SS_2/	0.04	100	0.48	0.52	0.2	0.2	0	1	0.48	0.52	0.2	0.2	0	1	0.48	0.52	0.2	0.2	0	1	0.5	0.2	0	1	0	0	0	[{'N_Species': 50, 'MEAN_WE': 0.133, 'MEAN_WA': 0.133, 'MEAN_WS': 0.133, 'MEAN_WN': 0.6, 'MEAN_WD': 0.001}, {'N_Species': 50, 'MEAN_WE': 0.1, 'MEAN_WA': 0.1, 'MEAN_WS': 0.1, 'MEAN_WN': 0.6, 'MEAN_WD': 0.1}]	0.05	1	0.238263	96	1	1	1	1	0.95	1	0.9	0.947368
SimuData_132	s32	../simuData/config_SE_SA_SS_2/	0.04	100	0.48	0.52	0.2	0.2	0	1	0.48	0.52	0.2	0.2	0	1	0.48	0.52	0.2	0.2	0	1	0.5	0.2	0	1	0	0	0	[{'N_Species': 50, 'MEAN_WE': 0.133, 'MEAN_WA': 0.133, 'MEAN_WS': 0.133, 'MEAN_WN': 0.6, 'MEAN_WD': 0.001}, {'N_Species': 50, 'MEAN_WE': 0.1, 'MEAN_WA': 0.1, 'MEAN_WS': 0.1, 'MEAN_WN': 0.6, 'MEAN_WD': 0.1}]	0.05	1	0.59705	91	0.99	1	0.98	0.989899	0.98	1	0.96	0.979592
SimuData_133	s33	../simuData/config_SE_SA_SS_2/	0.04	100	0.48	0.52	0.2	0.2	0	1	0.48	0.52	0.2	0.2	0	1	0.48	0.52	0.2	0.2	0	1	0.5	0.2	0	1	0	0	0	[{'N_Species': 50, 'MEAN_WE': 0.133, 'MEAN_WA': 0.133, 'MEAN_WS': 0.133, 'MEAN_WN': 0.6, 'MEAN_WD': 0.001}, {'N_Species': 50, 'MEAN_WE': 0.1, 'MEAN_WA': 0.1, 'MEAN_WS': 0.1, 'MEAN_WN': 0.6, 'MEAN_WD': 0.1}]	0.05	1	0.400078	86	0.97	1	0.94	0.969072	0.96	1	0.92	0.958333
SimuData_134	s34	../simuData/config_SE_SA_SS_2/	0.04	100	0.48	0.52	0.2	0.2	0	1	0.48	0.52	0.2	0.2	0	1	0.48	0.52	0.2	0.2	0	1	0.5	0.2	0	1	0	0	0	[{'N_Species': 50, 'MEAN_WE': 0.133, 'MEAN_WA': 0.133, 'MEAN_WS': 0.133, 'MEAN_WN': 0.6, 'MEAN_WD': 0.001}, {'N_Species': 50, 'MEAN_WE': 0.1, 'MEAN_WA': 0.1, 'MEAN_WS': 0.1, 'MEAN_WN': 0.6, 'MEAN_WD': 0.1}]	0.05	1	0.372442	90	1	1	1	1	0.87	1	0.74	0.850575
SimuData_135	s35	../simuData/config_SE_SA_SS_2/	0.04	100	0.48	0.52	0.2	0.2	0	1	0.48	0.52	0.2	0.2	0	1	0.48	0.52	0.2	0.2	0	1	0.5	0.2	0	1	0	0	0	[{'N_Species': 50, 'MEAN_WE': 0.133, 'MEAN_WA': 0.133, 'MEAN_WS': 0.133, 'MEAN_WN': 0.6, 'MEAN_WD': 0.001}, {'N_Species': 50, 'MEAN_WE': 0.1, 'MEAN_WA': 0.1, 'MEAN_WS': 0.1, 'MEAN_WN': 0.6, 'MEAN_WD': 0.1}]	0.05	1	0.411074	91	0.99	1	0.98	0.989899	0.98	1	0.96	0.979592
SimuData_136	s36	../simuData/config_SE_SA_SS_2/	0.04	100	0.48	0.52	0.2	0.2	0	1	0.48	0.52	0.2	0.2	0	1	0.48	0.52	0.2	0.2	0	1	0.5	0.2	0	1	0	0	0	[{'N_Species': 50, 'MEAN_WE': 0.133, 'MEAN_WA': 0.133, 'MEAN_WS': 0.133, 'MEAN_WN': 0.6, 'MEAN_WD': 0.001}, {'N_Species': 50, 'MEAN_WE': 0.1, 'MEAN_WA': 0.1, 'MEAN_WS': 0.1, 'MEAN_WN': 0.6, 'MEAN_WD': 0.1}]	0.05	1	0.486506	88	0.97	0.979592	0.96	0.969697	0.92	1	0.84	0.913043
SimuData_137	s37	../simuData/config_SE_SA_SS_2/	0.04	100	0.48	0.52	0.2	0.2	0	1	0.48	0.52	0.2	0.2	0	1	0.48	0.52	0.2	0.2	0	1	0.5	0.2	0	1	0	0	0	[{'N_Species': 50, 'MEAN_WE': 0.133, 'MEAN_WA': 0.133, 'MEAN_WS': 0.133, 'MEAN_WN': 0.6, 'MEAN_WD': 0.001}, {'N_Species': 50, 'MEAN_WE': 0.1, 'MEAN_WA': 0.1, 'MEAN_WS': 0.1, 'MEAN_WN': 0.6, 'MEAN_WD': 0.1}]	0.05	1	0.440327	92	1	1	1	1	1	1	1	1
SimuData_138	s38	../simuData/config_SE_SA_SS_2/	0.04	100	0.48	0.52	0.2	0.2	0	1	0.48	0.52	0.2	0.2	0	1	0.48	0.52	0.2	0.2	0	1	0.5	0.2	0	1	0	0	0	[{'N_Species': 50, 'MEAN_WE': 0.133, 'MEAN_WA': 0.133, 'MEAN_WS': 0.133, 'MEAN_WN': 0.6, 'MEAN_WD': 0.001}, {'N_Species': 50, 'MEAN_WE': 0.1, 'MEAN_WA': 0.1, 'MEAN_WS': 0.1, 'MEAN_WN': 0.6, 'MEAN_WD': 0.1}]	0.05	1	0.435943	83	0.99	0.980392	1	0.990099	0.99	1	0.98	0.989899
SimuData_139	s39	../simuData/config_SE_SA_SS_2/	0.04	100	0.48	0.52	0.2	0.2	0	1	0.48	0.52	0.2	0.2	0	1	0.48	0.52	0.2	0.2	0	1	0.5	0.2	0	1	0	0	0	[{'N_Species': 50, 'MEAN_WE': 0.133, 'MEAN_WA': 0.133, 'MEAN_WS': 0.133, 'MEAN_WN': 0.6, 'MEAN_WD': 0.001}, {'N_Species': 50, 'MEAN_WE': 0.1, 'MEAN_WA': 0.1, 'MEAN_WS': 0.1, 'MEAN_WN': 0.6, 'MEAN_WD': 0.1}]	0.05	1	0.526451	86	0.92	0.888889	0.96	0.923077	0.93	1	0.86	0.924731
SimuData_140	s40	../simuData/config_SE_SA_SS_2/	0.04	100	0.48	0.52	0.2	0.2	0	1	0.48	0.52	0.2	0.2	0	1	0.48	0.52	0.2	0.2	0	1	0.5	0.2	0	1	0	0	0	[{'N_Species': 50, 'MEAN_WE': 0.133, 'MEAN_WA': 0.133, 'MEAN_WS': 0.133, 'MEAN_WN': 0.6, 'MEAN_WD': 0.001}, {'N_Species': 50, 'MEAN_WE': 0.1, 'MEAN_WA': 0.1, 'MEAN_WS': 0.1, 'MEAN_WN': 0.6, 'MEAN_WD': 0.1}]	0.05	1	0.31508	85	1	1	1	1	0.97	1	0.94	0.969072
SimuData_141	s41	../simuData/config_SE_SA_SS_2/	0.04	100	0.48	0.52	0.2	0.2	0	1	0.48	0.52	0.2	0.2	0	1	0.48	0.52	0.2	0.2	0	1	0.5	0.2	0	1	0	0	0	[{'N_Species': 50, 'MEAN_WE': 0.133, 'MEAN_WA': 0.133, 'MEAN_WS': 0.133, 'MEAN_WN': 0.6, 'MEAN_WD': 0.001}, {'N_Species': 50, 'MEAN_WE': 0.1, 'MEAN_WA': 0.1, 'MEAN_WS': 0.1, 'MEAN_WN': 0.6, 'MEAN_WD': 0.1}]	0.05	1	0.516964	85	0.96	0.96	0.96	0.96	0.85	1	0.7	0.823529
SimuData_142	s42	../simuData/config_SE_SA_SS_2/	0.04	100	0.48	0.52	0.2	0.2	0	1	0.48	0.52	0.2	0.2	0	1	0.48	0.52	0.2	0.2	0	1	0.5	0.2	0	1	0	0	0	[{'N_Species': 50, 'MEAN_WE': 0.133, 'MEAN_WA': 0.133, 'MEAN_WS': 0.133, 'MEAN_WN': 0.6, 'MEAN_WD': 0.001}, {'N_Species': 50, 'MEAN_WE': 0.1, 'MEAN_WA': 0.1, 'MEAN_WS': 0.1, 'MEAN_WN': 0.6, 'MEAN_WD': 0.1}]	0.05	1	0.250911	87	1	1	1	1	0.97	1	0.94	0.969072
SimuData_143	s43	../simuData/config_SE_SA_SS_2/	0.04	100	0.48	0.52	0.2	0.2	0	1	0.48	0.52	0.2	0.2	0	1	0.48	0.52	0.2	0.2	0	1	0.5	0.2	0	1	0	0	0	[{'N_Species': 50, 'MEAN_WE': 0.133, 'MEAN_WA': 0.133, 'MEAN_WS': 0.133, 'MEAN_WN': 0.6, 'MEAN_WD': 0.001}, {'N_Species': 50, 'MEAN_WE': 0.1, 'MEAN_WA': 0.1, 'MEAN_WS': 0.1, 'MEAN_WN': 0.6, 'MEAN_WD': 0.1}]	0.05	1	0.31704	88	0.99	1	0.98	0.989899	0.97	1	0.94	0.969072
SimuData_144	s44	../simuData/config_SE_SA_SS_2/	0.04	100	0.48	0.52	0.2	0.2	0	1	0.48	0.52	0.2	0.2	0	1	0.48	0.52	0.2	0.2	0	1	0.5	0.2	0	1	0	0	0	[{'N_Species': 50, 'MEAN_WE': 0.133, 'MEAN_WA': 0.133, 'MEAN_WS': 0.133, 'MEAN_WN': 0.6, 'MEAN_WD': 0.001}, {'N_Species': 50, 'MEAN_WE': 0.1, 'MEAN_WA': 0.1, 'MEAN_WS': 0.1, 'MEAN_WN': 0.6, 'MEAN_WD': 0.1}]	0.05	1	0.146464	91	0.96	1	0.92	0.958333	0.97	1	0.94	0.969072
SimuData_145	s45	../simuData/config_SE_SA_SS_2/	0.04	100	0.48	0.52	0.2	0.2	0	1	0.48	0.52	0.2	0.2	0	1	0.48	0.52	0.2	0.2	0	1	0.5	0.2	0	1	0	0	0	[{'N_Species': 50, 'MEAN_WE': 0.133, 'MEAN_WA': 0.133, 'MEAN_WS': 0.133, 'MEAN_WN': 0.6, 'MEAN_WD': 0.001}, {'N_Species': 50, 'MEAN_WE': 0.1, 'MEAN_WA': 0.1, 'MEAN_WS': 0.1, 'MEAN_WN': 0.6, 'MEAN_WD': 0.1}]	0.05	1	0.590198	89	0.94	0.94	0.94	0.94	0.93	1	0.86	0.924731
SimuData_146	s46	../simuData/config_SE_SA_SS_2/	0.04	100	0.48	0.52	0.2	0.2	0	1	0.48	0.52	0.2	0.2	0	1	0.48	0.52	0.2	0.2	0	1	0.5	0.2	0	1	0	0	0	[{'N_Species': 50, 'MEAN_WE': 0.133, 'MEAN_WA': 0.133, 'MEAN_WS': 0.133, 'MEAN_WN': 0.6, 'MEAN_WD': 0.001}, {'N_Species': 50, 'MEAN_WE': 0.1, 'MEAN_WA': 0.1, 'MEAN_WS': 0.1, 'MEAN_WN': 0.6, 'MEAN_WD': 0.1}]	0.05	1	0.616814	91	0.93	0.90566	0.96	0.932039	0.97	1	0.94	0.969072
SimuData_147	s47	../simuData/config_SE_SA_SS_2/	0.04	100	0.48	0.52	0.2	0.2	0	1	0.48	0.52	0.2	0.2	0	1	0.48	0.52	0.2	0.2	0	1	0.5	0.2	0	1	0	0	0	[{'N_Species': 50, 'MEAN_WE': 0.133, 'MEAN_WA': 0.133, 'MEAN_WS': 0.133, 'MEAN_WN': 0.6, 'MEAN_WD': 0.001}, {'N_Species': 50, 'MEAN_WE': 0.1, 'MEAN_WA': 0.1, 'MEAN_WS': 0.1, 'MEAN_WN': 0.6, 'MEAN_WD': 0.1}]	0.05	1	0.215206	84	0.94	1	0.88	0.93617	0.8	1	0.6	0.75
SimuData_148	s48	../simuData/config_SE_SA_SS_2/	0.04	100	0.48	0.52	0.2	0.2	0	1	0.48	0.52	0.2	0.2	0	1	0.48	0.52	0.2	0.2	0	1	0.5	0.2	0	1	0	0	0	[{'N_Species': 50, 'MEAN_WE': 0.133, 'MEAN_WA': 0.133, 'MEAN_WS': 0.133, 'MEAN_WN': 0.6, 'MEAN_WD': 0.001}, {'N_Species': 50, 'MEAN_WE': 0.1, 'MEAN_WA': 0.1, 'MEAN_WS': 0.1, 'MEAN_WN': 0.6, 'MEAN_WD': 0.1}]	0.05	1	0.523476	72	0.97	1	0.94	0.969072	0.9	1	0.8	0.888889
SimuData_149	s49	../simuData/config_SE_SA_SS_2/	0.04	100	0.48	0.52	0.2	0.2	0	1	0.48	0.52	0.2	0.2	0	1	0.48	0.52	0.2	0.2	0	1	0.5	0.2	0	1	0	0	0	[{'N_Species': 50, 'MEAN_WE': 0.133, 'MEAN_WA': 0.133, 'MEAN_WS': 0.133, 'MEAN_WN': 0.6, 'MEAN_WD': 0.001}, {'N_Species': 50, 'MEAN_WE': 0.1, 'MEAN_WA': 0.1, 'MEAN_WS': 0.1, 'MEAN_WN': 0.6, 'MEAN_WD': 0.1}]	0.05	1	0.635696	92	0.93	0.890909	0.98	0.933333	0.99	1	0.98	0.989899
SimuData_150	s0	../simuData/config_SE_SA_SS_3/	0.06	100	0.47	0.53	0.2	0.2	0	1	0.47	0.53	0.2	0.2	0	1	0.47	0.53	0.2	0.2	0	1	0.5	0.2	0	1	0	0	0	[{'N_Species': 50, 'MEAN_WE': 0.133, 'MEAN_WA': 0.133, 'MEAN_WS': 0.133, 'MEAN_WN': 0.6, 'MEAN_WD': 0.001}, {'N_Species': 50, 'MEAN_WE': 0.1, 'MEAN_WA': 0.1, 'MEAN_WS': 0.1, 'MEAN_WN': 0.6, 'MEAN_WD': 0.1}]	0.1	1	0.74094	91	0.85	0.769231	1	0.869565	0.97	1	0.94	0.969072
SimuData_151	s1	../simuData/config_SE_SA_SS_3/	0.06	100	0.47	0.53	0.2	0.2	0	1	0.47	0.53	0.2	0.2	0	1	0.47	0.53	0.2	0.2	0	1	0.5	0.2	0	1	0	0	0	[{'N_Species': 50, 'MEAN_WE': 0.133, 'MEAN_WA': 0.133, 'MEAN_WS': 0.133, 'MEAN_WN': 0.6, 'MEAN_WD': 0.001}, {'N_Species': 50, 'MEAN_WE': 0.1, 'MEAN_WA': 0.1, 'MEAN_WS': 0.1, 'MEAN_WN': 0.6, 'MEAN_WD': 0.1}]	0.1	1	0.875206	83	0.79	0.710145	0.98	0.823529	0.5	0.5	1	0.666667
SimuData_152	s2	../simuData/config_SE_SA_SS_3/	0.06	100	0.47	0.53	0.2	0.2	0	1	0.47	0.53	0.2	0.2	0	1	0.47	0.53	0.2	0.2	0	1	0.5	0.2	0	1	0	0	0	[{'N_Species': 50, 'MEAN_WE': 0.133, 'MEAN_WA': 0.133, 'MEAN_WS': 0.133, 'MEAN_WN': 0.6, 'MEAN_WD': 0.001}, {'N_Species': 50, 'MEAN_WE': 0.1, 'MEAN_WA': 0.1, 'MEAN_WS': 0.1, 'MEAN_WN': 0.6, 'MEAN_WD': 0.1}]	0.1	1	0.708277	97	0.89	0.819672	1	0.900901	0.98	1	0.96	0.979592
SimuData_153	s3	../simuData/config_SE_SA_SS_3/	0.06	100	0.47	0.53	0.2	0.2	0	1	0.47	0.53	0.2	0.2	0	1	0.47	0.53	0.2	0.2	0	1	0.5	0.2	0	1	0	0	0	[{'N_Species': 50, 'MEAN_WE': 0.133, 'MEAN_WA': 0.133, 'MEAN_WS': 0.133, 'MEAN_WN': 0.6, 'MEAN_WD': 0.001}, {'N_Species': 50, 'MEAN_WE': 0.1, 'MEAN_WA': 0.1, 'MEAN_WS': 0.1, 'MEAN_WN': 0.6, 'MEAN_WD': 0.1}]	0.1	1	0.542687	98	0.94	0.907407	0.98	0.942308	0.98	1	0.96	0.979592
SimuData_154	s4	../simuData/config_SE_SA_SS_3/	0.06	100	0.47	0.53	0.2	0.2	0	1	0.47	0.53	0.2	0.2	0	1	0.47	0.53	0.2	0.2	0	1	0.5	0.2	0	1	0	0	0	[{'N_Species': 50, 'MEAN_WE': 0.133, 'MEAN_WA': 0.133, 'MEAN_WS': 0.133, 'MEAN_WN': 0.6, 'MEAN_WD': 0.001}, {'N_Species': 50, 'MEAN_WE': 0.1, 'MEAN_WA': 0.1, 'MEAN_WS': 0.1, 'MEAN_WN': 0.6, 'MEAN_WD': 0.1}]	0.1	1	0.635455	87	0.8	0.720588	0.98	0.830508	0.95	1	0.9	0.947368
SimuData_155	s5	../simuData/config_SE_SA_SS_3/	0.06	100	0.47	0.53	0.2	0.2	0	1	0.47	0.53	0.2	0.2	0	1	0.47	0.53	0.2	0.2	0	1	0.5	0.2	0	1	0	0	0	[{'N_Species': 50, 'MEAN_WE': 0.133, 'MEAN_WA': 0.133, 'MEAN_WS': 0.133, 'MEAN_WN': 0.6, 'MEAN_WD': 0.001}, {'N_Species': 50, 'MEAN_WE': 0.1, 'MEAN_WA': 0.1, 'MEAN_WS': 0.1, 'MEAN_WN': 0.6, 'MEAN_WD': 0.1}]	0.1	1	0.328604	98	1	1	1	1	0.99	1	0.98	0.989899
SimuData_156	s6	../simuData/config_SE_SA_SS_3/	0.06	100	0.47	0.53	0.2	0.2	0	1	0.47	0.53	0.2	0.2	0	1	0.47	0.53	0.2	0.2	0	1	0.5	0.2	0	1	0	0	0	[{'N_Species': 50, 'MEAN_WE': 0.133, 'MEAN_WA': 0.133, 'MEAN_WS': 0.133, 'MEAN_WN': 0.6, 'MEAN_WD': 0.001}, {'N_Species': 50, 'MEAN_WE': 0.1, 'MEAN_WA': 0.1, 'MEAN_WS': 0.1, 'MEAN_WN': 0.6, 'MEAN_WD': 0.1}]	0.1	1	0.709148	98	0.85	0.777778	0.98	0.867257	0.92	1	0.84	0.913043
SimuData_157	s7	../simuData/config_SE_SA_SS_3/	0.06	100	0.47	0.53	0.2	0.2	0	1	0.47	0.53	0.2	0.2	0	1	0.47	0.53	0.2	0.2	0	1	0.5	0.2	0	1	0	0	0	[{'N_Species': 50, 'MEAN_WE': 0.133, 'MEAN_WA': 0.133, 'MEAN_WS': 0.133, 'MEAN_WN': 0.6, 'MEAN_WD': 0.001}, {'N_Species': 50, 'MEAN_WE': 0.1, 'MEAN_WA': 0.1, 'MEAN_WS': 0.1, 'MEAN_WN': 0.6, 'MEAN_WD': 0.1}]	0.1	1	0.367753	96	0.91	0.93617	0.88	0.907216	0.87	1	0.74	0.850575
SimuData_158	s8	../simuData/config_SE_SA_SS_3/	0.06	100	0.47	0.53	0.2	0.2	0	1	0.47	0.53	0.2	0.2	0	1	0.47	0.53	0.2	0.2	0	1	0.5	0.2	0	1	0	0	0	[{'N_Species': 50, 'MEAN_WE': 0.133, 'MEAN_WA': 0.133, 'MEAN_WS': 0.133, 'MEAN_WN': 0.6, 'MEAN_WD': 0.001}, {'N_Species': 50, 'MEAN_WE': 0.1, 'MEAN_WA': 0.1, 'MEAN_WS': 0.1, 'MEAN_WN': 0.6, 'MEAN_WD': 0.1}]	0.1	1	0.339382	98	0.97	1	0.94	0.969072	0.93	1	0.86	0.924731
SimuData_159	s9	../simuData/config_SE_SA_SS_3/	0.06	100	0.47	0.53	0.2	0.2	0	1	0.47	0.53	0.2	0.2	0	1	0.47	0.53	0.2	0.2	0	1	0.5	0.2	0	1	0	0	0	[{'N_Species': 50, 'MEAN_WE': 0.133, 'MEAN_WA': 0.133, 'MEAN_WS': 0.133, 'MEAN_WN': 0.6, 'MEAN_WD': 0.001}, {'N_Species': 50, 'MEAN_WE': 0.1, 'MEAN_WA': 0.1, 'MEAN_WS': 0.1, 'MEAN_WN': 0.6, 'MEAN_WD': 0.1}]	0.1	1	0.715273	95	0.88	0.806452	1	0.892857	0.89	1	0.78	0.876404
SimuData_160	s10	../simuData/config_SE_SA_SS_3/	0.06	100	0.47	0.53	0.2	0.2	0	1	0.47	0.53	0.2	0.2	0	1	0.47	0.53	0.2	0.2	0	1	0.5	0.2	0	1	0	0	0	[{'N_Species': 50, 'MEAN_WE': 0.133, 'MEAN_WA': 0.133, 'MEAN_WS': 0.133, 'MEAN_WN': 0.6, 'MEAN_WD': 0.001}, {'N_Species': 50, 'MEAN_WE': 0.1, 'MEAN_WA': 0.1, 'MEAN_WS': 0.1, 'MEAN_WN': 0.6, 'MEAN_WD': 0.1}]	0.1	1	0.755117	100	0.82	0.75	0.96	0.842105	0.94	1	0.88	0.93617
SimuData_161	s11	../simuData/config_SE_SA_SS_3/	0.06	100	0.47	0.53	0.2	0.2	0	1	0.47	0.53	0.2	0.2	0	1	0.47	0.53	0.2	0.2	0	1	0.5	0.2	0	1	0	0	0	[{'N_Species': 50, 'MEAN_WE': 0.133, 'MEAN_WA': 0.133, 'MEAN_WS': 0.133, 'MEAN_WN': 0.6, 'MEAN_WD': 0.001}, {'N_Species': 50, 'MEAN_WE': 0.1, 'MEAN_WA': 0.1, 'MEAN_WS': 0.1, 'MEAN_WN': 0.6, 'MEAN_WD': 0.1}]	0.1	1	0.63465	87	0.92	0.862069	1	0.925926	1	1	1	1
SimuData_162	s12	../simuData/config_SE_SA_SS_3/	0.06	100	0.47	0.53	0.2	0.2	0	1	0.47	0.53	0.2	0.2	0	1	0.47	0.53	0.2	0.2	0	1	0.5	0.2	0	1	0	0	0	[{'N_Species': 50, 'MEAN_WE': 0.133, 'MEAN_WA': 0.133, 'MEAN_WS': 0.133, 'MEAN_WN': 0.6, 'MEAN_WD': 0.001}, {'N_Species': 50, 'MEAN_WE': 0.1, 'MEAN_WA': 0.1, 'MEAN_WS': 0.1, 'MEAN_WN': 0.6, 'MEAN_WD': 0.1}]	0.1	1	0.509956	97	0.96	0.979167	0.94	0.959184	0.94	1	0.88	0.93617
SimuData_163	s13	../simuData/config_SE_SA_SS_3/	0.06	100	0.47	0.53	0.2	0.2	0	1	0.47	0.53	0.2	0.2	0	1	0.47	0.53	0.2	0.2	0	1	0.5	0.2	0	1	0	0	0	[{'N_Species': 50, 'MEAN_WE': 0.133, 'MEAN_WA': 0.133, 'MEAN_WS': 0.133, 'MEAN_WN': 0.6, 'MEAN_WD': 0.001}, {'N_Species': 50, 'MEAN_WE': 0.1, 'MEAN_WA': 0.1, 'MEAN_WS': 0.1, 'MEAN_WN': 0.6, 'MEAN_WD': 0.1}]	0.1	1	0.734182	94	0.9	0.844828	0.98	0.907407	0.95	1	0.9	0.947368
SimuData_164	s14	../simuData/config_SE_SA_SS_3/	0.06	100	0.47	0.53	0.2	0.2	0	1	0.47	0.53	0.2	0.2	0	1	0.47	0.53	0.2	0.2	0	1	0.5	0.2	0	1	0	0	0	[{'N_Species': 50, 'MEAN_WE': 0.133, 'MEAN_WA': 0.133, 'MEAN_WS': 0.133, 'MEAN_WN': 0.6, 'MEAN_WD': 0.001}, {'N_Species': 50, 'MEAN_WE': 0.1, 'MEAN_WA': 0.1, 'MEAN_WS': 0.1, 'MEAN_WN': 0.6, 'MEAN_WD': 0.1}]	0.1	1	0.475003	93	0.98	0.98	0.98	0.98	0.98	1	0.96	0.979592
SimuData_165	s15	../simuData/config_SE_SA_SS_3/	0.06	100	0.47	0.53	0.2	0.2	0	1	0.47	0.53	0.2	0.2	0	1	0.47	0.53	0.2	0.2	0	1	0.5	0.2	0	1	0	0	0	[{'N_Species': 50, 'MEAN_WE': 0.133, 'MEAN_WA': 0.133, 'MEAN_WS': 0.133, 'MEAN_WN': 0.6, 'MEAN_WD': 0.001}, {'N_Species': 50, 'MEAN_WE': 0.1, 'MEAN_WA': 0.1, 'MEAN_WS': 0.1, 'MEAN_WN': 0.6, 'MEAN_WD': 0.1}]	0.1	1	0.467296	97	0.98	0.961538	1	0.980392	0.99	0.980392	1	0.990099
SimuData_166	s16	../simuData/config_SE_SA_SS_3/	0.06	100	0.47	0.53	0.2	0.2	0	1	0.47	0.53	0.2	0.2	0	1	0.47	0.53	0.2	0.2	0	1	0.5	0.2	0	1	0	0	0	[{'N_Species': 50, 'MEAN_WE': 0.133, 'MEAN_WA': 0.133, 'MEAN_WS': 0.133, 'MEAN_WN': 0.6, 'MEAN_WD': 0.001}, {'N_Species': 50, 'MEAN_WE': 0.1, 'MEAN_WA': 0.1, 'MEAN_WS': 0.1, 'MEAN_WN': 0.6, 'MEAN_WD': 0.1}]	0.1	1	0.442348	95	0.97	1	0.94	0.969072	0.94	1	0.88	0.93617
SimuData_167	s17	../simuData/config_SE_SA_SS_3/	0.06	100	0.47	0.53	0.2	0.2	0	1	0.47	0.53	0.2	0.2	0	1	0.47	0.53	0.2	0.2	0	1	0.5	0.2	0	1	0	0	0	[{'N_Species': 50, 'MEAN_WE': 0.133, 'MEAN_WA': 0.133, 'MEAN_WS': 0.133, 'MEAN_WN': 0.6, 'MEAN_WD': 0.001}, {'N_Species': 50, 'MEAN_WE': 0.1, 'MEAN_WA': 0.1, 'MEAN_WS': 0.1, 'MEAN_WN': 0.6, 'MEAN_WD': 0.1}]	0.1	1	0.800798	96	0.72	0.644737	0.98	0.777778	0.95	1	0.9	0.947368
SimuData_168	s18	../simuData/config_SE_SA_SS_3/	0.06	100	0.47	0.53	0.2	0.2	0	1	0.47	0.53	0.2	0.2	0	1	0.47	0.53	0.2	0.2	0	1	0.5	0.2	0	1	0	0	0	[{'N_Species': 50, 'MEAN_WE': 0.133, 'MEAN_WA': 0.133, 'MEAN_WS': 0.133, 'MEAN_WN': 0.6, 'MEAN_WD': 0.001}, {'N_Species': 50, 'MEAN_WE': 0.1, 'MEAN_WA': 0.1, 'MEAN_WS': 0.1, 'MEAN_WN': 0.6, 'MEAN_WD': 0.1}]	0.1	1	0.605123	94	0.88	0.839286	0.94	0.886792	0.93	1	0.86	0.924731
SimuData_169	s19	../simuData/config_SE_SA_SS_3/	0.06	100	0.47	0.53	0.2	0.2	0	1	0.47	0.53	0.2	0.2	0	1	0.47	0.53	0.2	0.2	0	1	0.5	0.2	0	1	0	0	0	[{'N_Species': 50, 'MEAN_WE': 0.133, 'MEAN_WA': 0.133, 'MEAN_WS': 0.133, 'MEAN_WN': 0.6, 'MEAN_WD': 0.001}, {'N_Species': 50, 'MEAN_WE': 0.1, 'MEAN_WA': 0.1, 'MEAN_WS': 0.1, 'MEAN_WN': 0.6, 'MEAN_WD': 0.1}]	0.1	1	0.409051	98	0.96	0.942308	0.98	0.960784	0.99	1	0.98	0.989899
SimuData_170	s20	../simuData/config_SE_SA_SS_3/	0.06	100	0.47	0.53	0.2	0.2	0	1	0.47	0.53	0.2	0.2	0	1	0.47	0.53	0.2	0.2	0	1	0.5	0.2	0	1	0	0	0	[{'N_Species': 50, 'MEAN_WE': 0.133, 'MEAN_WA': 0.133, 'MEAN_WS': 0.133, 'MEAN_WN': 0.6, 'MEAN_WD': 0.001}, {'N_Species': 50, 'MEAN_WE': 0.1, 'MEAN_WA': 0.1, 'MEAN_WS': 0.1, 'MEAN_WN': 0.6, 'MEAN_WD': 0.1}]	0.1	1	0.826835	94	0.86	0.8	0.96	0.872727	0.94	1	0.88	0.93617
SimuData_171	s21	../simuData/config_SE_SA_SS_3/	0.06	100	0.47	0.53	0.2	0.2	0	1	0.47	0.53	0.2	0.2	0	1	0.47	0.53	0.2	0.2	0	1	0.5	0.2	0	1	0	0	0	[{'N_Species': 50, 'MEAN_WE': 0.133, 'MEAN_WA': 0.133, 'MEAN_WS': 0.133, 'MEAN_WN': 0.6, 'MEAN_WD': 0.001}, {'N_Species': 50, 'MEAN_WE': 0.1, 'MEAN_WA': 0.1, 'MEAN_WS': 0.1, 'MEAN_WN': 0.6, 'MEAN_WD': 0.1}]	0.1	1	0.478995	98	1	1	1	1	0.93	1	0.86	0.924731
SimuData_172	s22	../simuData/config_SE_SA_SS_3/	0.06	100	0.47	0.53	0.2	0.2	0	1	0.47	0.53	0.2	0.2	0	1	0.47	0.53	0.2	0.2	0	1	0.5	0.2	0	1	0	0	0	[{'N_Species': 50, 'MEAN_WE': 0.133, 'MEAN_WA': 0.133, 'MEAN_WS': 0.133, 'MEAN_WN': 0.6, 'MEAN_WD': 0.001}, {'N_Species': 50, 'MEAN_WE': 0.1, 'MEAN_WA': 0.1, 'MEAN_WS': 0.1, 'MEAN_WN': 0.6, 'MEAN_WD': 0.1}]	0.1	1	0.513789	96	0.96	0.979167	0.94	0.959184	0.91	1	0.82	0.901099
SimuData_173	s23	../simuData/config_SE_SA_SS_3/	0.06	100	0.47	0.53	0.2	0.2	0	1	0.47	0.53	0.2	0.2	0	1	0.47	0.53	0.2	0.2	0	1	0.5	0.2	0	1	0	0	0	[{'N_Species': 50, 'MEAN_WE': 0.133, 'MEAN_WA': 0.133, 'MEAN_WS': 0.133, 'MEAN_WN': 0.6, 'MEAN_WD': 0.001}, {'N_Species': 50, 'MEAN_WE': 0.1, 'MEAN_WA': 0.1, 'MEAN_WS': 0.1, 'MEAN_WN': 0.6, 'MEAN_WD': 0.1}]	0.1	1	0.602789	95	0.88	0.816667	0.98	0.890909	0.97	1	0.94	0.969072
SimuData_174	s24	../simuData/config_SE_SA_SS_3/	0.06	100	0.47	0.53	0.2	0.2	0	1	0.47	0.53	0.2	0.2	0	1	0.47	0.53	0.2	0.2	0	1	0.5	0.2	0	1	0	0	0	[{'N_Species': 50, 'MEAN_WE': 0.133, 'MEAN_WA': 0.133, 'MEAN_WS': 0.133, 'MEAN_WN': 0.6, 'MEAN_WD': 0.001}, {'N_Species': 50, 'MEAN_WE': 0.1, 'MEAN_WA': 0.1, 'MEAN_WS': 0.1, 'MEAN_WN': 0.6, 'MEAN_WD': 0.1}]	0.1	1	0.611255	93	0.97	0.943396	1	0.970874	1	1	1	1
SimuData_175	s25	../simuData/config_SE_SA_SS_3/	0.06	100	0.47	0.53	0.2	0.2	0	1	0.47	0.53	0.2	0.2	0	1	0.47	0.53	0.2	0.2	0	1	0.5	0.2	0	1	0	0	0	[{'N_Species': 50, 'MEAN_WE': 0.133, 'MEAN_WA': 0.133, 'MEAN_WS': 0.133, 'MEAN_WN': 0.6, 'MEAN_WD': 0.001}, {'N_Species': 50, 'MEAN_WE': 0.1, 'MEAN_WA': 0.1, 'MEAN_WS': 0.1, 'MEAN_WN': 0.6, 'MEAN_WD': 0.1}]	0.1	1	0.56319	94	0.98	0.98	0.98	0.98	0.99	0.980392	1	0.990099
SimuData_176	s26	../simuData/config_SE_SA_SS_3/	0.06	100	0.47	0.53	0.2	0.2	0	1	0.47	0.53	0.2	0.2	0	1	0.47	0.53	0.2	0.2	0	1	0.5	0.2	0	1	0	0	0	[{'N_Species': 50, 'MEAN_WE': 0.133, 'MEAN_WA': 0.133, 'MEAN_WS': 0.133, 'MEAN_WN': 0.6, 'MEAN_WD': 0.001}, {'N_Species': 50, 'MEAN_WE': 0.1, 'MEAN_WA': 0.1, 'MEAN_WS': 0.1, 'MEAN_WN': 0.6, 'MEAN_WD': 0.1}]	0.1	1	0.683774	91	0.89	0.854545	0.94	0.895238	0.95	0.924528	0.98	0.951456
SimuData_177	s27	../simuData/config_SE_SA_SS_3/	0.06	100	0.47	0.53	0.2	0.2	0	1	0.47	0.53	0.2	0.2	0	1	0.47	0.53	0.2	0.2	0	1	0.5	0.2	0	1	0	0	0	[{'N_Species': 50, 'MEAN_WE': 0.133, 'MEAN_WA': 0.133, 'MEAN_WS': 0.133, 'MEAN_WN': 0.6, 'MEAN_WD': 0.001}, {'N_Species': 50, 'MEAN_WE': 0.1, 'MEAN_WA': 0.1, 'MEAN_WS': 0.1, 'MEAN_WN': 0.6, 'MEAN_WD': 0.1}]	0.1	1	0.322244	99	0.99	1	0.98	0.989899	0.86	1	0.72	0.837209
SimuData_178	s28	../simuData/config_SE_SA_SS_3/	0.06	100	0.47	0.53	0.2	0.2	0	1	0.47	0.53	0.2	0.2	0	1	0.47	0.53	0.2	0.2	0	1	0.5	0.2	0	1	0	0	0	[{'N_Species': 50, 'MEAN_WE': 0.133, 'MEAN_WA': 0.133, 'MEAN_WS': 0.133, 'MEAN_WN': 0.6, 'MEAN_WD': 0.001}, {'N_Species': 50, 'MEAN_WE': 0.1, 'MEAN_WA': 0.1, 'MEAN_WS': 0.1, 'MEAN_WN': 0.6, 'MEAN_WD': 0.1}]	0.1	1	0.507909	98	0.97	0.960784	0.98	0.970297	0.98	0.98	0.98	0.98
SimuData_179	s29	../simuData/config_SE_SA_SS_3/	0.06	100	0.47	0.53	0.2	0.2	0	1	0.47	0.53	0.2	0.2	0	1	0.47	0.53	0.2	0.2	0	1	0.5	0.2	0	1	0	0	0	[{'N_Species': 50, 'MEAN_WE': 0.133, 'MEAN_WA': 0.133, 'MEAN_WS': 0.133, 'MEAN_WN': 0.6, 'MEAN_WD': 0.001}, {'N_Species': 50, 'MEAN_WE': 0.1, 'MEAN_WA': 0.1, 'MEAN_WS': 0.1, 'MEAN_WN': 0.6, 'MEAN_WD': 0.1}]	0.1	1	0.610541	93	0.91	0.886792	0.94	0.912621	0.96	1	0.92	0.958333
SimuData_180	s30	../simuData/config_SE_SA_SS_3/	0.06	100	0.47	0.53	0.2	0.2	0	1	0.47	0.53	0.2	0.2	0	1	0.47	0.53	0.2	0.2	0	1	0.5	0.2	0	1	0	0	0	[{'N_Species': 50, 'MEAN_WE': 0.133, 'MEAN_WA': 0.133, 'MEAN_WS': 0.133, 'MEAN_WN': 0.6, 'MEAN_WD': 0.001}, {'N_Species': 50, 'MEAN_WE': 0.1, 'MEAN_WA': 0.1, 'MEAN_WS': 0.1, 'MEAN_WN': 0.6, 'MEAN_WD': 0.1}]	0.1	1	0.457871	98	0.98	0.961538	1	0.980392	0.99	0.980392	1	0.990099
SimuData_181	s31	../simuData/config_SE_SA_SS_3/	0.06	100	0.47	0.53	0.2	0.2	0	1	0.47	0.53	0.2	0.2	0	1	0.47	0.53	0.2	0.2	0	1	0.5	0.2	0	1	0	0	0	[{'N_Species': 50, 'MEAN_WE': 0.133, 'MEAN_WA': 0.133, 'MEAN_WS': 0.133, 'MEAN_WN': 0.6, 'MEAN_WD': 0.001}, {'N_Species': 50, 'MEAN_WE': 0.1, 'MEAN_WA': 0.1, 'MEAN_WS': 0.1, 'MEAN_WN': 0.6, 'MEAN_WD': 0.1}]	0.1	1	0.617995	89	0.93	0.921569	0.94	0.930693	0.94	1	0.88	0.93617
SimuData_182	s32	../simuData/config_SE_SA_SS_3/	0.06	100	0.47	0.53	0.2	0.2	0	1	0.47	0.53	0.2	0.2	0	1	0.47	0.53	0.2	0.2	0	1	0.5	0.2	0	1	0	0	0	[{'N_Species': 50, 'MEAN_WE': 0.133, 'MEAN_WA': 0.133, 'MEAN_WS': 0.133, 'MEAN_WN': 0.6, 'MEAN_WD': 0.001}, {'N_Species': 50, 'MEAN_WE': 0.1, 'MEAN_WA': 0.1, 'MEAN_WS': 0.1, 'MEAN_WN': 0.6, 'MEAN_WD': 0.1}]	0.1	1	0.30101	89	0.95	0.978723	0.92	0.948454	0.97	1	0.94	0.969072
SimuData_183	s33	../simuData/config_SE_SA_SS_3/	0.06	100	0.47	0.53	0.2	0.2	0	1	0.47	0.53	0.2	0.2	0	1	0.47	0.53	0.2	0.2	0	1	0.5	0.2	0	1	0	0	0	[{'N_Species': 50, 'MEAN_WE': 0.133, 'MEAN_WA': 0.133, 'MEAN_WS': 0.133, 'MEAN_WN': 0.6, 'MEAN_WD': 0.001}, {'N_Species': 50, 'MEAN_WE': 0.1, 'MEAN_WA': 0.1, 'MEAN_WS': 0.1, 'MEAN_WN': 0.6, 'MEAN_WD': 0.1}]	0.1	1	0.682193	94	0.9	0.844828	0.98	0.907407	0.98	1	0.96	0.979592
SimuData_184	s34	../simuData/config_SE_SA_SS_3/	0.06	100	0.47	0.53	0.2	0.2	0	1	0.47	0.53	0.2	0.2	0	1	0.47	0.53	0.2	0.2	0	1	0.5	0.2	0	1	0	0	0	[{'N_Species': 50, 'MEAN_WE': 0.133, 'MEAN_WA': 0.133, 'MEAN_WS': 0.133, 'MEAN_WN': 0.6, 'MEAN_WD': 0.001}, {'N_Species': 50, 'MEAN_WE': 0.1, 'MEAN_WA': 0.1, 'MEAN_WS': 0.1, 'MEAN_WN': 0.6, 'MEAN_WD': 0.1}]	0.1	1	0.483035	95	0.94	0.892857	1	0.943396	0.98	1	0.96	0.979592
SimuData_185	s35	../simuData/config_SE_SA_SS_3/	0.06	100	0.47	0.53	0.2	0.2	0	1	0.47	0.53	0.2	0.2	0	1	0.47	0.53	0.2	0.2	0	1	0.5	0.2	0	1	0	0	0	[{'N_Species': 50, 'MEAN_WE': 0.133, 'MEAN_WA': 0.133, 'MEAN_WS': 0.133, 'MEAN_WN': 0.6, 'MEAN_WD': 0.001}, {'N_Species': 50, 'MEAN_WE': 0.1, 'MEAN_WA': 0.1, 'MEAN_WS': 0.1, 'MEAN_WN': 0.6, 'MEAN_WD': 0.1}]	0.1	1	0.560095	95	0.96	0.96	0.96	0.96	0.95	1	0.9	0.947368
SimuData_186	s36	../simuData/config_SE_SA_SS_3/	0.06	100	0.47	0.53	0.2	0.2	0	1	0.47	0.53	0.2	0.2	0	1	0.47	0.53	0.2	0.2	0	1	0.5	0.2	0	1	0	0	0	[{'N_Species': 50, 'MEAN_WE': 0.133, 'MEAN_WA': 0.133, 'MEAN_WS': 0.133, 'MEAN_WN': 0.6, 'MEAN_WD': 0.001}, {'N_Species': 50, 'MEAN_WE': 0.1, 'MEAN_WA': 0.1, 'MEAN_WS': 0.1, 'MEAN_WN': 0.6, 'MEAN_WD': 0.1}]	0.1	1	0.689727	92	0.89	0.819672	1	0.900901	0.97	1	0.94	0.969072
SimuData_187	s37	../simuData/config_SE_SA_SS_3/	0.06	100	0.47	0.53	0.2	0.2	0	1	0.47	0.53	0.2	0.2	0	1	0.47	0.53	0.2	0.2	0	1	0.5	0.2	0	1	0	0	0	[{'N_Species': 50, 'MEAN_WE': 0.133, 'MEAN_WA': 0.133, 'MEAN_WS': 0.133, 'MEAN_WN': 0.6, 'MEAN_WD': 0.001}, {'N_Species': 50, 'MEAN_WE': 0.1, 'MEAN_WA': 0.1, 'MEAN_WS': 0.1, 'MEAN_WN': 0.6, 'MEAN_WD': 0.1}]	0.1	1	0.514749	94	0.96	0.96	0.96	0.96	0.95	1	0.9	0.947368
SimuData_188	s38	../simuData/config_SE_SA_SS_3/	0.06	100	0.47	0.53	0.2	0.2	0	1	0.47	0.53	0.2	0.2	0	1	0.47	0.53	0.2	0.2	0	1	0.5	0.2	0	1	0	0	0	[{'N_Species': 50, 'MEAN_WE': 0.133, 'MEAN_WA': 0.133, 'MEAN_WS': 0.133, 'MEAN_WN': 0.6, 'MEAN_WD': 0.001}, {'N_Species': 50, 'MEAN_WE': 0.1, 'MEAN_WA': 0.1, 'MEAN_WS': 0.1, 'MEAN_WN': 0.6, 'MEAN_WD': 0.1}]	0.1	1	0.441003	94	0.98	0.98	0.98	0.98	0.88	1	0.76	0.863636
SimuData_189	s39	../simuData/config_SE_SA_SS_3/	0.06	100	0.47	0.53	0.2	0.2	0	1	0.47	0.53	0.2	0.2	0	1	0.47	0.53	0.2	0.2	0	1	0.5	0.2	0	1	0	0	0	[{'N_Species': 50, 'MEAN_WE': 0.133, 'MEAN_WA': 0.133, 'MEAN_WS': 0.133, 'MEAN_WN': 0.6, 'MEAN_WD': 0.001}, {'N_Species': 50, 'MEAN_WE': 0.1, 'MEAN_WA': 0.1, 'MEAN_WS': 0.1, 'MEAN_WN': 0.6, 'MEAN_WD': 0.1}]	0.1	1	0.461796	96	1	1	1	1	0.99	1	0.98	0.989899
SimuData_190	s40	../simuData/config_SE_SA_SS_3/	0.06	100	0.47	0.53	0.2	0.2	0	1	0.47	0.53	0.2	0.2	0	1	0.47	0.53	0.2	0.2	0	1	0.5	0.2	0	1	0	0	0	[{'N_Species': 50, 'MEAN_WE': 0.133, 'MEAN_WA': 0.133, 'MEAN_WS': 0.133, 'MEAN_WN': 0.6, 'MEAN_WD': 0.001}, {'N_Species': 50, 'MEAN_WE': 0.1, 'MEAN_WA': 0.1, 'MEAN_WS': 0.1, 'MEAN_WN': 0.6, 'MEAN_WD': 0.1}]	0.1	1	0.550476	91	0.99	0.980392	1	0.990099	0.96	0.925926	1	0.961538
SimuData_191	s41	../simuData/config_SE_SA_SS_3/	0.06	100	0.47	0.53	0.2	0.2	0	1	0.47	0.53	0.2	0.2	0	1	0.47	0.53	0.2	0.2	0	1	0.5	0.2	0	1	0	0	0	[{'N_Species': 50, 'MEAN_WE': 0.133, 'MEAN_WA': 0.133, 'MEAN_WS': 0.133, 'MEAN_WN': 0.6, 'MEAN_WD': 0.001}, {'N_Species': 50, 'MEAN_WE': 0.1, 'MEAN_WA': 0.1, 'MEAN_WS': 0.1, 'MEAN_WN': 0.6, 'MEAN_WD': 0.1}]	0.1	1	0.563309	89	0.92	0.92	0.92	0.92	0.97	0.943396	1	0.970874
SimuData_192	s42	../simuData/config_SE_SA_SS_3/	0.06	100	0.47	0.53	0.2	0.2	0	1	0.47	0.53	0.2	0.2	0	1	0.47	0.53	0.2	0.2	0	1	0.5	0.2	0	1	0	0	0	[{'N_Species': 50, 'MEAN_WE': 0.133, 'MEAN_WA': 0.133, 'MEAN_WS': 0.133, 'MEAN_WN': 0.6, 'MEAN_WD': 0.001}, {'N_Species': 50, 'MEAN_WE': 0.1, 'MEAN_WA': 0.1, 'MEAN_WS': 0.1, 'MEAN_WN': 0.6, 'MEAN_WD': 0.1}]	0.1	1	0.534186	93	0.99	0.980392	1	0.990099	0.93	1	0.86	0.924731
SimuData_193	s43	../simuData/config_SE_SA_SS_3/	0.06	100	0.47	0.53	0.2	0.2	0	1	0.47	0.53	0.2	0.2	0	1	0.47	0.53	0.2	0.2	0	1	0.5	0.2	0	1	0	0	0	[{'N_Species': 50, 'MEAN_WE': 0.133, 'MEAN_WA': 0.133, 'MEAN_WS': 0.133, 'MEAN_WN': 0.6, 'MEAN_WD': 0.001}, {'N_Species': 50, 'MEAN_WE': 0.1, 'MEAN_WA': 0.1, 'MEAN_WS': 0.1, 'MEAN_WN': 0.6, 'MEAN_WD': 0.1}]	0.1	1	0.469457	88	0.96	0.925926	1	0.961538	0.99	1	0.98	0.989899
SimuData_194	s44	../simuData/config_SE_SA_SS_3/	0.06	100	0.47	0.53	0.2	0.2	0	1	0.47	0.53	0.2	0.2	0	1	0.47	0.53	0.2	0.2	0	1	0.5	0.2	0	1	0	0	0	[{'N_Species': 50, 'MEAN_WE': 0.133, 'MEAN_WA': 0.133, 'MEAN_WS': 0.133, 'MEAN_WN': 0.6, 'MEAN_WD': 0.001}, {'N_Species': 50, 'MEAN_WE': 0.1, 'MEAN_WA': 0.1, 'MEAN_WS': 0.1, 'MEAN_WN': 0.6, 'MEAN_WD': 0.1}]	0.1	1	0.629235	92	0.86	0.790323	0.98	0.875	0.86	1	0.72	0.837209
SimuData_195	s45	../simuData/config_SE_SA_SS_3/	0.06	100	0.47	0.53	0.2	0.2	0	1	0.47	0.53	0.2	0.2	0	1	0.47	0.53	0.2	0.2	0	1	0.5	0.2	0	1	0	0	0	[{'N_Species': 50, 'MEAN_WE': 0.133, 'MEAN_WA': 0.133, 'MEAN_WS': 0.133, 'MEAN_WN': 0.6, 'MEAN_WD': 0.001}, {'N_Species': 50, 'MEAN_WE': 0.1, 'MEAN_WA': 0.1, 'MEAN_WS': 0.1, 'MEAN_WN': 0.6, 'MEAN_WD': 0.1}]	0.1	1	0.606396	89	0.94	0.923077	0.96	0.941176	0.98	0.961538	1	0.980392
SimuData_196	s46	../simuData/config_SE_SA_SS_3/	0.06	100	0.47	0.53	0.2	0.2	0	1	0.47	0.53	0.2	0.2	0	1	0.47	0.53	0.2	0.2	0	1	0.5	0.2	0	1	0	0	0	[{'N_Species': 50, 'MEAN_WE': 0.133, 'MEAN_WA': 0.133, 'MEAN_WS': 0.133, 'MEAN_WN': 0.6, 'MEAN_WD': 0.001}, {'N_Species': 50, 'MEAN_WE': 0.1, 'MEAN_WA': 0.1, 'MEAN_WS': 0.1, 'MEAN_WN': 0.6, 'MEAN_WD': 0.1}]	0.1	1	0.659865	97	0.97	0.943396	1	0.970874	1	1	1	1
SimuData_197	s47	../simuData/config_SE_SA_SS_3/	0.06	100	0.47	0.53	0.2	0.2	0	1	0.47	0.53	0.2	0.2	0	1	0.47	0.53	0.2	0.2	0	1	0.5	0.2	0	1	0	0	0	[{'N_Species': 50, 'MEAN_WE': 0.133, 'MEAN_WA': 0.133, 'MEAN_WS': 0.133, 'MEAN_WN': 0.6, 'MEAN_WD': 0.001}, {'N_Species': 50, 'MEAN_WE': 0.1, 'MEAN_WA': 0.1, 'MEAN_WS': 0.1, 'MEAN_WN': 0.6, 'MEAN_WD': 0.1}]	0.1	1	0.705557	93	0.88	0.816667	0.98	0.890909	0.97	1	0.94	0.969072
SimuData_198	s48	../simuData/config_SE_SA_SS_3/	0.06	100	0.47	0.53	0.2	0.2	0	1	0.47	0.53	0.2	0.2	0	1	0.47	0.53	0.2	0.2	0	1	0.5	0.2	0	1	0	0	0	[{'N_Species': 50, 'MEAN_WE': 0.133, 'MEAN_WA': 0.133, 'MEAN_WS': 0.133, 'MEAN_WN': 0.6, 'MEAN_WD': 0.001}, {'N_Species': 50, 'MEAN_WE': 0.1, 'MEAN_WA': 0.1, 'MEAN_WS': 0.1, 'MEAN_WN': 0.6, 'MEAN_WD': 0.1}]	0.1	1	0.541693	96	0.98	0.98	0.98	0.98	0.95	1	0.9	0.947368
SimuData_199	s49	../simuData/config_SE_SA_SS_3/	0.06	100	0.47	0.53	0.2	0.2	0	1	0.47	0.53	0.2	0.2	0	1	0.47	0.53	0.2	0.2	0	1	0.5	0.2	0	1	0	0	0	[{'N_Species': 50, 'MEAN_WE': 0.133, 'MEAN_WA': 0.133, 'MEAN_WS': 0.133, 'MEAN_WN': 0.6, 'MEAN_WD': 0.001}, {'N_Species': 50, 'MEAN_WE': 0.1, 'MEAN_WA': 0.1, 'MEAN_WS': 0.1, 'MEAN_WN': 0.6, 'MEAN_WD': 0.1}]	0.1	1	0.708919	90	0.94	0.892857	1	0.943396	0.99	1	0.98	0.989899
SimuData_200	s0	../simuData/config_SE_SA_SS_4/	0.08	100	0.46	0.54	0.2	0.2	0	1	0.46	0.54	0.2	0.2	0	1	0.46	0.54	0.2	0.2	0	1	0.5	0.2	0	1	0	0	0	[{'N_Species': 50, 'MEAN_WE': 0.133, 'MEAN_WA': 0.133, 'MEAN_WS': 0.133, 'MEAN_WN': 0.6, 'MEAN_WD': 0.001}, {'N_Species': 50, 'MEAN_WE': 0.1, 'MEAN_WA': 0.1, 'MEAN_WS': 0.1, 'MEAN_WN': 0.6, 'MEAN_WD': 0.1}]	0.1	1	0.51861	95	0.96	0.942308	0.98	0.960784	0.98	1	0.96	0.979592
SimuData_201	s1	../simuData/config_SE_SA_SS_4/	0.08	100	0.46	0.54	0.2	0.2	0	1	0.46	0.54	0.2	0.2	0	1	0.46	0.54	0.2	0.2	0	1	0.5	0.2	0	1	0	0	0	[{'N_Species': 50, 'MEAN_WE': 0.133, 'MEAN_WA': 0.133, 'MEAN_WS': 0.133, 'MEAN_WN': 0.6, 'MEAN_WD': 0.001}, {'N_Species': 50, 'MEAN_WE': 0.1, 'MEAN_WA': 0.1, 'MEAN_WS': 0.1, 'MEAN_WN': 0.6, 'MEAN_WD': 0.1}]	0.1	1	0.761773	88	0.75	0.671233	0.98	0.796748	0.96	1	0.92	0.958333
SimuData_202	s2	../simuData/config_SE_SA_SS_4/	0.08	100	0.46	0.54	0.2	0.2	0	1	0.46	0.54	0.2	0.2	0	1	0.46	0.54	0.2	0.2	0	1	0.5	0.2	0	1	0	0	0	[{'N_Species': 50, 'MEAN_WE': 0.133, 'MEAN_WA': 0.133, 'MEAN_WS': 0.133, 'MEAN_WN': 0.6, 'MEAN_WD': 0.001}, {'N_Species': 50, 'MEAN_WE': 0.1, 'MEAN_WA': 0.1, 'MEAN_WS': 0.1, 'MEAN_WN': 0.6, 'MEAN_WD': 0.1}]	0.1	1	0.760428	86	0.81	0.724638	1	0.840336	0.48	0.4875	0.78	0.6
SimuData_203	s3	../simuData/config_SE_SA_SS_4/	0.08	100	0.46	0.54	0.2	0.2	0	1	0.46	0.54	0.2	0.2	0	1	0.46	0.54	0.2	0.2	0	1	0.5	0.2	0	1	0	0	0	[{'N_Species': 50, 'MEAN_WE': 0.133, 'MEAN_WA': 0.133, 'MEAN_WS': 0.133, 'MEAN_WN': 0.6, 'MEAN_WD': 0.001}, {'N_Species': 50, 'MEAN_WE': 0.1, 'MEAN_WA': 0.1, 'MEAN_WS': 0.1, 'MEAN_WN': 0.6, 'MEAN_WD': 0.1}]	0.1	1	0.833167	88	0.78	0.694444	1	0.819672	0.87	1	0.74	0.850575
SimuData_204	s4	../simuData/config_SE_SA_SS_4/	0.08	100	0.46	0.54	0.2	0.2	0	1	0.46	0.54	0.2	0.2	0	1	0.46	0.54	0.2	0.2	0	1	0.5	0.2	0	1	0	0	0	[{'N_Species': 50, 'MEAN_WE': 0.133, 'MEAN_WA': 0.133, 'MEAN_WS': 0.133, 'MEAN_WN': 0.6, 'MEAN_WD': 0.001}, {'N_Species': 50, 'MEAN_WE': 0.1, 'MEAN_WA': 0.1, 'MEAN_WS': 0.1, 'MEAN_WN': 0.6, 'MEAN_WD': 0.1}]	0.1	1	0.476904	95	0.95	1	0.9	0.947368	0.91	1	0.82	0.901099
SimuData_205	s5	../simuData/config_SE_SA_SS_4/	0.08	100	0.46	0.54	0.2	0.2	0	1	0.46	0.54	0.2	0.2	0	1	0.46	0.54	0.2	0.2	0	1	0.5	0.2	0	1	0	0	0	[{'N_Species': 50, 'MEAN_WE': 0.133, 'MEAN_WA': 0.133, 'MEAN_WS': 0.133, 'MEAN_WN': 0.6, 'MEAN_WD': 0.001}, {'N_Species': 50, 'MEAN_WE': 0.1, 'MEAN_WA': 0.1, 'MEAN_WS': 0.1, 'MEAN_WN': 0.6, 'MEAN_WD': 0.1}]	0.1	1	0.800246	88	0.72	0.641026	1	0.78125	0.51	0.505051	1	0.671141
SimuData_206	s6	../simuData/config_SE_SA_SS_4/	0.08	100	0.46	0.54	0.2	0.2	0	1	0.46	0.54	0.2	0.2	0	1	0.46	0.54	0.2	0.2	0	1	0.5	0.2	0	1	0	0	0	[{'N_Species': 50, 'MEAN_WE': 0.133, 'MEAN_WA': 0.133, 'MEAN_WS': 0.133, 'MEAN_WN': 0.6, 'MEAN_WD': 0.001}, {'N_Species': 50, 'MEAN_WE': 0.1, 'MEAN_WA': 0.1, 'MEAN_WS': 0.1, 'MEAN_WN': 0.6, 'MEAN_WD': 0.1}]	0.1	1	0.812696	87	0.81	0.731343	0.98	0.837607	0.9	1	0.8	0.888889
SimuData_207	s7	../simuData/config_SE_SA_SS_4/	0.08	100	0.46	0.54	0.2	0.2	0	1	0.46	0.54	0.2	0.2	0	1	0.46	0.54	0.2	0.2	0	1	0.5	0.2	0	1	0	0	0	[{'N_Species': 50, 'MEAN_WE': 0.133, 'MEAN_WA': 0.133, 'MEAN_WS': 0.133, 'MEAN_WN': 0.6, 'MEAN_WD': 0.001}, {'N_Species': 50, 'MEAN_WE': 0.1, 'MEAN_WA': 0.1, 'MEAN_WS': 0.1, 'MEAN_WN': 0.6, 'MEAN_WD': 0.1}]	0.1	1	0.653785	95	0.95	0.959184	0.94	0.949495	0.85	1	0.7	0.823529
SimuData_208	s8	../simuData/config_SE_SA_SS_4/	0.08	100	0.46	0.54	0.2	0.2	0	1	0.46	0.54	0.2	0.2	0	1	0.46	0.54	0.2	0.2	0	1	0.5	0.2	0	1	0	0	0	[{'N_Species': 50, 'MEAN_WE': 0.133, 'MEAN_WA': 0.133, 'MEAN_WS': 0.133, 'MEAN_WN': 0.6, 'MEAN_WD': 0.001}, {'N_Species': 50, 'MEAN_WE': 0.1, 'MEAN_WA': 0.1, 'MEAN_WS': 0.1, 'MEAN_WN': 0.6, 'MEAN_WD': 0.1}]	0.1	1	0.665479	98	0.93	0.877193	1	0.934579	0.95	1	0.9	0.947368
SimuData_209	s9	../simuData/config_SE_SA_SS_4/	0.08	100	0.46	0.54	0.2	0.2	0	1	0.46	0.54	0.2	0.2	0	1	0.46	0.54	0.2	0.2	0	1	0.5	0.2	0	1	0	0	0	[{'N_Species': 50, 'MEAN_WE': 0.133, 'MEAN_WA': 0.133, 'MEAN_WS': 0.133, 'MEAN_WN': 0.6, 'MEAN_WD': 0.001}, {'N_Species': 50, 'MEAN_WE': 0.1, 'MEAN_WA': 0.1, 'MEAN_WS': 0.1, 'MEAN_WN': 0.6, 'MEAN_WD': 0.1}]	0.1	1	0.683979	91	0.88	0.816667	0.98	0.890909	0.5	0.5	1	0.666667
SimuData_210	s10	../simuData/config_SE_SA_SS_4/	0.08	100	0.46	0.54	0.2	0.2	0	1	0.46	0.54	0.2	0.2	0	1	0.46	0.54	0.2	0.2	0	1	0.5	0.2	0	1	0	0	0	[{'N_Species': 50, 'MEAN_WE': 0.133, 'MEAN_WA': 0.133, 'MEAN_WS': 0.133, 'MEAN_WN': 0.6, 'MEAN_WD': 0.001}, {'N_Species': 50, 'MEAN_WE': 0.1, 'MEAN_WA': 0.1, 'MEAN_WS': 0.1, 'MEAN_WN': 0.6, 'MEAN_WD': 0.1}]	0.1	1	0.980391	92	0.55	0.526316	1	0.689655	0.9	1	0.8	0.888889
SimuData_211	s11	../simuData/config_SE_SA_SS_4/	0.08	100	0.46	0.54	0.2	0.2	0	1	0.46	0.54	0.2	0.2	0	1	0.46	0.54	0.2	0.2	0	1	0.5	0.2	0	1	0	0	0	[{'N_Species': 50, 'MEAN_WE': 0.133, 'MEAN_WA': 0.133, 'MEAN_WS': 0.133, 'MEAN_WN': 0.6, 'MEAN_WD': 0.001}, {'N_Species': 50, 'MEAN_WE': 0.1, 'MEAN_WA': 0.1, 'MEAN_WS': 0.1, 'MEAN_WN': 0.6, 'MEAN_WD': 0.1}]	0.1	1	0.873559	91	0.73	0.653333	0.98	0.784	0.95	1	0.9	0.947368
SimuData_212	s12	../simuData/config_SE_SA_SS_4/	0.08	100	0.46	0.54	0.2	0.2	0	1	0.46	0.54	0.2	0.2	0	1	0.46	0.54	0.2	0.2	0	1	0.5	0.2	0	1	0	0	0	[{'N_Species': 50, 'MEAN_WE': 0.133, 'MEAN_WA': 0.133, 'MEAN_WS': 0.133, 'MEAN_WN': 0.6, 'MEAN_WD': 0.001}, {'N_Species': 50, 'MEAN_WE': 0.1, 'MEAN_WA': 0.1, 'MEAN_WS': 0.1, 'MEAN_WN': 0.6, 'MEAN_WD': 0.1}]	0.1	1	0.836036	98	0.76	0.680556	0.98	0.803279	0.94	0.907407	0.98	0.942308
SimuData_213	s13	../simuData/config_SE_SA_SS_4/	0.08	100	0.46	0.54	0.2	0.2	0	1	0.46	0.54	0.2	0.2	0	1	0.46	0.54	0.2	0.2	0	1	0.5	0.2	0	1	0	0	0	[{'N_Species': 50, 'MEAN_WE': 0.133, 'MEAN_WA': 0.133, 'MEAN_WS': 0.133, 'MEAN_WN': 0.6, 'MEAN_WD': 0.001}, {'N_Species': 50, 'MEAN_WE': 0.1, 'MEAN_WA': 0.1, 'MEAN_WS': 0.1, 'MEAN_WN': 0.6, 'MEAN_WD': 0.1}]	0.1	1	0.761988	94	0.89	0.830508	0.98	0.899083	0.95	1	0.9	0.947368
SimuData_214	s14	../simuData/config_SE_SA_SS_4/	0.08	100	0.46	0.54	0.2	0.2	0	1	0.46	0.54	0.2	0.2	0	1	0.46	0.54	0.2	0.2	0	1	0.5	0.2	0	1	0	0	0	[{'N_Species': 50, 'MEAN_WE': 0.133, 'MEAN_WA': 0.133, 'MEAN_WS': 0.133, 'MEAN_WN': 0.6, 'MEAN_WD': 0.001}, {'N_Species': 50, 'MEAN_WE': 0.1, 'MEAN_WA': 0.1, 'MEAN_WS': 0.1, 'MEAN_WN': 0.6, 'MEAN_WD': 0.1}]	0.1	1	0.953742	83	0.76	0.685714	0.96	0.8	0.97	0.979592	0.96	0.969697
SimuData_215	s15	../simuData/config_SE_SA_SS_4/	0.08	100	0.46	0.54	0.2	0.2	0	1	0.46	0.54	0.2	0.2	0	1	0.46	0.54	0.2	0.2	0	1	0.5	0.2	0	1	0	0	0	[{'N_Species': 50, 'MEAN_WE': 0.133, 'MEAN_WA': 0.133, 'MEAN_WS': 0.133, 'MEAN_WN': 0.6, 'MEAN_WD': 0.001}, {'N_Species': 50, 'MEAN_WE': 0.1, 'MEAN_WA': 0.1, 'MEAN_WS': 0.1, 'MEAN_WN': 0.6, 'MEAN_WD': 0.1}]	0.1	1	0.911033	80	0.66	0.595238	1	0.746269	0.92	1	0.84	0.913043
SimuData_216	s16	../simuData/config_SE_SA_SS_4/	0.08	100	0.46	0.54	0.2	0.2	0	1	0.46	0.54	0.2	0.2	0	1	0.46	0.54	0.2	0.2	0	1	0.5	0.2	0	1	0	0	0	[{'N_Species': 50, 'MEAN_WE': 0.133, 'MEAN_WA': 0.133, 'MEAN_WS': 0.133, 'MEAN_WN': 0.6, 'MEAN_WD': 0.001}, {'N_Species': 50, 'MEAN_WE': 0.1, 'MEAN_WA': 0.1, 'MEAN_WS': 0.1, 'MEAN_WN': 0.6, 'MEAN_WD': 0.1}]	0.1	1	0.458854	96	0.97	0.960784	0.98	0.970297	0.98	1	0.96	0.979592
SimuData_217	s17	../simuData/config_SE_SA_SS_4/	0.08	100	0.46	0.54	0.2	0.2	0	1	0.46	0.54	0.2	0.2	0	1	0.46	0.54	0.2	0.2	0	1	0.5	0.2	0	1	0	0	0	[{'N_Species': 50, 'MEAN_WE': 0.133, 'MEAN_WA': 0.133, 'MEAN_WS': 0.133, 'MEAN_WN': 0.6, 'MEAN_WD': 0.001}, {'N_Species': 50, 'MEAN_WE': 0.1, 'MEAN_WA': 0.1, 'MEAN_WS': 0.1, 'MEAN_WN': 0.6, 'MEAN_WD': 0.1}]	0.1	1	0.826582	88	0.8	0.734375	0.94	0.824561	0.94	1	0.88	0.93617
SimuData_218	s18	../simuData/config_SE_SA_SS_4/	0.08	100	0.46	0.54	0.2	0.2	0	1	0.46	0.54	0.2	0.2	0	1	0.46	0.54	0.2	0.2	0	1	0.5	0.2	0	1	0	0	0	[{'N_Species': 50, 'MEAN_WE': 0.133, 'MEAN_WA': 0.133, 'MEAN_WS': 0.133, 'MEAN_WN': 0.6, 'MEAN_WD': 0.001}, {'N_Species': 50, 'MEAN_WE': 0.1, 'MEAN_WA': 0.1, 'MEAN_WS': 0.1, 'MEAN_WN': 0.6, 'MEAN_WD': 0.1}]	0.1	1	0.657432	95	0.98	0.961538	1	0.980392	0.99	1	0.98	0.989899
SimuData_219	s19	../simuData/config_SE_SA_SS_4/	0.08	100	0.46	0.54	0.2	0.2	0	1	0.46	0.54	0.2	0.2	0	1	0.46	0.54	0.2	0.2	0	1	0.5	0.2	0	1	0	0	0	[{'N_Species': 50, 'MEAN_WE': 0.133, 'MEAN_WA': 0.133, 'MEAN_WS': 0.133, 'MEAN_WN': 0.6, 'MEAN_WD': 0.001}, {'N_Species': 50, 'MEAN_WE': 0.1, 'MEAN_WA': 0.1, 'MEAN_WS': 0.1, 'MEAN_WN': 0.6, 'MEAN_WD': 0.1}]	0.1	1	0.962217	96	0.81	0.731343	0.98	0.837607	0.97	1	0.94	0.969072
SimuData_220	s20	../simuData/config_SE_SA_SS_4/	0.08	100	0.46	0.54	0.2	0.2	0	1	0.46	0.54	0.2	0.2	0	1	0.46	0.54	0.2	0.2	0	1	0.5	0.2	0	1	0	0	0	[{'N_Species': 50, 'MEAN_WE': 0.133, 'MEAN_WA': 0.133, 'MEAN_WS': 0.133, 'MEAN_WN': 0.6, 'MEAN_WD': 0.001}, {'N_Species': 50, 'MEAN_WE': 0.1, 'MEAN_WA': 0.1, 'MEAN_WS': 0.1, 'MEAN_WN': 0.6, 'MEAN_WD': 0.1}]	0.1	1	0.815532	94	0.81	0.724638	1	0.840336	0.96	0.96	0.96	0.96
SimuData_221	s21	../simuData/config_SE_SA_SS_4/	0.08	100	0.46	0.54	0.2	0.2	0	1	0.46	0.54	0.2	0.2	0	1	0.46	0.54	0.2	0.2	0	1	0.5	0.2	0	1	0	0	0	[{'N_Species': 50, 'MEAN_WE': 0.133, 'MEAN_WA': 0.133, 'MEAN_WS': 0.133, 'MEAN_WN': 0.6, 'MEAN_WD': 0.001}, {'N_Species': 50, 'MEAN_WE': 0.1, 'MEAN_WA': 0.1, 'MEAN_WS': 0.1, 'MEAN_WN': 0.6, 'MEAN_WD': 0.1}]	0.1	1	0.694337	95	0.85	0.769231	1	0.869565	0.94	1	0.88	0.93617
SimuData_222	s22	../simuData/config_SE_SA_SS_4/	0.08	100	0.46	0.54	0.2	0.2	0	1	0.46	0.54	0.2	0.2	0	1	0.46	0.54	0.2	0.2	0	1	0.5	0.2	0	1	0	0	0	[{'N_Species': 50, 'MEAN_WE': 0.133, 'MEAN_WA': 0.133, 'MEAN_WS': 0.133, 'MEAN_WN': 0.6, 'MEAN_WD': 0.001}, {'N_Species': 50, 'MEAN_WE': 0.1, 'MEAN_WA': 0.1, 'MEAN_WS': 0.1, 'MEAN_WN': 0.6, 'MEAN_WD': 0.1}]	0.1	1	0.908036	95	0.6	0.556818	0.98	0.710145	0.95	1	0.9	0.947368
SimuData_223	s23	../simuData/config_SE_SA_SS_4/	0.08	100	0.46	0.54	0.2	0.2	0	1	0.46	0.54	0.2	0.2	0	1	0.46	0.54	0.2	0.2	0	1	0.5	0.2	0	1	0	0	0	[{'N_Species': 50, 'MEAN_WE': 0.133, 'MEAN_WA': 0.133, 'MEAN_WS': 0.133, 'MEAN_WN': 0.6, 'MEAN_WD': 0.001}, {'N_Species': 50, 'MEAN_WE': 0.1, 'MEAN_WA': 0.1, 'MEAN_WS': 0.1, 'MEAN_WN': 0.6, 'MEAN_WD': 0.1}]	0.1	1	0.797653	92	0.81	0.724638	1	0.840336	0.83	1	0.66	0.795181
SimuData_224	s24	../simuData/config_SE_SA_SS_4/	0.08	100	0.46	0.54	0.2	0.2	0	1	0.46	0.54	0.2	0.2	0	1	0.46	0.54	0.2	0.2	0	1	0.5	0.2	0	1	0	0	0	[{'N_Species': 50, 'MEAN_WE': 0.133, 'MEAN_WA': 0.133, 'MEAN_WS': 0.133, 'MEAN_WN': 0.6, 'MEAN_WD': 0.001}, {'N_Species': 50, 'MEAN_WE': 0.1, 'MEAN_WA': 0.1, 'MEAN_WS': 0.1, 'MEAN_WN': 0.6, 'MEAN_WD': 0.1}]	0.1	1	0.591328	97	0.94	0.958333	0.92	0.938776	0.86	1	0.72	0.837209
SimuData_225	s25	../simuData/config_SE_SA_SS_4/	0.08	100	0.46	0.54	0.2	0.2	0	1	0.46	0.54	0.2	0.2	0	1	0.46	0.54	0.2	0.2	0	1	0.5	0.2	0	1	0	0	0	[{'N_Species': 50, 'MEAN_WE': 0.133, 'MEAN_WA': 0.133, 'MEAN_WS': 0.133, 'MEAN_WN': 0.6, 'MEAN_WD': 0.001}, {'N_Species': 50, 'MEAN_WE': 0.1, 'MEAN_WA': 0.1, 'MEAN_WS': 0.1, 'MEAN_WN': 0.6, 'MEAN_WD': 0.1}]	0.1	1	0.815198	96	0.74	0.657895	1	0.793651	0.97	1	0.94	0.969072
SimuData_226	s26	../simuData/config_SE_SA_SS_4/	0.08	100	0.46	0.54	0.2	0.2	0	1	0.46	0.54	0.2	0.2	0	1	0.46	0.54	0.2	0.2	0	1	0.5	0.2	0	1	0	0	0	[{'N_Species': 50, 'MEAN_WE': 0.133, 'MEAN_WA': 0.133, 'MEAN_WS': 0.133, 'MEAN_WN': 0.6, 'MEAN_WD': 0.001}, {'N_Species': 50, 'MEAN_WE': 0.1, 'MEAN_WA': 0.1, 'MEAN_WS': 0.1, 'MEAN_WN': 0.6, 'MEAN_WD': 0.1}]	0.1	1	0.615501	96	0.93	0.957447	0.9	0.927835	0.94	1	0.88	0.93617
SimuData_227	s27	../simuData/config_SE_SA_SS_4/	0.08	100	0.46	0.54	0.2	0.2	0	1	0.46	0.54	0.2	0.2	0	1	0.46	0.54	0.2	0.2	0	1	0.5	0.2	0	1	0	0	0	[{'N_Species': 50, 'MEAN_WE': 0.133, 'MEAN_WA': 0.133, 'MEAN_WS': 0.133, 'MEAN_WN': 0.6, 'MEAN_WD': 0.001}, {'N_Species': 50, 'MEAN_WE': 0.1, 'MEAN_WA': 0.1, 'MEAN_WS': 0.1, 'MEAN_WN': 0.6, 'MEAN_WD': 0.1}]	0.1	1	0.615418	95	0.97	0.960784	0.98	0.970297	0.94	1	0.88	0.93617
SimuData_228	s28	../simuData/config_SE_SA_SS_4/	0.08	100	0.46	0.54	0.2	0.2	0	1	0.46	0.54	0.2	0.2	0	1	0.46	0.54	0.2	0.2	0	1	0.5	0.2	0	1	0	0	0	[{'N_Species': 50, 'MEAN_WE': 0.133, 'MEAN_WA': 0.133, 'MEAN_WS': 0.133, 'MEAN_WN': 0.6, 'MEAN_WD': 0.001}, {'N_Species': 50, 'MEAN_WE': 0.1, 'MEAN_WA': 0.1, 'MEAN_WS': 0.1, 'MEAN_WN': 0.6, 'MEAN_WD': 0.1}]	0.1	1	0.821242	95	0.85	0.769231	1	0.869565	0.97	0.960784	0.98	0.970297
SimuData_229	s29	../simuData/config_SE_SA_SS_4/	0.08	100	0.46	0.54	0.2	0.2	0	1	0.46	0.54	0.2	0.2	0	1	0.46	0.54	0.2	0.2	0	1	0.5	0.2	0	1	0	0	0	[{'N_Species': 50, 'MEAN_WE': 0.133, 'MEAN_WA': 0.133, 'MEAN_WS': 0.133, 'MEAN_WN': 0.6, 'MEAN_WD': 0.001}, {'N_Species': 50, 'MEAN_WE': 0.1, 'MEAN_WA': 0.1, 'MEAN_WS': 0.1, 'MEAN_WN': 0.6, 'MEAN_WD': 0.1}]	0.1	1	0.75372	98	0.86	0.78125	1	0.877193	0.98	1	0.96	0.979592
SimuData_230	s30	../simuData/config_SE_SA_SS_4/	0.08	100	0.46	0.54	0.2	0.2	0	1	0.46	0.54	0.2	0.2	0	1	0.46	0.54	0.2	0.2	0	1	0.5	0.2	0	1	0	0	0	[{'N_Species': 50, 'MEAN_WE': 0.133, 'MEAN_WA': 0.133, 'MEAN_WS': 0.133, 'MEAN_WN': 0.6, 'MEAN_WD': 0.001}, {'N_Species': 50, 'MEAN_WE': 0.1, 'MEAN_WA': 0.1, 'MEAN_WS': 0.1, 'MEAN_WN': 0.6, 'MEAN_WD': 0.1}]	0.1	1	0.836772	90	0.79	0.710145	0.98	0.823529	0.93	1	0.86	0.924731
SimuData_231	s31	../simuData/config_SE_SA_SS_4/	0.08	100	0.46	0.54	0.2	0.2	0	1	0.46	0.54	0.2	0.2	0	1	0.46	0.54	0.2	0.2	0	1	0.5	0.2	0	1	0	0	0	[{'N_Species': 50, 'MEAN_WE': 0.133, 'MEAN_WA': 0.133, 'MEAN_WS': 0.133, 'MEAN_WN': 0.6, 'MEAN_WD': 0.001}, {'N_Species': 50, 'MEAN_WE': 0.1, 'MEAN_WA': 0.1, 'MEAN_WS': 0.1, 'MEAN_WN': 0.6, 'MEAN_WD': 0.1}]	0.1	1	0.802279	92	0.83	0.746269	1	0.854701	1	1	1	1
SimuData_232	s32	../simuData/config_SE_SA_SS_4/	0.08	100	0.46	0.54	0.2	0.2	0	1	0.46	0.54	0.2	0.2	0	1	0.46	0.54	0.2	0.2	0	1	0.5	0.2	0	1	0	0	0	[{'N_Species': 50, 'MEAN_WE': 0.133, 'MEAN_WA': 0.133, 'MEAN_WS': 0.133, 'MEAN_WN': 0.6, 'MEAN_WD': 0.001}, {'N_Species': 50, 'MEAN_WE': 0.1, 'MEAN_WA': 0.1, 'MEAN_WS': 0.1, 'MEAN_WN': 0.6, 'MEAN_WD': 0.1}]	0.1	1	0.82822	95	0.86	0.790323	0.98	0.875	0.97	1	0.94	0.969072
SimuData_233	s33	../simuData/config_SE_SA_SS_4/	0.08	100	0.46	0.54	0.2	0.2	0	1	0.46	0.54	0.2	0.2	0	1	0.46	0.54	0.2	0.2	0	1	0.5	0.2	0	1	0	0	0	[{'N_Species': 50, 'MEAN_WE': 0.133, 'MEAN_WA': 0.133, 'MEAN_WS': 0.133, 'MEAN_WN': 0.6, 'MEAN_WD': 0.001}, {'N_Species': 50, 'MEAN_WE': 0.1, 'MEAN_WA': 0.1, 'MEAN_WS': 0.1, 'MEAN_WN': 0.6, 'MEAN_WD': 0.1}]	0.1	1	0.378496	91	0.99	1	0.98	0.989899	0.99	0.980392	1	0.990099
SimuData_234	s34	../simuData/config_SE_SA_SS_4/	0.08	100	0.46	0.54	0.2	0.2	0	1	0.46	0.54	0.2	0.2	0	1	0.46	0.54	0.2	0.2	0	1	0.5	0.2	0	1	0	0	0	[{'N_Species': 50, 'MEAN_WE': 0.133, 'MEAN_WA': 0.133, 'MEAN_WS': 0.133, 'MEAN_WN': 0.6, 'MEAN_WD': 0.001}, {'N_Species': 50, 'MEAN_WE': 0.1, 'MEAN_WA': 0.1, 'MEAN_WS': 0.1, 'MEAN_WN': 0.6, 'MEAN_WD': 0.1}]	0.1	1	0.808784	94	0.82	0.75	0.96	0.842105	0.93	0.877193	1	0.934579
SimuData_235	s35	../simuData/config_SE_SA_SS_4/	0.08	100	0.46	0.54	0.2	0.2	0	1	0.46	0.54	0.2	0.2	0	1	0.46	0.54	0.2	0.2	0	1	0.5	0.2	0	1	0	0	0	[{'N_Species': 50, 'MEAN_WE': 0.133, 'MEAN_WA': 0.133, 'MEAN_WS': 0.133, 'MEAN_WN': 0.6, 'MEAN_WD': 0.001}, {'N_Species': 50, 'MEAN_WE': 0.1, 'MEAN_WA': 0.1, 'MEAN_WS': 0.1, 'MEAN_WN': 0.6, 'MEAN_WD': 0.1}]	0.1	1	0.639455	95	0.9	0.87037	0.94	0.903846	0.96	1	0.92	0.958333
SimuData_236	s36	../simuData/config_SE_SA_SS_4/	0.08	100	0.46	0.54	0.2	0.2	0	1	0.46	0.54	0.2	0.2	0	1	0.46	0.54	0.2	0.2	0	1	0.5	0.2	0	1	0	0	0	[{'N_Species': 50, 'MEAN_WE': 0.133, 'MEAN_WA': 0.133, 'MEAN_WS': 0.133, 'MEAN_WN': 0.6, 'MEAN_WD': 0.001}, {'N_Species': 50, 'MEAN_WE': 0.1, 'MEAN_WA': 0.1, 'MEAN_WS': 0.1, 'MEAN_WN': 0.6, 'MEAN_WD': 0.1}]	0.1	1	0.493018	89	0.96	0.925926	1	0.961538	0.97	1	0.94	0.969072
SimuData_237	s37	../simuData/config_SE_SA_SS_4/	0.08	100	0.46	0.54	0.2	0.2	0	1	0.46	0.54	0.2	0.2	0	1	0.46	0.54	0.2	0.2	0	1	0.5	0.2	0	1	0	0	0	[{'N_Species': 50, 'MEAN_WE': 0.133, 'MEAN_WA': 0.133, 'MEAN_WS': 0.133, 'MEAN_WN': 0.6, 'MEAN_WD': 0.001}, {'N_Species': 50, 'MEAN_WE': 0.1, 'MEAN_WA': 0.1, 'MEAN_WS': 0.1, 'MEAN_WN': 0.6, 'MEAN_WD': 0.1}]	0.1	1	0.480436	94	0.98	0.98	0.98	0.98	0.99	1	0.98	0.989899
SimuData_238	s38	../simuData/config_SE_SA_SS_4/	0.08	100	0.46	0.54	0.2	0.2	0	1	0.46	0.54	0.2	0.2	0	1	0.46	0.54	0.2	0.2	0	1	0.5	0.2	0	1	0	0	0	[{'N_Species': 50, 'MEAN_WE': 0.133, 'MEAN_WA': 0.133, 'MEAN_WS': 0.133, 'MEAN_WN': 0.6, 'MEAN_WD': 0.001}, {'N_Species': 50, 'MEAN_WE': 0.1, 'MEAN_WA': 0.1, 'MEAN_WS': 0.1, 'MEAN_WN': 0.6, 'MEAN_WD': 0.1}]	0.1	1	0.428067	96	0.99	1	0.98	0.989899	0.88	1	0.76	0.863636
SimuData_239	s39	../simuData/config_SE_SA_SS_4/	0.08	100	0.46	0.54	0.2	0.2	0	1	0.46	0.54	0.2	0.2	0	1	0.46	0.54	0.2	0.2	0	1	0.5	0.2	0	1	0	0	0	[{'N_Species': 50, 'MEAN_WE': 0.133, 'MEAN_WA': 0.133, 'MEAN_WS': 0.133, 'MEAN_WN': 0.6, 'MEAN_WD': 0.001}, {'N_Species': 50, 'MEAN_WE': 0.1, 'MEAN_WA': 0.1, 'MEAN_WS': 0.1, 'MEAN_WN': 0.6, 'MEAN_WD': 0.1}]	0.1	1	0.957441	93	0.74	0.662162	0.98	0.790323	0.85	1	0.7	0.823529
SimuData_240	s40	../simuData/config_SE_SA_SS_4/	0.08	100	0.46	0.54	0.2	0.2	0	1	0.46	0.54	0.2	0.2	0	1	0.46	0.54	0.2	0.2	0	1	0.5	0.2	0	1	0	0	0	[{'N_Species': 50, 'MEAN_WE': 0.133, 'MEAN_WA': 0.133, 'MEAN_WS': 0.133, 'MEAN_WN': 0.6, 'MEAN_WD': 0.001}, {'N_Species': 50, 'MEAN_WE': 0.1, 'MEAN_WA': 0.1, 'MEAN_WS': 0.1, 'MEAN_WN': 0.6, 'MEAN_WD': 0.1}]	0.1	1	0.710227	97	0.77	0.684932	1	0.813008	0.98	1	0.96	0.979592
SimuData_241	s41	../simuData/config_SE_SA_SS_4/	0.08	100	0.46	0.54	0.2	0.2	0	1	0.46	0.54	0.2	0.2	0	1	0.46	0.54	0.2	0.2	0	1	0.5	0.2	0	1	0	0	0	[{'N_Species': 50, 'MEAN_WE': 0.133, 'MEAN_WA': 0.133, 'MEAN_WS': 0.133, 'MEAN_WN': 0.6, 'MEAN_WD': 0.001}, {'N_Species': 50, 'MEAN_WE': 0.1, 'MEAN_WA': 0.1, 'MEAN_WS': 0.1, 'MEAN_WN': 0.6, 'MEAN_WD': 0.1}]	0.1	1	0.676622	90	0.9	0.833333	1	0.909091	0.95	1	0.9	0.947368
SimuData_242	s42	../simuData/config_SE_SA_SS_4/	0.08	100	0.46	0.54	0.2	0.2	0	1	0.46	0.54	0.2	0.2	0	1	0.46	0.54	0.2	0.2	0	1	0.5	0.2	0	1	0	0	0	[{'N_Species': 50, 'MEAN_WE': 0.133, 'MEAN_WA': 0.133, 'MEAN_WS': 0.133, 'MEAN_WN': 0.6, 'MEAN_WD': 0.001}, {'N_Species': 50, 'MEAN_WE': 0.1, 'MEAN_WA': 0.1, 'MEAN_WS': 0.1, 'MEAN_WN': 0.6, 'MEAN_WD': 0.1}]	0.1	1	0.819057	95	0.79	0.710145	0.98	0.823529	0.96	1	0.92	0.958333
SimuData_243	s43	../simuData/config_SE_SA_SS_4/	0.08	100	0.46	0.54	0.2	0.2	0	1	0.46	0.54	0.2	0.2	0	1	0.46	0.54	0.2	0.2	0	1	0.5	0.2	0	1	0	0	0	[{'N_Species': 50, 'MEAN_WE': 0.133, 'MEAN_WA': 0.133, 'MEAN_WS': 0.133, 'MEAN_WN': 0.6, 'MEAN_WD': 0.001}, {'N_Species': 50, 'MEAN_WE': 0.1, 'MEAN_WA': 0.1, 'MEAN_WS': 0.1, 'MEAN_WN': 0.6, 'MEAN_WD': 0.1}]	0.1	1	0.917529	98	0.76	0.675676	1	0.806452	0.99	1	0.98	0.989899
SimuData_244	s44	../simuData/config_SE_SA_SS_4/	0.08	100	0.46	0.54	0.2	0.2	0	1	0.46	0.54	0.2	0.2	0	1	0.46	0.54	0.2	0.2	0	1	0.5	0.2	0	1	0	0	0	[{'N_Species': 50, 'MEAN_WE': 0.133, 'MEAN_WA': 0.133, 'MEAN_WS': 0.133, 'MEAN_WN': 0.6, 'MEAN_WD': 0.001}, {'N_Species': 50, 'MEAN_WE': 0.1, 'MEAN_WA': 0.1, 'MEAN_WS': 0.1, 'MEAN_WN': 0.6, 'MEAN_WD': 0.1}]	0.1	1	0.816205	93	0.8	0.714286	1	0.833333	0.98	1	0.96	0.979592
SimuData_245	s45	../simuData/config_SE_SA_SS_4/	0.08	100	0.46	0.54	0.2	0.2	0	1	0.46	0.54	0.2	0.2	0	1	0.46	0.54	0.2	0.2	0	1	0.5	0.2	0	1	0	0	0	[{'N_Species': 50, 'MEAN_WE': 0.133, 'MEAN_WA': 0.133, 'MEAN_WS': 0.133, 'MEAN_WN': 0.6, 'MEAN_WD': 0.001}, {'N_Species': 50, 'MEAN_WE': 0.1, 'MEAN_WA': 0.1, 'MEAN_WS': 0.1, 'MEAN_WN': 0.6, 'MEAN_WD': 0.1}]	0.1	1	0.777672	89	0.75	0.666667	1	0.8	0.99	1	0.98	0.989899
SimuData_246	s46	../simuData/config_SE_SA_SS_4/	0.08	100	0.46	0.54	0.2	0.2	0	1	0.46	0.54	0.2	0.2	0	1	0.46	0.54	0.2	0.2	0	1	0.5	0.2	0	1	0	0	0	[{'N_Species': 50, 'MEAN_WE': 0.133, 'MEAN_WA': 0.133, 'MEAN_WS': 0.133, 'MEAN_WN': 0.6, 'MEAN_WD': 0.001}, {'N_Species': 50, 'MEAN_WE': 0.1, 'MEAN_WA': 0.1, 'MEAN_WS': 0.1, 'MEAN_WN': 0.6, 'MEAN_WD': 0.1}]	0.1	1	0.754813	85	0.92	0.862069	1	0.925926	0.95	1	0.9	0.947368
SimuData_247	s47	../simuData/config_SE_SA_SS_4/	0.08	100	0.46	0.54	0.2	0.2	0	1	0.46	0.54	0.2	0.2	0	1	0.46	0.54	0.2	0.2	0	1	0.5	0.2	0	1	0	0	0	[{'N_Species': 50, 'MEAN_WE': 0.133, 'MEAN_WA': 0.133, 'MEAN_WS': 0.133, 'MEAN_WN': 0.6, 'MEAN_WD': 0.001}, {'N_Species': 50, 'MEAN_WE': 0.1, 'MEAN_WA': 0.1, 'MEAN_WS': 0.1, 'MEAN_WN': 0.6, 'MEAN_WD': 0.1}]	0.1	1	0.67204	95	0.9	0.844828	0.98	0.907407	0.98	0.98	0.98	0.98
SimuData_248	s48	../simuData/config_SE_SA_SS_4/	0.08	100	0.46	0.54	0.2	0.2	0	1	0.46	0.54	0.2	0.2	0	1	0.46	0.54	0.2	0.2	0	1	0.5	0.2	0	1	0	0	0	[{'N_Species': 50, 'MEAN_WE': 0.133, 'MEAN_WA': 0.133, 'MEAN_WS': 0.133, 'MEAN_WN': 0.6, 'MEAN_WD': 0.001}, {'N_Species': 50, 'MEAN_WE': 0.1, 'MEAN_WA': 0.1, 'MEAN_WS': 0.1, 'MEAN_WN': 0.6, 'MEAN_WD': 0.1}]	0.1	1	0.931731	95	0.61	0.561798	1	0.719424	0.91	1	0.82	0.901099
SimuData_249	s49	../simuData/config_SE_SA_SS_4/	0.08	100	0.46	0.54	0.2	0.2	0	1	0.46	0.54	0.2	0.2	0	1	0.46	0.54	0.2	0.2	0	1	0.5	0.2	0	1	0	0	0	[{'N_Species': 50, 'MEAN_WE': 0.133, 'MEAN_WA': 0.133, 'MEAN_WS': 0.133, 'MEAN_WN': 0.6, 'MEAN_WD': 0.001}, {'N_Species': 50, 'MEAN_WE': 0.1, 'MEAN_WA': 0.1, 'MEAN_WS': 0.1, 'MEAN_WN': 0.6, 'MEAN_WD': 0.1}]	0.1	1	1.02717	86	0.62	0.569767	0.98	0.720588	0.99	0.980392	1	0.990099
SimuData_250	s0	../simuData/config_SE_SA_SS_5/	0.1	100	0.45	0.55	0.2	0.2	0	1	0.45	0.55	0.2	0.2	0	1	0.45	0.55	0.2	0.2	0	1	0.5	0.2	0	1	0	0	0	[{'N_Species': 50, 'MEAN_WE': 0.133, 'MEAN_WA': 0.133, 'MEAN_WS': 0.133, 'MEAN_WN': 0.6, 'MEAN_WD': 0.001}, {'N_Species': 50, 'MEAN_WE': 0.1, 'MEAN_WA': 0.1, 'MEAN_WS': 0.1, 'MEAN_WN': 0.6, 'MEAN_WD': 0.1}]	0.1	1	0.845956	91	0.71	0.632911	1	0.775194	0.97	1	0.94	0.969072
SimuData_251	s1	../simuData/config_SE_SA_SS_5/	0.1	100	0.45	0.55	0.2	0.2	0	1	0.45	0.55	0.2	0.2	0	1	0.45	0.55	0.2	0.2	0	1	0.5	0.2	0	1	0	0	0	[{'N_Species': 50, 'MEAN_WE': 0.133, 'MEAN_WA': 0.133, 'MEAN_WS': 0.133, 'MEAN_WN': 0.6, 'MEAN_WD': 0.001}, {'N_Species': 50, 'MEAN_WE': 0.1, 'MEAN_WA': 0.1, 'MEAN_WS': 0.1, 'MEAN_WN': 0.6, 'MEAN_WD': 0.1}]	0.1	1	0.669485	92	0.96	0.96	0.96	0.96	0.95	1	0.9	0.947368
SimuData_252	s2	../simuData/config_SE_SA_SS_5/	0.1	100	0.45	0.55	0.2	0.2	0	1	0.45	0.55	0.2	0.2	0	1	0.45	0.55	0.2	0.2	0	1	0.5	0.2	0	1	0	0	0	[{'N_Species': 50, 'MEAN_WE': 0.133, 'MEAN_WA': 0.133, 'MEAN_WS': 0.133, 'MEAN_WN': 0.6, 'MEAN_WD': 0.001}, {'N_Species': 50, 'MEAN_WE': 0.1, 'MEAN_WA': 0.1, 'MEAN_WS': 0.1, 'MEAN_WN': 0.6, 'MEAN_WD': 0.1}]	0.1	1	1.09668	92	0.61	0.561798	1	0.719424	0.93	1	0.86	0.924731
SimuData_253	s3	../simuData/config_SE_SA_SS_5/	0.1	100	0.45	0.55	0.2	0.2	0	1	0.45	0.55	0.2	0.2	0	1	0.45	0.55	0.2	0.2	0	1	0.5	0.2	0	1	0	0	0	[{'N_Species': 50, 'MEAN_WE': 0.133, 'MEAN_WA': 0.133, 'MEAN_WS': 0.133, 'MEAN_WN': 0.6, 'MEAN_WD': 0.001}, {'N_Species': 50, 'MEAN_WE': 0.1, 'MEAN_WA': 0.1, 'MEAN_WS': 0.1, 'MEAN_WN': 0.6, 'MEAN_WD': 0.1}]	0.1	1	0.677341	86	0.86	0.821429	0.92	0.867925	0.93	1	0.86	0.924731
SimuData_254	s4	../simuData/config_SE_SA_SS_5/	0.1	100	0.45	0.55	0.2	0.2	0	1	0.45	0.55	0.2	0.2	0	1	0.45	0.55	0.2	0.2	0	1	0.5	0.2	0	1	0	0	0	[{'N_Species': 50, 'MEAN_WE': 0.133, 'MEAN_WA': 0.133, 'MEAN_WS': 0.133, 'MEAN_WN': 0.6, 'MEAN_WD': 0.001}, {'N_Species': 50, 'MEAN_WE': 0.1, 'MEAN_WA': 0.1, 'MEAN_WS': 0.1, 'MEAN_WN': 0.6, 'MEAN_WD': 0.1}]	0.1	1	1.04565	96	0.69	0.617284	1	0.763359	0.98	1	0.96	0.979592
SimuData_255	s5	../simuData/config_SE_SA_SS_5/	0.1	100	0.45	0.55	0.2	0.2	0	1	0.45	0.55	0.2	0.2	0	1	0.45	0.55	0.2	0.2	0	1	0.5	0.2	0	1	0	0	0	[{'N_Species': 50, 'MEAN_WE': 0.133, 'MEAN_WA': 0.133, 'MEAN_WS': 0.133, 'MEAN_WN': 0.6, 'MEAN_WD': 0.001}, {'N_Species': 50, 'MEAN_WE': 0.1, 'MEAN_WA': 0.1, 'MEAN_WS': 0.1, 'MEAN_WN': 0.6, 'MEAN_WD': 0.1}]	0.1	1	0.7809	94	0.87	0.803279	0.98	0.882883	0.95	0.978723	0.92	0.948454
SimuData_256	s6	../simuData/config_SE_SA_SS_5/	0.1	100	0.45	0.55	0.2	0.2	0	1	0.45	0.55	0.2	0.2	0	1	0.45	0.55	0.2	0.2	0	1	0.5	0.2	0	1	0	0	0	[{'N_Species': 50, 'MEAN_WE': 0.133, 'MEAN_WA': 0.133, 'MEAN_WS': 0.133, 'MEAN_WN': 0.6, 'MEAN_WD': 0.001}, {'N_Species': 50, 'MEAN_WE': 0.1, 'MEAN_WA': 0.1, 'MEAN_WS': 0.1, 'MEAN_WN': 0.6, 'MEAN_WD': 0.1}]	0.1	1	0.712318	95	0.83	0.753846	0.98	0.852174	0.92	1	0.84	0.913043
SimuData_257	s7	../simuData/config_SE_SA_SS_5/	0.1	100	0.45	0.55	0.2	0.2	0	1	0.45	0.55	0.2	0.2	0	1	0.45	0.55	0.2	0.2	0	1	0.5	0.2	0	1	0	0	0	[{'N_Species': 50, 'MEAN_WE': 0.133, 'MEAN_WA': 0.133, 'MEAN_WS': 0.133, 'MEAN_WN': 0.6, 'MEAN_WD': 0.001}, {'N_Species': 50, 'MEAN_WE': 0.1, 'MEAN_WA': 0.1, 'MEAN_WS': 0.1, 'MEAN_WN': 0.6, 'MEAN_WD': 0.1}]	0.1	1	0.799921	91	0.7	0.625	1	0.769231	0.99	1	0.98	0.989899
SimuData_258	s8	../simuData/config_SE_SA_SS_5/	0.1	100	0.45	0.55	0.2	0.2	0	1	0.45	0.55	0.2	0.2	0	1	0.45	0.55	0.2	0.2	0	1	0.5	0.2	0	1	0	0	0	[{'N_Species': 50, 'MEAN_WE': 0.133, 'MEAN_WA': 0.133, 'MEAN_WS': 0.133, 'MEAN_WN': 0.6, 'MEAN_WD': 0.001}, {'N_Species': 50, 'MEAN_WE': 0.1, 'MEAN_WA': 0.1, 'MEAN_WS': 0.1, 'MEAN_WN': 0.6, 'MEAN_WD': 0.1}]	0.1	1	0.74002	93	0.86	0.78125	1	0.877193	0.95	1	0.9	0.947368
SimuData_259	s9	../simuData/config_SE_SA_SS_5/	0.1	100	0.45	0.55	0.2	0.2	0	1	0.45	0.55	0.2	0.2	0	1	0.45	0.55	0.2	0.2	0	1	0.5	0.2	0	1	0	0	0	[{'N_Species': 50, 'MEAN_WE': 0.133, 'MEAN_WA': 0.133, 'MEAN_WS': 0.133, 'MEAN_WN': 0.6, 'MEAN_WD': 0.001}, {'N_Species': 50, 'MEAN_WE': 0.1, 'MEAN_WA': 0.1, 'MEAN_WS': 0.1, 'MEAN_WN': 0.6, 'MEAN_WD': 0.1}]	0.1	1	1.15769	96	0.53	0.515789	0.98	0.675862	0.95	1	0.9	0.947368
SimuData_260	s10	../simuData/config_SE_SA_SS_5/	0.1	100	0.45	0.55	0.2	0.2	0	1	0.45	0.55	0.2	0.2	0	1	0.45	0.55	0.2	0.2	0	1	0.5	0.2	0	1	0	0	0	[{'N_Species': 50, 'MEAN_WE': 0.133, 'MEAN_WA': 0.133, 'MEAN_WS': 0.133, 'MEAN_WN': 0.6, 'MEAN_WD': 0.001}, {'N_Species': 50, 'MEAN_WE': 0.1, 'MEAN_WA': 0.1, 'MEAN_WS': 0.1, 'MEAN_WN': 0.6, 'MEAN_WD': 0.1}]	0.1	1	0.660762	98	0.89	0.842105	0.96	0.897196	0.94	0.958333	0.92	0.938776
SimuData_261	s11	../simuData/config_SE_SA_SS_5/	0.1	100	0.45	0.55	0.2	0.2	0	1	0.45	0.55	0.2	0.2	0	1	0.45	0.55	0.2	0.2	0	1	0.5	0.2	0	1	0	0	0	[{'N_Species': 50, 'MEAN_WE': 0.133, 'MEAN_WA': 0.133, 'MEAN_WS': 0.133, 'MEAN_WN': 0.6, 'MEAN_WD': 0.001}, {'N_Species': 50, 'MEAN_WE': 0.1, 'MEAN_WA': 0.1, 'MEAN_WS': 0.1, 'MEAN_WN': 0.6, 'MEAN_WD': 0.1}]	0.1	1	0.591882	92	0.95	0.978723	0.92	0.948454	0.93	1	0.86	0.924731
SimuData_262	s12	../simuData/config_SE_SA_SS_5/	0.1	100	0.45	0.55	0.2	0.2	0	1	0.45	0.55	0.2	0.2	0	1	0.45	0.55	0.2	0.2	0	1	0.5	0.2	0	1	0	0	0	[{'N_Species': 50, 'MEAN_WE': 0.133, 'MEAN_WA': 0.133, 'MEAN_WS': 0.133, 'MEAN_WN': 0.6, 'MEAN_WD': 0.001}, {'N_Species': 50, 'MEAN_WE': 0.1, 'MEAN_WA': 0.1, 'MEAN_WS': 0.1, 'MEAN_WN': 0.6, 'MEAN_WD': 0.1}]	0.1	1	0.999495	86	0.7	0.625	1	0.769231	0.93	1	0.86	0.924731
SimuData_263	s13	../simuData/config_SE_SA_SS_5/	0.1	100	0.45	0.55	0.2	0.2	0	1	0.45	0.55	0.2	0.2	0	1	0.45	0.55	0.2	0.2	0	1	0.5	0.2	0	1	0	0	0	[{'N_Species': 50, 'MEAN_WE': 0.133, 'MEAN_WA': 0.133, 'MEAN_WS': 0.133, 'MEAN_WN': 0.6, 'MEAN_WD': 0.001}, {'N_Species': 50, 'MEAN_WE': 0.1, 'MEAN_WA': 0.1, 'MEAN_WS': 0.1, 'MEAN_WN': 0.6, 'MEAN_WD': 0.1}]	0.1	1	1.00137	91	0.67	0.60241	1	0.75188	0.94	1	0.88	0.93617
SimuData_264	s14	../simuData/config_SE_SA_SS_5/	0.1	100	0.45	0.55	0.2	0.2	0	1	0.45	0.55	0.2	0.2	0	1	0.45	0.55	0.2	0.2	0	1	0.5	0.2	0	1	0	0	0	[{'N_Species': 50, 'MEAN_WE': 0.133, 'MEAN_WA': 0.133, 'MEAN_WS': 0.133, 'MEAN_WN': 0.6, 'MEAN_WD': 0.001}, {'N_Species': 50, 'MEAN_WE': 0.1, 'MEAN_WA': 0.1, 'MEAN_WS': 0.1, 'MEAN_WN': 0.6, 'MEAN_WD': 0.1}]	0.1	1	1.10684	94	0.62	0.568182	1	0.724638	0.36	0.407895	0.62	0.492063
SimuData_265	s15	../simuData/config_SE_SA_SS_5/	0.1	100	0.45	0.55	0.2	0.2	0	1	0.45	0.55	0.2	0.2	0	1	0.45	0.55	0.2	0.2	0	1	0.5	0.2	0	1	0	0	0	[{'N_Species': 50, 'MEAN_WE': 0.133, 'MEAN_WA': 0.133, 'MEAN_WS': 0.133, 'MEAN_WN': 0.6, 'MEAN_WD': 0.001}, {'N_Species': 50, 'MEAN_WE': 0.1, 'MEAN_WA': 0.1, 'MEAN_WS': 0.1, 'MEAN_WN': 0.6, 'MEAN_WD': 0.1}]	0.1	1	0.842246	93	0.8	0.714286	1	0.833333	0.93	1	0.86	0.924731
SimuData_266	s16	../simuData/config_SE_SA_SS_5/	0.1	100	0.45	0.55	0.2	0.2	0	1	0.45	0.55	0.2	0.2	0	1	0.45	0.55	0.2	0.2	0	1	0.5	0.2	0	1	0	0	0	[{'N_Species': 50, 'MEAN_WE': 0.133, 'MEAN_WA': 0.133, 'MEAN_WS': 0.133, 'MEAN_WN': 0.6, 'MEAN_WD': 0.001}, {'N_Species': 50, 'MEAN_WE': 0.1, 'MEAN_WA': 0.1, 'MEAN_WS': 0.1, 'MEAN_WN': 0.6, 'MEAN_WD': 0.1}]	0.1	1	0.81707	94	0.85	0.769231	1	0.869565	0.94	1	0.88	0.93617
SimuData_267	s17	../simuData/config_SE_SA_SS_5/	0.1	100	0.45	0.55	0.2	0.2	0	1	0.45	0.55	0.2	0.2	0	1	0.45	0.55	0.2	0.2	0	1	0.5	0.2	0	1	0	0	0	[{'N_Species': 50, 'MEAN_WE': 0.133, 'MEAN_WA': 0.133, 'MEAN_WS': 0.133, 'MEAN_WN': 0.6, 'MEAN_WD': 0.001}, {'N_Species': 50, 'MEAN_WE': 0.1, 'MEAN_WA': 0.1, 'MEAN_WS': 0.1, 'MEAN_WN': 0.6, 'MEAN_WD': 0.1}]	0.1	1	0.863259	95	0.67	0.604938	0.98	0.748092	0.92	1	0.84	0.913043
SimuData_268	s18	../simuData/config_SE_SA_SS_5/	0.1	100	0.45	0.55	0.2	0.2	0	1	0.45	0.55	0.2	0.2	0	1	0.45	0.55	0.2	0.2	0	1	0.5	0.2	0	1	0	0	0	[{'N_Species': 50, 'MEAN_WE': 0.133, 'MEAN_WA': 0.133, 'MEAN_WS': 0.133, 'MEAN_WN': 0.6, 'MEAN_WD': 0.001}, {'N_Species': 50, 'MEAN_WE': 0.1, 'MEAN_WA': 0.1, 'MEAN_WS': 0.1, 'MEAN_WN': 0.6, 'MEAN_WD': 0.1}]	0.1	1	0.984189	94	0.61	0.561798	1	0.719424	0.99	0.980392	1	0.990099
SimuData_269	s19	../simuData/config_SE_SA_SS_5/	0.1	100	0.45	0.55	0.2	0.2	0	1	0.45	0.55	0.2	0.2	0	1	0.45	0.55	0.2	0.2	0	1	0.5	0.2	0	1	0	0	0	[{'N_Species': 50, 'MEAN_WE': 0.133, 'MEAN_WA': 0.133, 'MEAN_WS': 0.133, 'MEAN_WN': 0.6, 'MEAN_WD': 0.001}, {'N_Species': 50, 'MEAN_WE': 0.1, 'MEAN_WA': 0.1, 'MEAN_WS': 0.1, 'MEAN_WN': 0.6, 'MEAN_WD': 0.1}]	0.1	1	0.874757	91	0.73	0.653333	0.98	0.784	0.95	1	0.9	0.947368
SimuData_270	s20	../simuData/config_SE_SA_SS_5/	0.1	100	0.45	0.55	0.2	0.2	0	1	0.45	0.55	0.2	0.2	0	1	0.45	0.55	0.2	0.2	0	1	0.5	0.2	0	1	0	0	0	[{'N_Species': 50, 'MEAN_WE': 0.133, 'MEAN_WA': 0.133, 'MEAN_WS': 0.133, 'MEAN_WN': 0.6, 'MEAN_WD': 0.001}, {'N_Species': 50, 'MEAN_WE': 0.1, 'MEAN_WA': 0.1, 'MEAN_WS': 0.1, 'MEAN_WN': 0.6, 'MEAN_WD': 0.1}]	0.1	1	0.917839	88	0.8	0.714286	1	0.833333	0.99	1	0.98	0.989899
SimuData_271	s21	../simuData/config_SE_SA_SS_5/	0.1	100	0.45	0.55	0.2	0.2	0	1	0.45	0.55	0.2	0.2	0	1	0.45	0.55	0.2	0.2	0	1	0.5	0.2	0	1	0	0	0	[{'N_Species': 50, 'MEAN_WE': 0.133, 'MEAN_WA': 0.133, 'MEAN_WS': 0.133, 'MEAN_WN': 0.6, 'MEAN_WD': 0.001}, {'N_Species': 50, 'MEAN_WE': 0.1, 'MEAN_WA': 0.1, 'MEAN_WS': 0.1, 'MEAN_WN': 0.6, 'MEAN_WD': 0.1}]	0.1	1	0.920947	95	0.9	0.844828	0.98	0.907407	0.95	1	0.9	0.947368
SimuData_272	s22	../simuData/config_SE_SA_SS_5/	0.1	100	0.45	0.55	0.2	0.2	0	1	0.45	0.55	0.2	0.2	0	1	0.45	0.55	0.2	0.2	0	1	0.5	0.2	0	1	0	0	0	[{'N_Species': 50, 'MEAN_WE': 0.133, 'MEAN_WA': 0.133, 'MEAN_WS': 0.133, 'MEAN_WN': 0.6, 'MEAN_WD': 0.001}, {'N_Species': 50, 'MEAN_WE': 0.1, 'MEAN_WA': 0.1, 'MEAN_WS': 0.1, 'MEAN_WN': 0.6, 'MEAN_WD': 0.1}]	0.1	1	0.993247	83	0.61	0.564706	0.96	0.711111	0.96	1	0.92	0.958333
SimuData_273	s23	../simuData/config_SE_SA_SS_5/	0.1	100	0.45	0.55	0.2	0.2	0	1	0.45	0.55	0.2	0.2	0	1	0.45	0.55	0.2	0.2	0	1	0.5	0.2	0	1	0	0	0	[{'N_Species': 50, 'MEAN_WE': 0.133, 'MEAN_WA': 0.133, 'MEAN_WS': 0.133, 'MEAN_WN': 0.6, 'MEAN_WD': 0.001}, {'N_Species': 50, 'MEAN_WE': 0.1, 'MEAN_WA': 0.1, 'MEAN_WS': 0.1, 'MEAN_WN': 0.6, 'MEAN_WD': 0.1}]	0.1	1	0.997412	91	0.67	0.60241	1	0.75188	1	1	1	1
SimuData_274	s24	../simuData/config_SE_SA_SS_5/	0.1	100	0.45	0.55	0.2	0.2	0	1	0.45	0.55	0.2	0.2	0	1	0.45	0.55	0.2	0.2	0	1	0.5	0.2	0	1	0	0	0	[{'N_Species': 50, 'MEAN_WE': 0.133, 'MEAN_WA': 0.133, 'MEAN_WS': 0.133, 'MEAN_WN': 0.6, 'MEAN_WD': 0.001}, {'N_Species': 50, 'MEAN_WE': 0.1, 'MEAN_WA': 0.1, 'MEAN_WS': 0.1, 'MEAN_WN': 0.6, 'MEAN_WD': 0.1}]	0.1	1	1.3982	79	0.58	0.543478	1	0.704225	0.99	1	0.98	0.989899
SimuData_275	s25	../simuData/config_SE_SA_SS_5/	0.1	100	0.45	0.55	0.2	0.2	0	1	0.45	0.55	0.2	0.2	0	1	0.45	0.55	0.2	0.2	0	1	0.5	0.2	0	1	0	0	0	[{'N_Species': 50, 'MEAN_WE': 0.133, 'MEAN_WA': 0.133, 'MEAN_WS': 0.133, 'MEAN_WN': 0.6, 'MEAN_WD': 0.001}, {'N_Species': 50, 'MEAN_WE': 0.1, 'MEAN_WA': 0.1, 'MEAN_WS': 0.1, 'MEAN_WN': 0.6, 'MEAN_WD': 0.1}]	0.1	1	0.886324	100	0.87	0.813559	0.96	0.880734	1	1	1	1
SimuData_276	s26	../simuData/config_SE_SA_SS_5/	0.1	100	0.45	0.55	0.2	0.2	0	1	0.45	0.55	0.2	0.2	0	1	0.45	0.55	0.2	0.2	0	1	0.5	0.2	0	1	0	0	0	[{'N_Species': 50, 'MEAN_WE': 0.133, 'MEAN_WA': 0.133, 'MEAN_WS': 0.133, 'MEAN_WN': 0.6, 'MEAN_WD': 0.001}, {'N_Species': 50, 'MEAN_WE': 0.1, 'MEAN_WA': 0.1, 'MEAN_WS': 0.1, 'MEAN_WN': 0.6, 'MEAN_WD': 0.1}]	0.1	1	0.907653	87	0.75	0.666667	1	0.8	0.96	1	0.92	0.958333
SimuData_277	s27	../simuData/config_SE_SA_SS_5/	0.1	100	0.45	0.55	0.2	0.2	0	1	0.45	0.55	0.2	0.2	0	1	0.45	0.55	0.2	0.2	0	1	0.5	0.2	0	1	0	0	0	[{'N_Species': 50, 'MEAN_WE': 0.133, 'MEAN_WA': 0.133, 'MEAN_WS': 0.133, 'MEAN_WN': 0.6, 'MEAN_WD': 0.001}, {'N_Species': 50, 'MEAN_WE': 0.1, 'MEAN_WA': 0.1, 'MEAN_WS': 0.1, 'MEAN_WN': 0.6, 'MEAN_WD': 0.1}]	0.1	1	0.928698	89	0.59	0.549451	1	0.70922	0.9	0.833333	1	0.909091
SimuData_278	s28	../simuData/config_SE_SA_SS_5/	0.1	100	0.45	0.55	0.2	0.2	0	1	0.45	0.55	0.2	0.2	0	1	0.45	0.55	0.2	0.2	0	1	0.5	0.2	0	1	0	0	0	[{'N_Species': 50, 'MEAN_WE': 0.133, 'MEAN_WA': 0.133, 'MEAN_WS': 0.133, 'MEAN_WN': 0.6, 'MEAN_WD': 0.001}, {'N_Species': 50, 'MEAN_WE': 0.1, 'MEAN_WA': 0.1, 'MEAN_WS': 0.1, 'MEAN_WN': 0.6, 'MEAN_WD': 0.1}]	0.1	1	0.778358	96	0.86	0.790323	0.98	0.875	0.95	1	0.9	0.947368
SimuData_279	s29	../simuData/config_SE_SA_SS_5/	0.1	100	0.45	0.55	0.2	0.2	0	1	0.45	0.55	0.2	0.2	0	1	0.45	0.55	0.2	0.2	0	1	0.5	0.2	0	1	0	0	0	[{'N_Species': 50, 'MEAN_WE': 0.133, 'MEAN_WA': 0.133, 'MEAN_WS': 0.133, 'MEAN_WN': 0.6, 'MEAN_WD': 0.001}, {'N_Species': 50, 'MEAN_WE': 0.1, 'MEAN_WA': 0.1, 'MEAN_WS': 0.1, 'MEAN_WN': 0.6, 'MEAN_WD': 0.1}]	0.1	1	1.15842	92	0.52	0.510204	1	0.675676	0.93	1	0.86	0.924731
SimuData_280	s30	../simuData/config_SE_SA_SS_5/	0.1	100	0.45	0.55	0.2	0.2	0	1	0.45	0.55	0.2	0.2	0	1	0.45	0.55	0.2	0.2	0	1	0.5	0.2	0	1	0	0	0	[{'N_Species': 50, 'MEAN_WE': 0.133, 'MEAN_WA': 0.133, 'MEAN_WS': 0.133, 'MEAN_WN': 0.6, 'MEAN_WD': 0.001}, {'N_Species': 50, 'MEAN_WE': 0.1, 'MEAN_WA': 0.1, 'MEAN_WS': 0.1, 'MEAN_WN': 0.6, 'MEAN_WD': 0.1}]	0.1	1	0.826951	89	0.66	0.595238	1	0.746269	0.97	1	0.94	0.969072
SimuData_281	s31	../simuData/config_SE_SA_SS_5/	0.1	100	0.45	0.55	0.2	0.2	0	1	0.45	0.55	0.2	0.2	0	1	0.45	0.55	0.2	0.2	0	1	0.5	0.2	0	1	0	0	0	[{'N_Species': 50, 'MEAN_WE': 0.133, 'MEAN_WA': 0.133, 'MEAN_WS': 0.133, 'MEAN_WN': 0.6, 'MEAN_WD': 0.001}, {'N_Species': 50, 'MEAN_WE': 0.1, 'MEAN_WA': 0.1, 'MEAN_WS': 0.1, 'MEAN_WN': 0.6, 'MEAN_WD': 0.1}]	0.1	1	0.739915	88	0.78	0.694444	1	0.819672	0.96	0.925926	1	0.961538
SimuData_282	s32	../simuData/config_SE_SA_SS_5/	0.1	100	0.45	0.55	0.2	0.2	0	1	0.45	0.55	0.2	0.2	0	1	0.45	0.55	0.2	0.2	0	1	0.5	0.2	0	1	0	0	0	[{'N_Species': 50, 'MEAN_WE': 0.133, 'MEAN_WA': 0.133, 'MEAN_WS': 0.133, 'MEAN_WN': 0.6, 'MEAN_WD': 0.001}, {'N_Species': 50, 'MEAN_WE': 0.1, 'MEAN_WA': 0.1, 'MEAN_WS': 0.1, 'MEAN_WN': 0.6, 'MEAN_WD': 0.1}]	0.1	1	1.18171	93	0.61	0.561798	1	0.719424	0.96	1	0.92	0.958333
SimuData_283	s33	../simuData/config_SE_SA_SS_5/	0.1	100	0.45	0.55	0.2	0.2	0	1	0.45	0.55	0.2	0.2	0	1	0.45	0.55	0.2	0.2	0	1	0.5	0.2	0	1	0	0	0	[{'N_Species': 50, 'MEAN_WE': 0.133, 'MEAN_WA': 0.133, 'MEAN_WS': 0.133, 'MEAN_WN': 0.6, 'MEAN_WD': 0.001}, {'N_Species': 50, 'MEAN_WE': 0.1, 'MEAN_WA': 0.1, 'MEAN_WS': 0.1, 'MEAN_WN': 0.6, 'MEAN_WD': 0.1}]	0.1	1	0.742449	90	0.84	0.765625	0.98	0.859649	0.95	1	0.9	0.947368
SimuData_284	s34	../simuData/config_SE_SA_SS_5/	0.1	100	0.45	0.55	0.2	0.2	0	1	0.45	0.55	0.2	0.2	0	1	0.45	0.55	0.2	0.2	0	1	0.5	0.2	0	1	0	0	0	[{'N_Species': 50, 'MEAN_WE': 0.133, 'MEAN_WA': 0.133, 'MEAN_WS': 0.133, 'MEAN_WN': 0.6, 'MEAN_WD': 0.001}, {'N_Species': 50, 'MEAN_WE': 0.1, 'MEAN_WA': 0.1, 'MEAN_WS': 0.1, 'MEAN_WN': 0.6, 'MEAN_WD': 0.1}]	0.1	1	0.856914	93	0.8	0.714286	1	0.833333	0.8	1	0.6	0.75
SimuData_285	s35	../simuData/config_SE_SA_SS_5/	0.1	100	0.45	0.55	0.2	0.2	0	1	0.45	0.55	0.2	0.2	0	1	0.45	0.55	0.2	0.2	0	1	0.5	0.2	0	1	0	0	0	[{'N_Species': 50, 'MEAN_WE': 0.133, 'MEAN_WA': 0.133, 'MEAN_WS': 0.133, 'MEAN_WN': 0.6, 'MEAN_WD': 0.001}, {'N_Species': 50, 'MEAN_WE': 0.1, 'MEAN_WA': 0.1, 'MEAN_WS': 0.1, 'MEAN_WN': 0.6, 'MEAN_WD': 0.1}]	0.1	1	1.0466	94	0.65	0.588235	1	0.740741	0.87	1	0.74	0.850575
SimuData_286	s36	../simuData/config_SE_SA_SS_5/	0.1	100	0.45	0.55	0.2	0.2	0	1	0.45	0.55	0.2	0.2	0	1	0.45	0.55	0.2	0.2	0	1	0.5	0.2	0	1	0	0	0	[{'N_Species': 50, 'MEAN_WE': 0.133, 'MEAN_WA': 0.133, 'MEAN_WS': 0.133, 'MEAN_WN': 0.6, 'MEAN_WD': 0.001}, {'N_Species': 50, 'MEAN_WE': 0.1, 'MEAN_WA': 0.1, 'MEAN_WS': 0.1, 'MEAN_WN': 0.6, 'MEAN_WD': 0.1}]	0.1	1	0.903358	93	0.72	0.641026	1	0.78125	0.98	1	0.96	0.979592
SimuData_287	s37	../simuData/config_SE_SA_SS_5/	0.1	100	0.45	0.55	0.2	0.2	0	1	0.45	0.55	0.2	0.2	0	1	0.45	0.55	0.2	0.2	0	1	0.5	0.2	0	1	0	0	0	[{'N_Species': 50, 'MEAN_WE': 0.133, 'MEAN_WA': 0.133, 'MEAN_WS': 0.133, 'MEAN_WN': 0.6, 'MEAN_WD': 0.001}, {'N_Species': 50, 'MEAN_WE': 0.1, 'MEAN_WA': 0.1, 'MEAN_WS': 0.1, 'MEAN_WN': 0.6, 'MEAN_WD': 0.1}]	0.1	1	0.729378	96	0.84	0.765625	0.98	0.859649	0.95	1	0.9	0.947368
SimuData_288	s38	../simuData/config_SE_SA_SS_5/	0.1	100	0.45	0.55	0.2	0.2	0	1	0.45	0.55	0.2	0.2	0	1	0.45	0.55	0.2	0.2	0	1	0.5	0.2	0	1	0	0	0	[{'N_Species': 50, 'MEAN_WE': 0.133, 'MEAN_WA': 0.133, 'MEAN_WS': 0.133, 'MEAN_WN': 0.6, 'MEAN_WD': 0.001}, {'N_Species': 50, 'MEAN_WE': 0.1, 'MEAN_WA': 0.1, 'MEAN_WS': 0.1, 'MEAN_WN': 0.6, 'MEAN_WD': 0.1}]	0.1	1	1.1139	97	0.64	0.583333	0.98	0.731343	0.91	1	0.82	0.901099
SimuData_289	s39	../simuData/config_SE_SA_SS_5/	0.1	100	0.45	0.55	0.2	0.2	0	1	0.45	0.55	0.2	0.2	0	1	0.45	0.55	0.2	0.2	0	1	0.5	0.2	0	1	0	0	0	[{'N_Species': 50, 'MEAN_WE': 0.133, 'MEAN_WA': 0.133, 'MEAN_WS': 0.133, 'MEAN_WN': 0.6, 'MEAN_WD': 0.001}, {'N_Species': 50, 'MEAN_WE': 0.1, 'MEAN_WA': 0.1, 'MEAN_WS': 0.1, 'MEAN_WN': 0.6, 'MEAN_WD': 0.1}]	0.1	1	0.830599	95	0.8	0.714286	1	0.833333	0.97	1	0.94	0.969072
SimuData_290	s40	../simuData/config_SE_SA_SS_5/	0.1	100	0.45	0.55	0.2	0.2	0	1	0.45	0.55	0.2	0.2	0	1	0.45	0.55	0.2	0.2	0	1	0.5	0.2	0	1	0	0	0	[{'N_Species': 50, 'MEAN_WE': 0.133, 'MEAN_WA': 0.133, 'MEAN_WS': 0.133, 'MEAN_WN': 0.6, 'MEAN_WD': 0.001}, {'N_Species': 50, 'MEAN_WE': 0.1, 'MEAN_WA': 0.1, 'MEAN_WS': 0.1, 'MEAN_WN': 0.6, 'MEAN_WD': 0.1}]	0.1	1	0.509885	93	0.92	0.875	0.98	0.924528	0.97	1	0.94	0.969072
SimuData_291	s41	../simuData/config_SE_SA_SS_5/	0.1	100	0.45	0.55	0.2	0.2	0	1	0.45	0.55	0.2	0.2	0	1	0.45	0.55	0.2	0.2	0	1	0.5	0.2	0	1	0	0	0	[{'N_Species': 50, 'MEAN_WE': 0.133, 'MEAN_WA': 0.133, 'MEAN_WS': 0.133, 'MEAN_WN': 0.6, 'MEAN_WD': 0.001}, {'N_Species': 50, 'MEAN_WE': 0.1, 'MEAN_WA': 0.1, 'MEAN_WS': 0.1, 'MEAN_WN': 0.6, 'MEAN_WD': 0.1}]	0.1	1	1.32037	95	0.6	0.555556	1	0.714286	0.23	0.315068	0.46	0.373984
SimuData_292	s42	../simuData/config_SE_SA_SS_5/	0.1	100	0.45	0.55	0.2	0.2	0	1	0.45	0.55	0.2	0.2	0	1	0.45	0.55	0.2	0.2	0	1	0.5	0.2	0	1	0	0	0	[{'N_Species': 50, 'MEAN_WE': 0.133, 'MEAN_WA': 0.133, 'MEAN_WS': 0.133, 'MEAN_WN': 0.6, 'MEAN_WD': 0.001}, {'N_Species': 50, 'MEAN_WE': 0.1, 'MEAN_WA': 0.1, 'MEAN_WS': 0.1, 'MEAN_WN': 0.6, 'MEAN_WD': 0.1}]	0.1	1	0.83117	88	0.92	0.862069	1	0.925926	0.97	1	0.94	0.969072
SimuData_293	s43	../simuData/config_SE_SA_SS_5/	0.1	100	0.45	0.55	0.2	0.2	0	1	0.45	0.55	0.2	0.2	0	1	0.45	0.55	0.2	0.2	0	1	0.5	0.2	0	1	0	0	0	[{'N_Species': 50, 'MEAN_WE': 0.133, 'MEAN_WA': 0.133, 'MEAN_WS': 0.133, 'MEAN_WN': 0.6, 'MEAN_WD': 0.001}, {'N_Species': 50, 'MEAN_WE': 0.1, 'MEAN_WA': 0.1, 'MEAN_WS': 0.1, 'MEAN_WN': 0.6, 'MEAN_WD': 0.1}]	0.1	1	0.976417	91	0.69	0.617284	1	0.763359	0.97	1	0.94	0.969072
SimuData_294	s44	../simuData/config_SE_SA_SS_5/	0.1	100	0.45	0.55	0.2	0.2	0	1	0.45	0.55	0.2	0.2	0	1	0.45	0.55	0.2	0.2	0	1	0.5	0.2	0	1	0	0	0	[{'N_Species': 50, 'MEAN_WE': 0.133, 'MEAN_WA': 0.133, 'MEAN_WS': 0.133, 'MEAN_WN': 0.6, 'MEAN_WD': 0.001}, {'N_Species': 50, 'MEAN_WE': 0.1, 'MEAN_WA': 0.1, 'MEAN_WS': 0.1, 'MEAN_WN': 0.6, 'MEAN_WD': 0.1}]	0.1	1	1.01831	88	0.66	0.595238	1	0.746269	0.95	1	0.9	0.947368
SimuData_295	s45	../simuData/config_SE_SA_SS_5/	0.1	100	0.45	0.55	0.2	0.2	0	1	0.45	0.55	0.2	0.2	0	1	0.45	0.55	0.2	0.2	0	1	0.5	0.2	0	1	0	0	0	[{'N_Species': 50, 'MEAN_WE': 0.133, 'MEAN_WA': 0.133, 'MEAN_WS': 0.133, 'MEAN_WN': 0.6, 'MEAN_WD': 0.001}, {'N_Species': 50, 'MEAN_WE': 0.1, 'MEAN_WA': 0.1, 'MEAN_WS': 0.1, 'MEAN_WN': 0.6, 'MEAN_WD': 0.1}]	0.1	1	0.743611	91	0.89	0.830508	0.98	0.899083	0.93	1	0.86	0.924731
SimuData_296	s46	../simuData/config_SE_SA_SS_5/	0.1	100	0.45	0.55	0.2	0.2	0	1	0.45	0.55	0.2	0.2	0	1	0.45	0.55	0.2	0.2	0	1	0.5	0.2	0	1	0	0	0	[{'N_Species': 50, 'MEAN_WE': 0.133, 'MEAN_WA': 0.133, 'MEAN_WS': 0.133, 'MEAN_WN': 0.6, 'MEAN_WD': 0.001}, {'N_Species': 50, 'MEAN_WE': 0.1, 'MEAN_WA': 0.1, 'MEAN_WS': 0.1, 'MEAN_WN': 0.6, 'MEAN_WD': 0.1}]	0.1	1	0.920055	86	0.59	0.549451	1	0.70922	0.98	1	0.96	0.979592
SimuData_297	s47	../simuData/config_SE_SA_SS_5/	0.1	100	0.45	0.55	0.2	0.2	0	1	0.45	0.55	0.2	0.2	0	1	0.45	0.55	0.2	0.2	0	1	0.5	0.2	0	1	0	0	0	[{'N_Species': 50, 'MEAN_WE': 0.133, 'MEAN_WA': 0.133, 'MEAN_WS': 0.133, 'MEAN_WN': 0.6, 'MEAN_WD': 0.001}, {'N_Species': 50, 'MEAN_WE': 0.1, 'MEAN_WA': 0.1, 'MEAN_WS': 0.1, 'MEAN_WN': 0.6, 'MEAN_WD': 0.1}]	0.1	1	0.795267	89	0.84	0.765625	0.98	0.859649	0.91	1	0.82	0.901099
SimuData_298	s48	../simuData/config_SE_SA_SS_5/	0.1	100	0.45	0.55	0.2	0.2	0	1	0.45	0.55	0.2	0.2	0	1	0.45	0.55	0.2	0.2	0	1	0.5	0.2	0	1	0	0	0	[{'N_Species': 50, 'MEAN_WE': 0.133, 'MEAN_WA': 0.133, 'MEAN_WS': 0.133, 'MEAN_WN': 0.6, 'MEAN_WD': 0.001}, {'N_Species': 50, 'MEAN_WE': 0.1, 'MEAN_WA': 0.1, 'MEAN_WS': 0.1, 'MEAN_WN': 0.6, 'MEAN_WD': 0.1}]	0.1	1	0.820474	97	0.79	0.704225	1	0.826446	0.89	1	0.78	0.876404
SimuData_299	s49	../simuData/config_SE_SA_SS_5/	0.1	100	0.45	0.55	0.2	0.2	0	1	0.45	0.55	0.2	0.2	0	1	0.45	0.55	0.2	0.2	0	1	0.5	0.2	0	1	0	0	0	[{'N_Species': 50, 'MEAN_WE': 0.133, 'MEAN_WA': 0.133, 'MEAN_WS': 0.133, 'MEAN_WN': 0.6, 'MEAN_WD': 0.001}, {'N_Species': 50, 'MEAN_WE': 0.1, 'MEAN_WA': 0.1, 'MEAN_WS': 0.1, 'MEAN_WN': 0.6, 'MEAN_WD': 0.1}]	0.1	1	0.903406	88	0.67	0.60241	1	0.75188	0.94	1	0.88	0.93617
SimuData_300	s0	../simuData/config_HE_HA_HS_1/	0.12	100	0.44	0.56	0.2	0.2	0	1	0.44	0.56	0.2	0.2	0	1	0.44	0.56	0.2	0.2	0	1	0.5	0.2	0	1	0	0	0	[{'N_Species': 50, 'MEAN_WE': 0.133, 'MEAN_WA': 0.133, 'MEAN_WS': 0.133, 'MEAN_WN': 0.6, 'MEAN_WD': 0.001}, {'N_Species': 50, 'MEAN_WE': 0.1, 'MEAN_WA': 0.1, 'MEAN_WS': 0.1, 'MEAN_WN': 0.6, 'MEAN_WD': 0.1}]	0.1	1	0.860805	94	0.81	0.738462	0.96	0.834783	0.91	1	0.82	0.901099
SimuData_301	s1	../simuData/config_HE_HA_HS_1/	0.12	100	0.44	0.56	0.2	0.2	0	1	0.44	0.56	0.2	0.2	0	1	0.44	0.56	0.2	0.2	0	1	0.5	0.2	0	1	0	0	0	[{'N_Species': 50, 'MEAN_WE': 0.133, 'MEAN_WA': 0.133, 'MEAN_WS': 0.133, 'MEAN_WN': 0.6, 'MEAN_WD': 0.001}, {'N_Species': 50, 'MEAN_WE': 0.1, 'MEAN_WA': 0.1, 'MEAN_WS': 0.1, 'MEAN_WN': 0.6, 'MEAN_WD': 0.1}]	0.1	1	1.05081	95	0.64	0.581395	1	0.735294	0.98	0.961538	1	0.980392
SimuData_302	s2	../simuData/config_HE_HA_HS_1/	0.12	100	0.44	0.56	0.2	0.2	0	1	0.44	0.56	0.2	0.2	0	1	0.44	0.56	0.2	0.2	0	1	0.5	0.2	0	1	0	0	0	[{'N_Species': 50, 'MEAN_WE': 0.133, 'MEAN_WA': 0.133, 'MEAN_WS': 0.133, 'MEAN_WN': 0.6, 'MEAN_WD': 0.001}, {'N_Species': 50, 'MEAN_WE': 0.1, 'MEAN_WA': 0.1, 'MEAN_WS': 0.1, 'MEAN_WN': 0.6, 'MEAN_WD': 0.1}]	0.1	1	1.06833	85	0.74	0.657895	1	0.793651	0.88	1	0.76	0.863636
SimuData_303	s3	../simuData/config_HE_HA_HS_1/	0.12	100	0.44	0.56	0.2	0.2	0	1	0.44	0.56	0.2	0.2	0	1	0.44	0.56	0.2	0.2	0	1	0.5	0.2	0	1	0	0	0	[{'N_Species': 50, 'MEAN_WE': 0.133, 'MEAN_WA': 0.133, 'MEAN_WS': 0.133, 'MEAN_WN': 0.6, 'MEAN_WD': 0.001}, {'N_Species': 50, 'MEAN_WE': 0.1, 'MEAN_WA': 0.1, 'MEAN_WS': 0.1, 'MEAN_WN': 0.6, 'MEAN_WD': 0.1}]	0.1	1	1.14432	98	0.57	0.537634	1	0.699301	0.98	0.961538	1	0.980392
SimuData_304	s4	../simuData/config_HE_HA_HS_1/	0.12	100	0.44	0.56	0.2	0.2	0	1	0.44	0.56	0.2	0.2	0	1	0.44	0.56	0.2	0.2	0	1	0.5	0.2	0	1	0	0	0	[{'N_Species': 50, 'MEAN_WE': 0.133, 'MEAN_WA': 0.133, 'MEAN_WS': 0.133, 'MEAN_WN': 0.6, 'MEAN_WD': 0.001}, {'N_Species': 50, 'MEAN_WE': 0.1, 'MEAN_WA': 0.1, 'MEAN_WS': 0.1, 'MEAN_WN': 0.6, 'MEAN_WD': 0.1}]	0.1	1	1.04962	95	0.59	0.550562	0.98	0.705036	0.91	1	0.82	0.901099
SimuData_305	s5	../simuData/config_HE_HA_HS_1/	0.12	100	0.44	0.56	0.2	0.2	0	1	0.44	0.56	0.2	0.2	0	1	0.44	0.56	0.2	0.2	0	1	0.5	0.2	0	1	0	0	0	[{'N_Species': 50, 'MEAN_WE': 0.133, 'MEAN_WA': 0.133, 'MEAN_WS': 0.133, 'MEAN_WN': 0.6, 'MEAN_WD': 0.001}, {'N_Species': 50, 'MEAN_WE': 0.1, 'MEAN_WA': 0.1, 'MEAN_WS': 0.1, 'MEAN_WN': 0.6, 'MEAN_WD': 0.1}]	0.1	1	0.961369	87	0.56	0.531915	1	0.694444	0.87	1	0.74	0.850575
SimuData_306	s6	../simuData/config_HE_HA_HS_1/	0.12	100	0.44	0.56	0.2	0.2	0	1	0.44	0.56	0.2	0.2	0	1	0.44	0.56	0.2	0.2	0	1	0.5	0.2	0	1	0	0	0	[{'N_Species': 50, 'MEAN_WE': 0.133, 'MEAN_WA': 0.133, 'MEAN_WS': 0.133, 'MEAN_WN': 0.6, 'MEAN_WD': 0.001}, {'N_Species': 50, 'MEAN_WE': 0.1, 'MEAN_WA': 0.1, 'MEAN_WS': 0.1, 'MEAN_WN': 0.6, 'MEAN_WD': 0.1}]	0.1	1	1.01808	89	0.8	0.714286	1	0.833333	0.95	1	0.9	0.947368
SimuData_307	s7	../simuData/config_HE_HA_HS_1/	0.12	100	0.44	0.56	0.2	0.2	0	1	0.44	0.56	0.2	0.2	0	1	0.44	0.56	0.2	0.2	0	1	0.5	0.2	0	1	0	0	0	[{'N_Species': 50, 'MEAN_WE': 0.133, 'MEAN_WA': 0.133, 'MEAN_WS': 0.133, 'MEAN_WN': 0.6, 'MEAN_WD': 0.001}, {'N_Species': 50, 'MEAN_WE': 0.1, 'MEAN_WA': 0.1, 'MEAN_WS': 0.1, 'MEAN_WN': 0.6, 'MEAN_WD': 0.1}]	0.1	1	1.21944	89	0.63	0.574713	1	0.729927	0.96	1	0.92	0.958333
SimuData_308	s8	../simuData/config_HE_HA_HS_1/	0.12	100	0.44	0.56	0.2	0.2	0	1	0.44	0.56	0.2	0.2	0	1	0.44	0.56	0.2	0.2	0	1	0.5	0.2	0	1	0	0	0	[{'N_Species': 50, 'MEAN_WE': 0.133, 'MEAN_WA': 0.133, 'MEAN_WS': 0.133, 'MEAN_WN': 0.6, 'MEAN_WD': 0.001}, {'N_Species': 50, 'MEAN_WE': 0.1, 'MEAN_WA': 0.1, 'MEAN_WS': 0.1, 'MEAN_WN': 0.6, 'MEAN_WD': 0.1}]	0.1	1	1.03738	97	0.79	0.710145	0.98	0.823529	0.95	1	0.9	0.947368
SimuData_309	s9	../simuData/config_HE_HA_HS_1/	0.12	100	0.44	0.56	0.2	0.2	0	1	0.44	0.56	0.2	0.2	0	1	0.44	0.56	0.2	0.2	0	1	0.5	0.2	0	1	0	0	0	[{'N_Species': 50, 'MEAN_WE': 0.133, 'MEAN_WA': 0.133, 'MEAN_WS': 0.133, 'MEAN_WN': 0.6, 'MEAN_WD': 0.001}, {'N_Species': 50, 'MEAN_WE': 0.1, 'MEAN_WA': 0.1, 'MEAN_WS': 0.1, 'MEAN_WN': 0.6, 'MEAN_WD': 0.1}]	0.1	1	1.05142	81	0.56	0.533333	0.96	0.685714	0.97	1	0.94	0.969072
SimuData_310	s10	../simuData/config_HE_HA_HS_1/	0.12	100	0.44	0.56	0.2	0.2	0	1	0.44	0.56	0.2	0.2	0	1	0.44	0.56	0.2	0.2	0	1	0.5	0.2	0	1	0	0	0	[{'N_Species': 50, 'MEAN_WE': 0.133, 'MEAN_WA': 0.133, 'MEAN_WS': 0.133, 'MEAN_WN': 0.6, 'MEAN_WD': 0.001}, {'N_Species': 50, 'MEAN_WE': 0.1, 'MEAN_WA': 0.1, 'MEAN_WS': 0.1, 'MEAN_WN': 0.6, 'MEAN_WD': 0.1}]	0.1	1	0.848599	93	0.83	0.746269	1	0.854701	0.99	1	0.98	0.989899
SimuData_311	s11	../simuData/config_HE_HA_HS_1/	0.12	100	0.44	0.56	0.2	0.2	0	1	0.44	0.56	0.2	0.2	0	1	0.44	0.56	0.2	0.2	0	1	0.5	0.2	0	1	0	0	0	[{'N_Species': 50, 'MEAN_WE': 0.133, 'MEAN_WA': 0.133, 'MEAN_WS': 0.133, 'MEAN_WN': 0.6, 'MEAN_WD': 0.001}, {'N_Species': 50, 'MEAN_WE': 0.1, 'MEAN_WA': 0.1, 'MEAN_WS': 0.1, 'MEAN_WN': 0.6, 'MEAN_WD': 0.1}]	0.1	1	1.36537	98	0.56	0.531915	1	0.694444	0.98	0.961538	1	0.980392
SimuData_312	s12	../simuData/config_HE_HA_HS_1/	0.12	100	0.44	0.56	0.2	0.2	0	1	0.44	0.56	0.2	0.2	0	1	0.44	0.56	0.2	0.2	0	1	0.5	0.2	0	1	0	0	0	[{'N_Species': 50, 'MEAN_WE': 0.133, 'MEAN_WA': 0.133, 'MEAN_WS': 0.133, 'MEAN_WN': 0.6, 'MEAN_WD': 0.001}, {'N_Species': 50, 'MEAN_WE': 0.1, 'MEAN_WA': 0.1, 'MEAN_WS': 0.1, 'MEAN_WN': 0.6, 'MEAN_WD': 0.1}]	0.1	1	1.23483	90	0.59	0.549451	1	0.70922	0.98	1	0.96	0.979592
SimuData_313	s13	../simuData/config_HE_HA_HS_1/	0.12	100	0.44	0.56	0.2	0.2	0	1	0.44	0.56	0.2	0.2	0	1	0.44	0.56	0.2	0.2	0	1	0.5	0.2	0	1	0	0	0	[{'N_Species': 50, 'MEAN_WE': 0.133, 'MEAN_WA': 0.133, 'MEAN_WS': 0.133, 'MEAN_WN': 0.6, 'MEAN_WD': 0.001}, {'N_Species': 50, 'MEAN_WE': 0.1, 'MEAN_WA': 0.1, 'MEAN_WS': 0.1, 'MEAN_WN': 0.6, 'MEAN_WD': 0.1}]	0.1	1	0.862953	90	0.72	0.641026	1	0.78125	0.99	0.980392	1	0.990099
SimuData_314	s14	../simuData/config_HE_HA_HS_1/	0.12	100	0.44	0.56	0.2	0.2	0	1	0.44	0.56	0.2	0.2	0	1	0.44	0.56	0.2	0.2	0	1	0.5	0.2	0	1	0	0	0	[{'N_Species': 50, 'MEAN_WE': 0.133, 'MEAN_WA': 0.133, 'MEAN_WS': 0.133, 'MEAN_WN': 0.6, 'MEAN_WD': 0.001}, {'N_Species': 50, 'MEAN_WE': 0.1, 'MEAN_WA': 0.1, 'MEAN_WS': 0.1, 'MEAN_WN': 0.6, 'MEAN_WD': 0.1}]	0.1	1	0.910904	91	0.76	0.675676	1	0.806452	0.91	1	0.82	0.901099
SimuData_315	s15	../simuData/config_HE_HA_HS_1/	0.12	100	0.44	0.56	0.2	0.2	0	1	0.44	0.56	0.2	0.2	0	1	0.44	0.56	0.2	0.2	0	1	0.5	0.2	0	1	0	0	0	[{'N_Species': 50, 'MEAN_WE': 0.133, 'MEAN_WA': 0.133, 'MEAN_WS': 0.133, 'MEAN_WN': 0.6, 'MEAN_WD': 0.001}, {'N_Species': 50, 'MEAN_WE': 0.1, 'MEAN_WA': 0.1, 'MEAN_WS': 0.1, 'MEAN_WN': 0.6, 'MEAN_WD': 0.1}]	0.1	1	0.843387	90	0.75	0.666667	1	0.8	0.97	0.943396	1	0.970874
SimuData_316	s16	../simuData/config_HE_HA_HS_1/	0.12	100	0.44	0.56	0.2	0.2	0	1	0.44	0.56	0.2	0.2	0	1	0.44	0.56	0.2	0.2	0	1	0.5	0.2	0	1	0	0	0	[{'N_Species': 50, 'MEAN_WE': 0.133, 'MEAN_WA': 0.133, 'MEAN_WS': 0.133, 'MEAN_WN': 0.6, 'MEAN_WD': 0.001}, {'N_Species': 50, 'MEAN_WE': 0.1, 'MEAN_WA': 0.1, 'MEAN_WS': 0.1, 'MEAN_WN': 0.6, 'MEAN_WD': 0.1}]	0.1	1	1.08033	96	0.53	0.515789	0.98	0.675862	0.93	1	0.86	0.924731
SimuData_317	s17	../simuData/config_HE_HA_HS_1/	0.12	100	0.44	0.56	0.2	0.2	0	1	0.44	0.56	0.2	0.2	0	1	0.44	0.56	0.2	0.2	0	1	0.5	0.2	0	1	0	0	0	[{'N_Species': 50, 'MEAN_WE': 0.133, 'MEAN_WA': 0.133, 'MEAN_WS': 0.133, 'MEAN_WN': 0.6, 'MEAN_WD': 0.001}, {'N_Species': 50, 'MEAN_WE': 0.1, 'MEAN_WA': 0.1, 'MEAN_WS': 0.1, 'MEAN_WN': 0.6, 'MEAN_WD': 0.1}]	0.1	1	1.16572	82	0.57	0.537634	1	0.699301	0.94	1	0.88	0.93617
SimuData_318	s18	../simuData/config_HE_HA_HS_1/	0.12	100	0.44	0.56	0.2	0.2	0	1	0.44	0.56	0.2	0.2	0	1	0.44	0.56	0.2	0.2	0	1	0.5	0.2	0	1	0	0	0	[{'N_Species': 50, 'MEAN_WE': 0.133, 'MEAN_WA': 0.133, 'MEAN_WS': 0.133, 'MEAN_WN': 0.6, 'MEAN_WD': 0.001}, {'N_Species': 50, 'MEAN_WE': 0.1, 'MEAN_WA': 0.1, 'MEAN_WS': 0.1, 'MEAN_WN': 0.6, 'MEAN_WD': 0.1}]	0.1	1	1.19319	90	0.6	0.555556	1	0.714286	0.98	0.961538	1	0.980392
SimuData_319	s19	../simuData/config_HE_HA_HS_1/	0.12	100	0.44	0.56	0.2	0.2	0	1	0.44	0.56	0.2	0.2	0	1	0.44	0.56	0.2	0.2	0	1	0.5	0.2	0	1	0	0	0	[{'N_Species': 50, 'MEAN_WE': 0.133, 'MEAN_WA': 0.133, 'MEAN_WS': 0.133, 'MEAN_WN': 0.6, 'MEAN_WD': 0.001}, {'N_Species': 50, 'MEAN_WE': 0.1, 'MEAN_WA': 0.1, 'MEAN_WS': 0.1, 'MEAN_WN': 0.6, 'MEAN_WD': 0.1}]	0.1	1	1.18609	84	0.55	0.526316	1	0.689655	0.82	1	0.64	0.780488
SimuData_320	s20	../simuData/config_HE_HA_HS_1/	0.12	100	0.44	0.56	0.2	0.2	0	1	0.44	0.56	0.2	0.2	0	1	0.44	0.56	0.2	0.2	0	1	0.5	0.2	0	1	0	0	0	[{'N_Species': 50, 'MEAN_WE': 0.133, 'MEAN_WA': 0.133, 'MEAN_WS': 0.133, 'MEAN_WN': 0.6, 'MEAN_WD': 0.001}, {'N_Species': 50, 'MEAN_WE': 0.1, 'MEAN_WA': 0.1, 'MEAN_WS': 0.1, 'MEAN_WN': 0.6, 'MEAN_WD': 0.1}]	0.1	1	1.00409	94	0.66	0.595238	1	0.746269	0.98	0.98	0.98	0.98
SimuData_321	s21	../simuData/config_HE_HA_HS_1/	0.12	100	0.44	0.56	0.2	0.2	0	1	0.44	0.56	0.2	0.2	0	1	0.44	0.56	0.2	0.2	0	1	0.5	0.2	0	1	0	0	0	[{'N_Species': 50, 'MEAN_WE': 0.133, 'MEAN_WA': 0.133, 'MEAN_WS': 0.133, 'MEAN_WN': 0.6, 'MEAN_WD': 0.001}, {'N_Species': 50, 'MEAN_WE': 0.1, 'MEAN_WA': 0.1, 'MEAN_WS': 0.1, 'MEAN_WN': 0.6, 'MEAN_WD': 0.1}]	0.1	1	0.970333	87	0.67	0.60241	1	0.75188	0.96	1	0.92	0.958333
SimuData_322	s22	../simuData/config_HE_HA_HS_1/	0.12	100	0.44	0.56	0.2	0.2	0	1	0.44	0.56	0.2	0.2	0	1	0.44	0.56	0.2	0.2	0	1	0.5	0.2	0	1	0	0	0	[{'N_Species': 50, 'MEAN_WE': 0.133, 'MEAN_WA': 0.133, 'MEAN_WS': 0.133, 'MEAN_WN': 0.6, 'MEAN_WD': 0.001}, {'N_Species': 50, 'MEAN_WE': 0.1, 'MEAN_WA': 0.1, 'MEAN_WS': 0.1, 'MEAN_WN': 0.6, 'MEAN_WD': 0.1}]	0.1	1	1.19171	96	0.61	0.563218	0.98	0.715328	0.98	1	0.96	0.979592
SimuData_323	s23	../simuData/config_HE_HA_HS_1/	0.12	100	0.44	0.56	0.2	0.2	0	1	0.44	0.56	0.2	0.2	0	1	0.44	0.56	0.2	0.2	0	1	0.5	0.2	0	1	0	0	0	[{'N_Species': 50, 'MEAN_WE': 0.133, 'MEAN_WA': 0.133, 'MEAN_WS': 0.133, 'MEAN_WN': 0.6, 'MEAN_WD': 0.001}, {'N_Species': 50, 'MEAN_WE': 0.1, 'MEAN_WA': 0.1, 'MEAN_WS': 0.1, 'MEAN_WN': 0.6, 'MEAN_WD': 0.1}]	0.1	1	1.1879	90	0.62	0.568182	1	0.724638	0.98	0.961538	1	0.980392
SimuData_324	s24	../simuData/config_HE_HA_HS_1/	0.12	100	0.44	0.56	0.2	0.2	0	1	0.44	0.56	0.2	0.2	0	1	0.44	0.56	0.2	0.2	0	1	0.5	0.2	0	1	0	0	0	[{'N_Species': 50, 'MEAN_WE': 0.133, 'MEAN_WA': 0.133, 'MEAN_WS': 0.133, 'MEAN_WN': 0.6, 'MEAN_WD': 0.001}, {'N_Species': 50, 'MEAN_WE': 0.1, 'MEAN_WA': 0.1, 'MEAN_WS': 0.1, 'MEAN_WN': 0.6, 'MEAN_WD': 0.1}]	0.1	1	1.48157	84	0.56	0.531915	1	0.694444	0.97	0.960784	0.98	0.970297
SimuData_325	s25	../simuData/config_HE_HA_HS_1/	0.12	100	0.44	0.56	0.2	0.2	0	1	0.44	0.56	0.2	0.2	0	1	0.44	0.56	0.2	0.2	0	1	0.5	0.2	0	1	0	0	0	[{'N_Species': 50, 'MEAN_WE': 0.133, 'MEAN_WA': 0.133, 'MEAN_WS': 0.133, 'MEAN_WN': 0.6, 'MEAN_WD': 0.001}, {'N_Species': 50, 'MEAN_WE': 0.1, 'MEAN_WA': 0.1, 'MEAN_WS': 0.1, 'MEAN_WN': 0.6, 'MEAN_WD': 0.1}]	0.1	1	1.06081	90	0.54	0.520833	1	0.684932	0.67	0.60241	1	0.75188
SimuData_326	s26	../simuData/config_HE_HA_HS_1/	0.12	100	0.44	0.56	0.2	0.2	0	1	0.44	0.56	0.2	0.2	0	1	0.44	0.56	0.2	0.2	0	1	0.5	0.2	0	1	0	0	0	[{'N_Species': 50, 'MEAN_WE': 0.133, 'MEAN_WA': 0.133, 'MEAN_WS': 0.133, 'MEAN_WN': 0.6, 'MEAN_WD': 0.001}, {'N_Species': 50, 'MEAN_WE': 0.1, 'MEAN_WA': 0.1, 'MEAN_WS': 0.1, 'MEAN_WN': 0.6, 'MEAN_WD': 0.1}]	0.1	1	1.17209	96	0.54	0.520833	1	0.684932	0.96	0.96	0.96	0.96
SimuData_327	s27	../simuData/config_HE_HA_HS_1/	0.12	100	0.44	0.56	0.2	0.2	0	1	0.44	0.56	0.2	0.2	0	1	0.44	0.56	0.2	0.2	0	1	0.5	0.2	0	1	0	0	0	[{'N_Species': 50, 'MEAN_WE': 0.133, 'MEAN_WA': 0.133, 'MEAN_WS': 0.133, 'MEAN_WN': 0.6, 'MEAN_WD': 0.001}, {'N_Species': 50, 'MEAN_WE': 0.1, 'MEAN_WA': 0.1, 'MEAN_WS': 0.1, 'MEAN_WN': 0.6, 'MEAN_WD': 0.1}]	0.1	1	0.94007	87	0.77	0.684932	1	0.813008	0.94	1	0.88	0.93617
SimuData_328	s28	../simuData/config_HE_HA_HS_1/	0.12	100	0.44	0.56	0.2	0.2	0	1	0.44	0.56	0.2	0.2	0	1	0.44	0.56	0.2	0.2	0	1	0.5	0.2	0	1	0	0	0	[{'N_Species': 50, 'MEAN_WE': 0.133, 'MEAN_WA': 0.133, 'MEAN_WS': 0.133, 'MEAN_WN': 0.6, 'MEAN_WD': 0.001}, {'N_Species': 50, 'MEAN_WE': 0.1, 'MEAN_WA': 0.1, 'MEAN_WS': 0.1, 'MEAN_WN': 0.6, 'MEAN_WD': 0.1}]	0.1	1	1.13994	90	0.57	0.537634	1	0.699301	0.94	1	0.88	0.93617
SimuData_329	s29	../simuData/config_HE_HA_HS_1/	0.12	100	0.44	0.56	0.2	0.2	0	1	0.44	0.56	0.2	0.2	0	1	0.44	0.56	0.2	0.2	0	1	0.5	0.2	0	1	0	0	0	[{'N_Species': 50, 'MEAN_WE': 0.133, 'MEAN_WA': 0.133, 'MEAN_WS': 0.133, 'MEAN_WN': 0.6, 'MEAN_WD': 0.001}, {'N_Species': 50, 'MEAN_WE': 0.1, 'MEAN_WA': 0.1, 'MEAN_WS': 0.1, 'MEAN_WN': 0.6, 'MEAN_WD': 0.1}]	0.1	1	0.932871	97	0.67	0.60241	1	0.75188	0.96	1	0.92	0.958333
SimuData_330	s30	../simuData/config_HE_HA_HS_1/	0.12	100	0.44	0.56	0.2	0.2	0	1	0.44	0.56	0.2	0.2	0	1	0.44	0.56	0.2	0.2	0	1	0.5	0.2	0	1	0	0	0	[{'N_Species': 50, 'MEAN_WE': 0.133, 'MEAN_WA': 0.133, 'MEAN_WS': 0.133, 'MEAN_WN': 0.6, 'MEAN_WD': 0.001}, {'N_Species': 50, 'MEAN_WE': 0.1, 'MEAN_WA': 0.1, 'MEAN_WS': 0.1, 'MEAN_WN': 0.6, 'MEAN_WD': 0.1}]	0.1	1	1.32335	83	0.53	0.515464	1	0.680272	0.9	1	0.8	0.888889
SimuData_331	s31	../simuData/config_HE_HA_HS_1/	0.12	100	0.44	0.56	0.2	0.2	0	1	0.44	0.56	0.2	0.2	0	1	0.44	0.56	0.2	0.2	0	1	0.5	0.2	0	1	0	0	0	[{'N_Species': 50, 'MEAN_WE': 0.133, 'MEAN_WA': 0.133, 'MEAN_WS': 0.133, 'MEAN_WN': 0.6, 'MEAN_WD': 0.001}, {'N_Species': 50, 'MEAN_WE': 0.1, 'MEAN_WA': 0.1, 'MEAN_WS': 0.1, 'MEAN_WN': 0.6, 'MEAN_WD': 0.1}]	0.1	1	1.32211	93	0.51	0.505051	1	0.671141	0.79	0.808511	0.76	0.783505
SimuData_332	s32	../simuData/config_HE_HA_HS_1/	0.12	100	0.44	0.56	0.2	0.2	0	1	0.44	0.56	0.2	0.2	0	1	0.44	0.56	0.2	0.2	0	1	0.5	0.2	0	1	0	0	0	[{'N_Species': 50, 'MEAN_WE': 0.133, 'MEAN_WA': 0.133, 'MEAN_WS': 0.133, 'MEAN_WN': 0.6, 'MEAN_WD': 0.001}, {'N_Species': 50, 'MEAN_WE': 0.1, 'MEAN_WA': 0.1, 'MEAN_WS': 0.1, 'MEAN_WN': 0.6, 'MEAN_WD': 0.1}]	0.1	1	0.783851	88	0.75	0.666667	1	0.8	0.97	1	0.94	0.969072
SimuData_333	s33	../simuData/config_HE_HA_HS_1/	0.12	100	0.44	0.56	0.2	0.2	0	1	0.44	0.56	0.2	0.2	0	1	0.44	0.56	0.2	0.2	0	1	0.5	0.2	0	1	0	0	0	[{'N_Species': 50, 'MEAN_WE': 0.133, 'MEAN_WA': 0.133, 'MEAN_WS': 0.133, 'MEAN_WN': 0.6, 'MEAN_WD': 0.001}, {'N_Species': 50, 'MEAN_WE': 0.1, 'MEAN_WA': 0.1, 'MEAN_WS': 0.1, 'MEAN_WN': 0.6, 'MEAN_WD': 0.1}]	0.1	1	1.01763	97	0.61	0.561798	1	0.719424	0.97	0.960784	0.98	0.970297
SimuData_334	s34	../simuData/config_HE_HA_HS_1/	0.12	100	0.44	0.56	0.2	0.2	0	1	0.44	0.56	0.2	0.2	0	1	0.44	0.56	0.2	0.2	0	1	0.5	0.2	0	1	0	0	0	[{'N_Species': 50, 'MEAN_WE': 0.133, 'MEAN_WA': 0.133, 'MEAN_WS': 0.133, 'MEAN_WN': 0.6, 'MEAN_WD': 0.001}, {'N_Species': 50, 'MEAN_WE': 0.1, 'MEAN_WA': 0.1, 'MEAN_WS': 0.1, 'MEAN_WN': 0.6, 'MEAN_WD': 0.1}]	0.1	1	1.11374	96	0.66	0.595238	1	0.746269	0.92	1	0.84	0.913043
SimuData_335	s35	../simuData/config_HE_HA_HS_1/	0.12	100	0.44	0.56	0.2	0.2	0	1	0.44	0.56	0.2	0.2	0	1	0.44	0.56	0.2	0.2	0	1	0.5	0.2	0	1	0	0	0	[{'N_Species': 50, 'MEAN_WE': 0.133, 'MEAN_WA': 0.133, 'MEAN_WS': 0.133, 'MEAN_WN': 0.6, 'MEAN_WD': 0.001}, {'N_Species': 50, 'MEAN_WE': 0.1, 'MEAN_WA': 0.1, 'MEAN_WS': 0.1, 'MEAN_WN': 0.6, 'MEAN_WD': 0.1}]	0.1	1	1.01562	89	0.55	0.527473	0.96	0.680851	0.93	1	0.86	0.924731
SimuData_336	s36	../simuData/config_HE_HA_HS_1/	0.12	100	0.44	0.56	0.2	0.2	0	1	0.44	0.56	0.2	0.2	0	1	0.44	0.56	0.2	0.2	0	1	0.5	0.2	0	1	0	0	0	[{'N_Species': 50, 'MEAN_WE': 0.133, 'MEAN_WA': 0.133, 'MEAN_WS': 0.133, 'MEAN_WN': 0.6, 'MEAN_WD': 0.001}, {'N_Species': 50, 'MEAN_WE': 0.1, 'MEAN_WA': 0.1, 'MEAN_WS': 0.1, 'MEAN_WN': 0.6, 'MEAN_WD': 0.1}]	0.1	1	1.10676	78	0.6	0.555556	1	0.714286	0.87	1	0.74	0.850575
SimuData_337	s37	../simuData/config_HE_HA_HS_1/	0.12	100	0.44	0.56	0.2	0.2	0	1	0.44	0.56	0.2	0.2	0	1	0.44	0.56	0.2	0.2	0	1	0.5	0.2	0	1	0	0	0	[{'N_Species': 50, 'MEAN_WE': 0.133, 'MEAN_WA': 0.133, 'MEAN_WS': 0.133, 'MEAN_WN': 0.6, 'MEAN_WD': 0.001}, {'N_Species': 50, 'MEAN_WE': 0.1, 'MEAN_WA': 0.1, 'MEAN_WS': 0.1, 'MEAN_WN': 0.6, 'MEAN_WD': 0.1}]	0.1	1	1.17499	93	0.55	0.526316	1	0.689655	0.97	1	0.94	0.969072
SimuData_338	s38	../simuData/config_HE_HA_HS_1/	0.12	100	0.44	0.56	0.2	0.2	0	1	0.44	0.56	0.2	0.2	0	1	0.44	0.56	0.2	0.2	0	1	0.5	0.2	0	1	0	0	0	[{'N_Species': 50, 'MEAN_WE': 0.133, 'MEAN_WA': 0.133, 'MEAN_WS': 0.133, 'MEAN_WN': 0.6, 'MEAN_WD': 0.001}, {'N_Species': 50, 'MEAN_WE': 0.1, 'MEAN_WA': 0.1, 'MEAN_WS': 0.1, 'MEAN_WN': 0.6, 'MEAN_WD': 0.1}]	0.1	1	0.827035	91	0.83	0.746269	1	0.854701	0.95	1	0.9	0.947368
SimuData_339	s39	../simuData/config_HE_HA_HS_1/	0.12	100	0.44	0.56	0.2	0.2	0	1	0.44	0.56	0.2	0.2	0	1	0.44	0.56	0.2	0.2	0	1	0.5	0.2	0	1	0	0	0	[{'N_Species': 50, 'MEAN_WE': 0.133, 'MEAN_WA': 0.133, 'MEAN_WS': 0.133, 'MEAN_WN': 0.6, 'MEAN_WD': 0.001}, {'N_Species': 50, 'MEAN_WE': 0.1, 'MEAN_WA': 0.1, 'MEAN_WS': 0.1, 'MEAN_WN': 0.6, 'MEAN_WD': 0.1}]	0.1	1	1.14939	90	0.53	0.515464	1	0.680272	0.99	0.980392	1	0.990099
SimuData_340	s40	../simuData/config_HE_HA_HS_1/	0.12	100	0.44	0.56	0.2	0.2	0	1	0.44	0.56	0.2	0.2	0	1	0.44	0.56	0.2	0.2	0	1	0.5	0.2	0	1	0	0	0	[{'N_Species': 50, 'MEAN_WE': 0.133, 'MEAN_WA': 0.133, 'MEAN_WS': 0.133, 'MEAN_WN': 0.6, 'MEAN_WD': 0.001}, {'N_Species': 50, 'MEAN_WE': 0.1, 'MEAN_WA': 0.1, 'MEAN_WS': 0.1, 'MEAN_WN': 0.6, 'MEAN_WD': 0.1}]	0.1	1	1.31643	92	0.55	0.526316	1	0.689655	0.79	0.853659	0.7	0.769231
SimuData_341	s41	../simuData/config_HE_HA_HS_1/	0.12	100	0.44	0.56	0.2	0.2	0	1	0.44	0.56	0.2	0.2	0	1	0.44	0.56	0.2	0.2	0	1	0.5	0.2	0	1	0	0	0	[{'N_Species': 50, 'MEAN_WE': 0.133, 'MEAN_WA': 0.133, 'MEAN_WS': 0.133, 'MEAN_WN': 0.6, 'MEAN_WD': 0.001}, {'N_Species': 50, 'MEAN_WE': 0.1, 'MEAN_WA': 0.1, 'MEAN_WS': 0.1, 'MEAN_WN': 0.6, 'MEAN_WD': 0.1}]	0.1	1	0.95294	91	0.69	0.617284	1	0.763359	0.96	1	0.92	0.958333
SimuData_342	s42	../simuData/config_HE_HA_HS_1/	0.12	100	0.44	0.56	0.2	0.2	0	1	0.44	0.56	0.2	0.2	0	1	0.44	0.56	0.2	0.2	0	1	0.5	0.2	0	1	0	0	0	[{'N_Species': 50, 'MEAN_WE': 0.133, 'MEAN_WA': 0.133, 'MEAN_WS': 0.133, 'MEAN_WN': 0.6, 'MEAN_WD': 0.001}, {'N_Species': 50, 'MEAN_WE': 0.1, 'MEAN_WA': 0.1, 'MEAN_WS': 0.1, 'MEAN_WN': 0.6, 'MEAN_WD': 0.1}]	0.1	1	0.976239	99	0.73	0.649351	1	0.787402	1	1	1	1
SimuData_343	s43	../simuData/config_HE_HA_HS_1/	0.12	100	0.44	0.56	0.2	0.2	0	1	0.44	0.56	0.2	0.2	0	1	0.44	0.56	0.2	0.2	0	1	0.5	0.2	0	1	0	0	0	[{'N_Species': 50, 'MEAN_WE': 0.133, 'MEAN_WA': 0.133, 'MEAN_WS': 0.133, 'MEAN_WN': 0.6, 'MEAN_WD': 0.001}, {'N_Species': 50, 'MEAN_WE': 0.1, 'MEAN_WA': 0.1, 'MEAN_WS': 0.1, 'MEAN_WN': 0.6, 'MEAN_WD': 0.1}]	0.1	1	1.17813	90	0.61	0.561798	1	0.719424	1	1	1	1
SimuData_344	s44	../simuData/config_HE_HA_HS_1/	0.12	100	0.44	0.56	0.2	0.2	0	1	0.44	0.56	0.2	0.2	0	1	0.44	0.56	0.2	0.2	0	1	0.5	0.2	0	1	0	0	0	[{'N_Species': 50, 'MEAN_WE': 0.133, 'MEAN_WA': 0.133, 'MEAN_WS': 0.133, 'MEAN_WN': 0.6, 'MEAN_WD': 0.001}, {'N_Species': 50, 'MEAN_WE': 0.1, 'MEAN_WA': 0.1, 'MEAN_WS': 0.1, 'MEAN_WN': 0.6, 'MEAN_WD': 0.1}]	0.1	1	0.803792	95	0.85	0.769231	1	0.869565	0.93	1	0.86	0.924731
SimuData_345	s45	../simuData/config_HE_HA_HS_1/	0.12	100	0.44	0.56	0.2	0.2	0	1	0.44	0.56	0.2	0.2	0	1	0.44	0.56	0.2	0.2	0	1	0.5	0.2	0	1	0	0	0	[{'N_Species': 50, 'MEAN_WE': 0.133, 'MEAN_WA': 0.133, 'MEAN_WS': 0.133, 'MEAN_WN': 0.6, 'MEAN_WD': 0.001}, {'N_Species': 50, 'MEAN_WE': 0.1, 'MEAN_WA': 0.1, 'MEAN_WS': 0.1, 'MEAN_WN': 0.6, 'MEAN_WD': 0.1}]	0.1	1	0.947607	96	0.81	0.724638	1	0.840336	0.98	1	0.96	0.979592
SimuData_346	s46	../simuData/config_HE_HA_HS_1/	0.12	100	0.44	0.56	0.2	0.2	0	1	0.44	0.56	0.2	0.2	0	1	0.44	0.56	0.2	0.2	0	1	0.5	0.2	0	1	0	0	0	[{'N_Species': 50, 'MEAN_WE': 0.133, 'MEAN_WA': 0.133, 'MEAN_WS': 0.133, 'MEAN_WN': 0.6, 'MEAN_WD': 0.001}, {'N_Species': 50, 'MEAN_WE': 0.1, 'MEAN_WA': 0.1, 'MEAN_WS': 0.1, 'MEAN_WN': 0.6, 'MEAN_WD': 0.1}]	0.1	1	0.939117	97	0.6	0.555556	1	0.714286	0.92	1	0.84	0.913043
SimuData_347	s47	../simuData/config_HE_HA_HS_1/	0.12	100	0.44	0.56	0.2	0.2	0	1	0.44	0.56	0.2	0.2	0	1	0.44	0.56	0.2	0.2	0	1	0.5	0.2	0	1	0	0	0	[{'N_Species': 50, 'MEAN_WE': 0.133, 'MEAN_WA': 0.133, 'MEAN_WS': 0.133, 'MEAN_WN': 0.6, 'MEAN_WD': 0.001}, {'N_Species': 50, 'MEAN_WE': 0.1, 'MEAN_WA': 0.1, 'MEAN_WS': 0.1, 'MEAN_WN': 0.6, 'MEAN_WD': 0.1}]	0.1	1	1.05766	94	0.64	0.581395	1	0.735294	0.89	1	0.78	0.876404
SimuData_348	s48	../simuData/config_HE_HA_HS_1/	0.12	100	0.44	0.56	0.2	0.2	0	1	0.44	0.56	0.2	0.2	0	1	0.44	0.56	0.2	0.2	0	1	0.5	0.2	0	1	0	0	0	[{'N_Species': 50, 'MEAN_WE': 0.133, 'MEAN_WA': 0.133, 'MEAN_WS': 0.133, 'MEAN_WN': 0.6, 'MEAN_WD': 0.001}, {'N_Species': 50, 'MEAN_WE': 0.1, 'MEAN_WA': 0.1, 'MEAN_WS': 0.1, 'MEAN_WN': 0.6, 'MEAN_WD': 0.1}]	0.1	1	0.978671	90	0.74	0.657895	1	0.793651	0.9	1	0.8	0.888889
SimuData_349	s49	../simuData/config_HE_HA_HS_1/	0.12	100	0.44	0.56	0.2	0.2	0	1	0.44	0.56	0.2	0.2	0	1	0.44	0.56	0.2	0.2	0	1	0.5	0.2	0	1	0	0	0	[{'N_Species': 50, 'MEAN_WE': 0.133, 'MEAN_WA': 0.133, 'MEAN_WS': 0.133, 'MEAN_WN': 0.6, 'MEAN_WD': 0.001}, {'N_Species': 50, 'MEAN_WE': 0.1, 'MEAN_WA': 0.1, 'MEAN_WS': 0.1, 'MEAN_WN': 0.6, 'MEAN_WD': 0.1}]	0.1	1	1.11348	87	0.69	0.617284	1	0.763359	0.91	1	0.82	0.901099
SimuData_350	s0	../simuData/config_HE_HA_HS_2/	0.14	100	0.43	0.57	0.2	0.2	0	1	0.43	0.57	0.2	0.2	0	1	0.43	0.57	0.2	0.2	0	1	0.5	0.2	0	1	0	0	0	[{'N_Species': 50, 'MEAN_WE': 0.133, 'MEAN_WA': 0.133, 'MEAN_WS': 0.133, 'MEAN_WN': 0.6, 'MEAN_WD': 0.001}, {'N_Species': 50, 'MEAN_WE': 0.1, 'MEAN_WA': 0.1, 'MEAN_WS': 0.1, 'MEAN_WN': 0.6, 'MEAN_WD': 0.1}]	0.1	1	1.19744	88	0.65	0.588235	1	0.740741	0.96	1	0.92	0.958333
SimuData_351	s1	../simuData/config_HE_HA_HS_2/	0.14	100	0.43	0.57	0.2	0.2	0	1	0.43	0.57	0.2	0.2	0	1	0.43	0.57	0.2	0.2	0	1	0.5	0.2	0	1	0	0	0	[{'N_Species': 50, 'MEAN_WE': 0.133, 'MEAN_WA': 0.133, 'MEAN_WS': 0.133, 'MEAN_WN': 0.6, 'MEAN_WD': 0.001}, {'N_Species': 50, 'MEAN_WE': 0.1, 'MEAN_WA': 0.1, 'MEAN_WS': 0.1, 'MEAN_WN': 0.6, 'MEAN_WD': 0.1}]	0.1	1	1.40359	89	0.51	0.505051	1	0.671141	0.94	1	0.88	0.93617
SimuData_352	s2	../simuData/config_HE_HA_HS_2/	0.14	100	0.43	0.57	0.2	0.2	0	1	0.43	0.57	0.2	0.2	0	1	0.43	0.57	0.2	0.2	0	1	0.5	0.2	0	1	0	0	0	[{'N_Species': 50, 'MEAN_WE': 0.133, 'MEAN_WA': 0.133, 'MEAN_WS': 0.133, 'MEAN_WN': 0.6, 'MEAN_WD': 0.001}, {'N_Species': 50, 'MEAN_WE': 0.1, 'MEAN_WA': 0.1, 'MEAN_WS': 0.1, 'MEAN_WN': 0.6, 'MEAN_WD': 0.1}]	0.1	1	1.41361	85	0.6	0.555556	1	0.714286	0.19	0.268657	0.36	0.307692
SimuData_353	s3	../simuData/config_HE_HA_HS_2/	0.14	100	0.43	0.57	0.2	0.2	0	1	0.43	0.57	0.2	0.2	0	1	0.43	0.57	0.2	0.2	0	1	0.5	0.2	0	1	0	0	0	[{'N_Species': 50, 'MEAN_WE': 0.133, 'MEAN_WA': 0.133, 'MEAN_WS': 0.133, 'MEAN_WN': 0.6, 'MEAN_WD': 0.001}, {'N_Species': 50, 'MEAN_WE': 0.1, 'MEAN_WA': 0.1, 'MEAN_WS': 0.1, 'MEAN_WN': 0.6, 'MEAN_WD': 0.1}]	0.1	1	1.0814	89	0.57	0.537634	1	0.699301	0.77	0.864865	0.64	0.735632
SimuData_354	s4	../simuData/config_HE_HA_HS_2/	0.14	100	0.43	0.57	0.2	0.2	0	1	0.43	0.57	0.2	0.2	0	1	0.43	0.57	0.2	0.2	0	1	0.5	0.2	0	1	0	0	0	[{'N_Species': 50, 'MEAN_WE': 0.133, 'MEAN_WA': 0.133, 'MEAN_WS': 0.133, 'MEAN_WN': 0.6, 'MEAN_WD': 0.001}, {'N_Species': 50, 'MEAN_WE': 0.1, 'MEAN_WA': 0.1, 'MEAN_WS': 0.1, 'MEAN_WN': 0.6, 'MEAN_WD': 0.1}]	0.1	1	1.51808	91	0.53	0.515464	1	0.680272	0.89	1	0.78	0.876404
SimuData_355	s5	../simuData/config_HE_HA_HS_2/	0.14	100	0.43	0.57	0.2	0.2	0	1	0.43	0.57	0.2	0.2	0	1	0.43	0.57	0.2	0.2	0	1	0.5	0.2	0	1	0	0	0	[{'N_Species': 50, 'MEAN_WE': 0.133, 'MEAN_WA': 0.133, 'MEAN_WS': 0.133, 'MEAN_WN': 0.6, 'MEAN_WD': 0.001}, {'N_Species': 50, 'MEAN_WE': 0.1, 'MEAN_WA': 0.1, 'MEAN_WS': 0.1, 'MEAN_WN': 0.6, 'MEAN_WD': 0.1}]	0.1	1	1.05286	88	0.61	0.561798	1	0.719424	0.93	1	0.86	0.924731
SimuData_356	s6	../simuData/config_HE_HA_HS_2/	0.14	100	0.43	0.57	0.2	0.2	0	1	0.43	0.57	0.2	0.2	0	1	0.43	0.57	0.2	0.2	0	1	0.5	0.2	0	1	0	0	0	[{'N_Species': 50, 'MEAN_WE': 0.133, 'MEAN_WA': 0.133, 'MEAN_WS': 0.133, 'MEAN_WN': 0.6, 'MEAN_WD': 0.001}, {'N_Species': 50, 'MEAN_WE': 0.1, 'MEAN_WA': 0.1, 'MEAN_WS': 0.1, 'MEAN_WN': 0.6, 'MEAN_WD': 0.1}]	0.1	1	1.05835	85	0.57	0.538462	0.98	0.695035	0.9	1	0.8	0.888889
SimuData_357	s7	../simuData/config_HE_HA_HS_2/	0.14	100	0.43	0.57	0.2	0.2	0	1	0.43	0.57	0.2	0.2	0	1	0.43	0.57	0.2	0.2	0	1	0.5	0.2	0	1	0	0	0	[{'N_Species': 50, 'MEAN_WE': 0.133, 'MEAN_WA': 0.133, 'MEAN_WS': 0.133, 'MEAN_WN': 0.6, 'MEAN_WD': 0.001}, {'N_Species': 50, 'MEAN_WE': 0.1, 'MEAN_WA': 0.1, 'MEAN_WS': 0.1, 'MEAN_WN': 0.6, 'MEAN_WD': 0.1}]	0.1	1	1.16175	85	0.56	0.531915	1	0.694444	0.98	0.961538	1	0.980392
SimuData_358	s8	../simuData/config_HE_HA_HS_2/	0.14	100	0.43	0.57	0.2	0.2	0	1	0.43	0.57	0.2	0.2	0	1	0.43	0.57	0.2	0.2	0	1	0.5	0.2	0	1	0	0	0	[{'N_Species': 50, 'MEAN_WE': 0.133, 'MEAN_WA': 0.133, 'MEAN_WS': 0.133, 'MEAN_WN': 0.6, 'MEAN_WD': 0.001}, {'N_Species': 50, 'MEAN_WE': 0.1, 'MEAN_WA': 0.1, 'MEAN_WS': 0.1, 'MEAN_WN': 0.6, 'MEAN_WD': 0.1}]	0.1	1	1.52553	91	0.54	0.521277	0.98	0.680556	0.97	0.979592	0.96	0.969697
SimuData_359	s9	../simuData/config_HE_HA_HS_2/	0.14	100	0.43	0.57	0.2	0.2	0	1	0.43	0.57	0.2	0.2	0	1	0.43	0.57	0.2	0.2	0	1	0.5	0.2	0	1	0	0	0	[{'N_Species': 50, 'MEAN_WE': 0.133, 'MEAN_WA': 0.133, 'MEAN_WS': 0.133, 'MEAN_WN': 0.6, 'MEAN_WD': 0.001}, {'N_Species': 50, 'MEAN_WE': 0.1, 'MEAN_WA': 0.1, 'MEAN_WS': 0.1, 'MEAN_WN': 0.6, 'MEAN_WD': 0.1}]	0.1	1	1.16275	81	0.56	0.531915	1	0.694444	0.93	1	0.86	0.924731
SimuData_360	s10	../simuData/config_HE_HA_HS_2/	0.14	100	0.43	0.57	0.2	0.2	0	1	0.43	0.57	0.2	0.2	0	1	0.43	0.57	0.2	0.2	0	1	0.5	0.2	0	1	0	0	0	[{'N_Species': 50, 'MEAN_WE': 0.133, 'MEAN_WA': 0.133, 'MEAN_WS': 0.133, 'MEAN_WN': 0.6, 'MEAN_WD': 0.001}, {'N_Species': 50, 'MEAN_WE': 0.1, 'MEAN_WA': 0.1, 'MEAN_WS': 0.1, 'MEAN_WN': 0.6, 'MEAN_WD': 0.1}]	0.1	1	1.06756	92	0.59	0.549451	1	0.70922	0.86	1	0.72	0.837209
SimuData_361	s11	../simuData/config_HE_HA_HS_2/	0.14	100	0.43	0.57	0.2	0.2	0	1	0.43	0.57	0.2	0.2	0	1	0.43	0.57	0.2	0.2	0	1	0.5	0.2	0	1	0	0	0	[{'N_Species': 50, 'MEAN_WE': 0.133, 'MEAN_WA': 0.133, 'MEAN_WS': 0.133, 'MEAN_WN': 0.6, 'MEAN_WD': 0.001}, {'N_Species': 50, 'MEAN_WE': 0.1, 'MEAN_WA': 0.1, 'MEAN_WS': 0.1, 'MEAN_WN': 0.6, 'MEAN_WD': 0.1}]	0.1	1	1.32006	88	0.53	0.515464	1	0.680272	0.93	1	0.86	0.924731
SimuData_362	s12	../simuData/config_HE_HA_HS_2/	0.14	100	0.43	0.57	0.2	0.2	0	1	0.43	0.57	0.2	0.2	0	1	0.43	0.57	0.2	0.2	0	1	0.5	0.2	0	1	0	0	0	[{'N_Species': 50, 'MEAN_WE': 0.133, 'MEAN_WA': 0.133, 'MEAN_WS': 0.133, 'MEAN_WN': 0.6, 'MEAN_WD': 0.001}, {'N_Species': 50, 'MEAN_WE': 0.1, 'MEAN_WA': 0.1, 'MEAN_WS': 0.1, 'MEAN_WN': 0.6, 'MEAN_WD': 0.1}]	0.1	1	1.12049	80	0.57	0.537634	1	0.699301	0.98	1	0.96	0.979592
SimuData_363	s13	../simuData/config_HE_HA_HS_2/	0.14	100	0.43	0.57	0.2	0.2	0	1	0.43	0.57	0.2	0.2	0	1	0.43	0.57	0.2	0.2	0	1	0.5	0.2	0	1	0	0	0	[{'N_Species': 50, 'MEAN_WE': 0.133, 'MEAN_WA': 0.133, 'MEAN_WS': 0.133, 'MEAN_WN': 0.6, 'MEAN_WD': 0.001}, {'N_Species': 50, 'MEAN_WE': 0.1, 'MEAN_WA': 0.1, 'MEAN_WS': 0.1, 'MEAN_WN': 0.6, 'MEAN_WD': 0.1}]	0.1	1	1.57534	87	0.52	0.510204	1	0.675676	0.19	0.253968	0.32	0.283186
SimuData_364	s14	../simuData/config_HE_HA_HS_2/	0.14	100	0.43	0.57	0.2	0.2	0	1	0.43	0.57	0.2	0.2	0	1	0.43	0.57	0.2	0.2	0	1	0.5	0.2	0	1	0	0	0	[{'N_Species': 50, 'MEAN_WE': 0.133, 'MEAN_WA': 0.133, 'MEAN_WS': 0.133, 'MEAN_WN': 0.6, 'MEAN_WD': 0.001}, {'N_Species': 50, 'MEAN_WE': 0.1, 'MEAN_WA': 0.1, 'MEAN_WS': 0.1, 'MEAN_WN': 0.6, 'MEAN_WD': 0.1}]	0.1	1	1.22142	94	0.57	0.537634	1	0.699301	0.98	1	0.96	0.979592
SimuData_365	s15	../simuData/config_HE_HA_HS_2/	0.14	100	0.43	0.57	0.2	0.2	0	1	0.43	0.57	0.2	0.2	0	1	0.43	0.57	0.2	0.2	0	1	0.5	0.2	0	1	0	0	0	[{'N_Species': 50, 'MEAN_WE': 0.133, 'MEAN_WA': 0.133, 'MEAN_WS': 0.133, 'MEAN_WN': 0.6, 'MEAN_WD': 0.001}, {'N_Species': 50, 'MEAN_WE': 0.1, 'MEAN_WA': 0.1, 'MEAN_WS': 0.1, 'MEAN_WN': 0.6, 'MEAN_WD': 0.1}]	0.1	1	1.30893	95	0.56	0.531915	1	0.694444	0.95	1	0.9	0.947368
SimuData_366	s16	../simuData/config_HE_HA_HS_2/	0.14	100	0.43	0.57	0.2	0.2	0	1	0.43	0.57	0.2	0.2	0	1	0.43	0.57	0.2	0.2	0	1	0.5	0.2	0	1	0	0	0	[{'N_Species': 50, 'MEAN_WE': 0.133, 'MEAN_WA': 0.133, 'MEAN_WS': 0.133, 'MEAN_WN': 0.6, 'MEAN_WD': 0.001}, {'N_Species': 50, 'MEAN_WE': 0.1, 'MEAN_WA': 0.1, 'MEAN_WS': 0.1, 'MEAN_WN': 0.6, 'MEAN_WD': 0.1}]	0.1	1	1.20138	88	0.65	0.588235	1	0.740741	0.91	1	0.82	0.901099
SimuData_367	s17	../simuData/config_HE_HA_HS_2/	0.14	100	0.43	0.57	0.2	0.2	0	1	0.43	0.57	0.2	0.2	0	1	0.43	0.57	0.2	0.2	0	1	0.5	0.2	0	1	0	0	0	[{'N_Species': 50, 'MEAN_WE': 0.133, 'MEAN_WA': 0.133, 'MEAN_WS': 0.133, 'MEAN_WN': 0.6, 'MEAN_WD': 0.001}, {'N_Species': 50, 'MEAN_WE': 0.1, 'MEAN_WA': 0.1, 'MEAN_WS': 0.1, 'MEAN_WN': 0.6, 'MEAN_WD': 0.1}]	0.1	1	1.37821	91	0.58	0.543478	1	0.704225	1	1	1	1
SimuData_368	s18	../simuData/config_HE_HA_HS_2/	0.14	100	0.43	0.57	0.2	0.2	0	1	0.43	0.57	0.2	0.2	0	1	0.43	0.57	0.2	0.2	0	1	0.5	0.2	0	1	0	0	0	[{'N_Species': 50, 'MEAN_WE': 0.133, 'MEAN_WA': 0.133, 'MEAN_WS': 0.133, 'MEAN_WN': 0.6, 'MEAN_WD': 0.001}, {'N_Species': 50, 'MEAN_WE': 0.1, 'MEAN_WA': 0.1, 'MEAN_WS': 0.1, 'MEAN_WN': 0.6, 'MEAN_WD': 0.1}]	0.1	1	1.90783	96	0.51	0.505051	1	0.671141	0.5	0.5	1	0.666667
SimuData_369	s19	../simuData/config_HE_HA_HS_2/	0.14	100	0.43	0.57	0.2	0.2	0	1	0.43	0.57	0.2	0.2	0	1	0.43	0.57	0.2	0.2	0	1	0.5	0.2	0	1	0	0	0	[{'N_Species': 50, 'MEAN_WE': 0.133, 'MEAN_WA': 0.133, 'MEAN_WS': 0.133, 'MEAN_WN': 0.6, 'MEAN_WD': 0.001}, {'N_Species': 50, 'MEAN_WE': 0.1, 'MEAN_WA': 0.1, 'MEAN_WS': 0.1, 'MEAN_WN': 0.6, 'MEAN_WD': 0.1}]	0.1	1	1.36578	73	0.5	0.5	1	0.666667	0.97	1	0.94	0.969072
SimuData_370	s20	../simuData/config_HE_HA_HS_2/	0.14	100	0.43	0.57	0.2	0.2	0	1	0.43	0.57	0.2	0.2	0	1	0.43	0.57	0.2	0.2	0	1	0.5	0.2	0	1	0	0	0	[{'N_Species': 50, 'MEAN_WE': 0.133, 'MEAN_WA': 0.133, 'MEAN_WS': 0.133, 'MEAN_WN': 0.6, 'MEAN_WD': 0.001}, {'N_Species': 50, 'MEAN_WE': 0.1, 'MEAN_WA': 0.1, 'MEAN_WS': 0.1, 'MEAN_WN': 0.6, 'MEAN_WD': 0.1}]	0.1	1	1.31878	83	0.56	0.531915	1	0.694444	0.77	0.829268	0.68	0.747253
SimuData_371	s21	../simuData/config_HE_HA_HS_2/	0.14	100	0.43	0.57	0.2	0.2	0	1	0.43	0.57	0.2	0.2	0	1	0.43	0.57	0.2	0.2	0	1	0.5	0.2	0	1	0	0	0	[{'N_Species': 50, 'MEAN_WE': 0.133, 'MEAN_WA': 0.133, 'MEAN_WS': 0.133, 'MEAN_WN': 0.6, 'MEAN_WD': 0.001}, {'N_Species': 50, 'MEAN_WE': 0.1, 'MEAN_WA': 0.1, 'MEAN_WS': 0.1, 'MEAN_WN': 0.6, 'MEAN_WD': 0.1}]	0.1	1	1.44662	92	0.53	0.515464	1	0.680272	0.94	1	0.88	0.93617
SimuData_372	s22	../simuData/config_HE_HA_HS_2/	0.14	100	0.43	0.57	0.2	0.2	0	1	0.43	0.57	0.2	0.2	0	1	0.43	0.57	0.2	0.2	0	1	0.5	0.2	0	1	0	0	0	[{'N_Species': 50, 'MEAN_WE': 0.133, 'MEAN_WA': 0.133, 'MEAN_WS': 0.133, 'MEAN_WN': 0.6, 'MEAN_WD': 0.001}, {'N_Species': 50, 'MEAN_WE': 0.1, 'MEAN_WA': 0.1, 'MEAN_WS': 0.1, 'MEAN_WN': 0.6, 'MEAN_WD': 0.1}]	0.1	1	1.13959	90	0.58	0.543478	1	0.704225	0.97	0.979592	0.96	0.969697
SimuData_373	s23	../simuData/config_HE_HA_HS_2/	0.14	100	0.43	0.57	0.2	0.2	0	1	0.43	0.57	0.2	0.2	0	1	0.43	0.57	0.2	0.2	0	1	0.5	0.2	0	1	0	0	0	[{'N_Species': 50, 'MEAN_WE': 0.133, 'MEAN_WA': 0.133, 'MEAN_WS': 0.133, 'MEAN_WN': 0.6, 'MEAN_WD': 0.001}, {'N_Species': 50, 'MEAN_WE': 0.1, 'MEAN_WA': 0.1, 'MEAN_WS': 0.1, 'MEAN_WN': 0.6, 'MEAN_WD': 0.1}]	0.1	1	1.46297	95	0.55	0.526882	0.98	0.685315	0.87	1	0.74	0.850575
SimuData_374	s24	../simuData/config_HE_HA_HS_2/	0.14	100	0.43	0.57	0.2	0.2	0	1	0.43	0.57	0.2	0.2	0	1	0.43	0.57	0.2	0.2	0	1	0.5	0.2	0	1	0	0	0	[{'N_Species': 50, 'MEAN_WE': 0.133, 'MEAN_WA': 0.133, 'MEAN_WS': 0.133, 'MEAN_WN': 0.6, 'MEAN_WD': 0.001}, {'N_Species': 50, 'MEAN_WE': 0.1, 'MEAN_WA': 0.1, 'MEAN_WS': 0.1, 'MEAN_WN': 0.6, 'MEAN_WD': 0.1}]	0.1	1	1.3322	87	0.53	0.515789	0.98	0.675862	0.98	1	0.96	0.979592
SimuData_375	s25	../simuData/config_HE_HA_HS_2/	0.14	100	0.43	0.57	0.2	0.2	0	1	0.43	0.57	0.2	0.2	0	1	0.43	0.57	0.2	0.2	0	1	0.5	0.2	0	1	0	0	0	[{'N_Species': 50, 'MEAN_WE': 0.133, 'MEAN_WA': 0.133, 'MEAN_WS': 0.133, 'MEAN_WN': 0.6, 'MEAN_WD': 0.001}, {'N_Species': 50, 'MEAN_WE': 0.1, 'MEAN_WA': 0.1, 'MEAN_WS': 0.1, 'MEAN_WN': 0.6, 'MEAN_WD': 0.1}]	0.1	1	1.16586	93	0.57	0.537634	1	0.699301	0.92	1	0.84	0.913043
SimuData_376	s26	../simuData/config_HE_HA_HS_2/	0.14	100	0.43	0.57	0.2	0.2	0	1	0.43	0.57	0.2	0.2	0	1	0.43	0.57	0.2	0.2	0	1	0.5	0.2	0	1	0	0	0	[{'N_Species': 50, 'MEAN_WE': 0.133, 'MEAN_WA': 0.133, 'MEAN_WS': 0.133, 'MEAN_WN': 0.6, 'MEAN_WD': 0.001}, {'N_Species': 50, 'MEAN_WE': 0.1, 'MEAN_WA': 0.1, 'MEAN_WS': 0.1, 'MEAN_WN': 0.6, 'MEAN_WD': 0.1}]	0.1	1	1.26871	87	0.55	0.526316	1	0.689655	0.43	0.455696	0.72	0.55814
SimuData_377	s27	../simuData/config_HE_HA_HS_2/	0.14	100	0.43	0.57	0.2	0.2	0	1	0.43	0.57	0.2	0.2	0	1	0.43	0.57	0.2	0.2	0	1	0.5	0.2	0	1	0	0	0	[{'N_Species': 50, 'MEAN_WE': 0.133, 'MEAN_WA': 0.133, 'MEAN_WS': 0.133, 'MEAN_WN': 0.6, 'MEAN_WD': 0.001}, {'N_Species': 50, 'MEAN_WE': 0.1, 'MEAN_WA': 0.1, 'MEAN_WS': 0.1, 'MEAN_WN': 0.6, 'MEAN_WD': 0.1}]	0.1	1	1.48193	98	0.56	0.531915	1	0.694444	0.27	0.346667	0.52	0.416
SimuData_378	s28	../simuData/config_HE_HA_HS_2/	0.14	100	0.43	0.57	0.2	0.2	0	1	0.43	0.57	0.2	0.2	0	1	0.43	0.57	0.2	0.2	0	1	0.5	0.2	0	1	0	0	0	[{'N_Species': 50, 'MEAN_WE': 0.133, 'MEAN_WA': 0.133, 'MEAN_WS': 0.133, 'MEAN_WN': 0.6, 'MEAN_WD': 0.001}, {'N_Species': 50, 'MEAN_WE': 0.1, 'MEAN_WA': 0.1, 'MEAN_WS': 0.1, 'MEAN_WN': 0.6, 'MEAN_WD': 0.1}]	0.1	1	1.63395	89	0.53	0.515789	0.98	0.675862	0.88	1	0.76	0.863636
SimuData_379	s29	../simuData/config_HE_HA_HS_2/	0.14	100	0.43	0.57	0.2	0.2	0	1	0.43	0.57	0.2	0.2	0	1	0.43	0.57	0.2	0.2	0	1	0.5	0.2	0	1	0	0	0	[{'N_Species': 50, 'MEAN_WE': 0.133, 'MEAN_WA': 0.133, 'MEAN_WS': 0.133, 'MEAN_WN': 0.6, 'MEAN_WD': 0.001}, {'N_Species': 50, 'MEAN_WE': 0.1, 'MEAN_WA': 0.1, 'MEAN_WS': 0.1, 'MEAN_WN': 0.6, 'MEAN_WD': 0.1}]	0.1	1	1.25024	96	0.55	0.526316	1	0.689655	0.89	1	0.78	0.876404
SimuData_380	s30	../simuData/config_HE_HA_HS_2/	0.14	100	0.43	0.57	0.2	0.2	0	1	0.43	0.57	0.2	0.2	0	1	0.43	0.57	0.2	0.2	0	1	0.5	0.2	0	1	0	0	0	[{'N_Species': 50, 'MEAN_WE': 0.133, 'MEAN_WA': 0.133, 'MEAN_WS': 0.133, 'MEAN_WN': 0.6, 'MEAN_WD': 0.001}, {'N_Species': 50, 'MEAN_WE': 0.1, 'MEAN_WA': 0.1, 'MEAN_WS': 0.1, 'MEAN_WN': 0.6, 'MEAN_WD': 0.1}]	0.1	1	1.17872	87	0.57	0.537634	1	0.699301	0.99	0.980392	1	0.990099
SimuData_381	s31	../simuData/config_HE_HA_HS_2/	0.14	100	0.43	0.57	0.2	0.2	0	1	0.43	0.57	0.2	0.2	0	1	0.43	0.57	0.2	0.2	0	1	0.5	0.2	0	1	0	0	0	[{'N_Species': 50, 'MEAN_WE': 0.133, 'MEAN_WA': 0.133, 'MEAN_WS': 0.133, 'MEAN_WN': 0.6, 'MEAN_WD': 0.001}, {'N_Species': 50, 'MEAN_WE': 0.1, 'MEAN_WA': 0.1, 'MEAN_WS': 0.1, 'MEAN_WN': 0.6, 'MEAN_WD': 0.1}]	0.1	1	1.07978	98	0.59	0.549451	1	0.70922	1	1	1	1
SimuData_382	s32	../simuData/config_HE_HA_HS_2/	0.14	100	0.43	0.57	0.2	0.2	0	1	0.43	0.57	0.2	0.2	0	1	0.43	0.57	0.2	0.2	0	1	0.5	0.2	0	1	0	0	0	[{'N_Species': 50, 'MEAN_WE': 0.133, 'MEAN_WA': 0.133, 'MEAN_WS': 0.133, 'MEAN_WN': 0.6, 'MEAN_WD': 0.001}, {'N_Species': 50, 'MEAN_WE': 0.1, 'MEAN_WA': 0.1, 'MEAN_WS': 0.1, 'MEAN_WN': 0.6, 'MEAN_WD': 0.1}]	0.1	1	1.1557	99	0.61	0.563218	0.98	0.715328	0.96	1	0.92	0.958333
SimuData_383	s33	../simuData/config_HE_HA_HS_2/	0.14	100	0.43	0.57	0.2	0.2	0	1	0.43	0.57	0.2	0.2	0	1	0.43	0.57	0.2	0.2	0	1	0.5	0.2	0	1	0	0	0	[{'N_Species': 50, 'MEAN_WE': 0.133, 'MEAN_WA': 0.133, 'MEAN_WS': 0.133, 'MEAN_WN': 0.6, 'MEAN_WD': 0.001}, {'N_Species': 50, 'MEAN_WE': 0.1, 'MEAN_WA': 0.1, 'MEAN_WS': 0.1, 'MEAN_WN': 0.6, 'MEAN_WD': 0.1}]	0.1	1	1.20865	97	0.54	0.520833	1	0.684932	0.98	1	0.96	0.979592
SimuData_384	s34	../simuData/config_HE_HA_HS_2/	0.14	100	0.43	0.57	0.2	0.2	0	1	0.43	0.57	0.2	0.2	0	1	0.43	0.57	0.2	0.2	0	1	0.5	0.2	0	1	0	0	0	[{'N_Species': 50, 'MEAN_WE': 0.133, 'MEAN_WA': 0.133, 'MEAN_WS': 0.133, 'MEAN_WN': 0.6, 'MEAN_WD': 0.001}, {'N_Species': 50, 'MEAN_WE': 0.1, 'MEAN_WA': 0.1, 'MEAN_WS': 0.1, 'MEAN_WN': 0.6, 'MEAN_WD': 0.1}]	0.1	1	1.18916	89	0.58	0.543478	1	0.704225	0.97	1	0.94	0.969072
SimuData_385	s35	../simuData/config_HE_HA_HS_2/	0.14	100	0.43	0.57	0.2	0.2	0	1	0.43	0.57	0.2	0.2	0	1	0.43	0.57	0.2	0.2	0	1	0.5	0.2	0	1	0	0	0	[{'N_Species': 50, 'MEAN_WE': 0.133, 'MEAN_WA': 0.133, 'MEAN_WS': 0.133, 'MEAN_WN': 0.6, 'MEAN_WD': 0.001}, {'N_Species': 50, 'MEAN_WE': 0.1, 'MEAN_WA': 0.1, 'MEAN_WS': 0.1, 'MEAN_WN': 0.6, 'MEAN_WD': 0.1}]	0.1	1	1.61998	87	0.52	0.510204	1	0.675676	0.51	0.505051	1	0.671141
SimuData_386	s36	../simuData/config_HE_HA_HS_2/	0.14	100	0.43	0.57	0.2	0.2	0	1	0.43	0.57	0.2	0.2	0	1	0.43	0.57	0.2	0.2	0	1	0.5	0.2	0	1	0	0	0	[{'N_Species': 50, 'MEAN_WE': 0.133, 'MEAN_WA': 0.133, 'MEAN_WS': 0.133, 'MEAN_WN': 0.6, 'MEAN_WD': 0.001}, {'N_Species': 50, 'MEAN_WE': 0.1, 'MEAN_WA': 0.1, 'MEAN_WS': 0.1, 'MEAN_WN': 0.6, 'MEAN_WD': 0.1}]	0.1	1	1.46899	83	0.55	0.526316	1	0.689655	0.86	1	0.72	0.837209
SimuData_387	s37	../simuData/config_HE_HA_HS_2/	0.14	100	0.43	0.57	0.2	0.2	0	1	0.43	0.57	0.2	0.2	0	1	0.43	0.57	0.2	0.2	0	1	0.5	0.2	0	1	0	0	0	[{'N_Species': 50, 'MEAN_WE': 0.133, 'MEAN_WA': 0.133, 'MEAN_WS': 0.133, 'MEAN_WN': 0.6, 'MEAN_WD': 0.001}, {'N_Species': 50, 'MEAN_WE': 0.1, 'MEAN_WA': 0.1, 'MEAN_WS': 0.1, 'MEAN_WN': 0.6, 'MEAN_WD': 0.1}]	0.1	1	1.22818	100	0.53	0.515464	1	0.680272	1	1	1	1
SimuData_388	s38	../simuData/config_HE_HA_HS_2/	0.14	100	0.43	0.57	0.2	0.2	0	1	0.43	0.57	0.2	0.2	0	1	0.43	0.57	0.2	0.2	0	1	0.5	0.2	0	1	0	0	0	[{'N_Species': 50, 'MEAN_WE': 0.133, 'MEAN_WA': 0.133, 'MEAN_WS': 0.133, 'MEAN_WN': 0.6, 'MEAN_WD': 0.001}, {'N_Species': 50, 'MEAN_WE': 0.1, 'MEAN_WA': 0.1, 'MEAN_WS': 0.1, 'MEAN_WN': 0.6, 'MEAN_WD': 0.1}]	0.1	1	1.53031	83	0.53	0.515464	1	0.680272	0.53	0.515464	1	0.680272
SimuData_389	s39	../simuData/config_HE_HA_HS_2/	0.14	100	0.43	0.57	0.2	0.2	0	1	0.43	0.57	0.2	0.2	0	1	0.43	0.57	0.2	0.2	0	1	0.5	0.2	0	1	0	0	0	[{'N_Species': 50, 'MEAN_WE': 0.133, 'MEAN_WA': 0.133, 'MEAN_WS': 0.133, 'MEAN_WN': 0.6, 'MEAN_WD': 0.001}, {'N_Species': 50, 'MEAN_WE': 0.1, 'MEAN_WA': 0.1, 'MEAN_WS': 0.1, 'MEAN_WN': 0.6, 'MEAN_WD': 0.1}]	0.1	1	1.684	85	0.51	0.505051	1	0.671141	0.94	1	0.88	0.93617
SimuData_390	s40	../simuData/config_HE_HA_HS_2/	0.14	100	0.43	0.57	0.2	0.2	0	1	0.43	0.57	0.2	0.2	0	1	0.43	0.57	0.2	0.2	0	1	0.5	0.2	0	1	0	0	0	[{'N_Species': 50, 'MEAN_WE': 0.133, 'MEAN_WA': 0.133, 'MEAN_WS': 0.133, 'MEAN_WN': 0.6, 'MEAN_WD': 0.001}, {'N_Species': 50, 'MEAN_WE': 0.1, 'MEAN_WA': 0.1, 'MEAN_WS': 0.1, 'MEAN_WN': 0.6, 'MEAN_WD': 0.1}]	0.1	1	1.32159	89	0.51	0.505051	1	0.671141	0.95	1	0.9	0.947368
SimuData_391	s41	../simuData/config_HE_HA_HS_2/	0.14	100	0.43	0.57	0.2	0.2	0	1	0.43	0.57	0.2	0.2	0	1	0.43	0.57	0.2	0.2	0	1	0.5	0.2	0	1	0	0	0	[{'N_Species': 50, 'MEAN_WE': 0.133, 'MEAN_WA': 0.133, 'MEAN_WS': 0.133, 'MEAN_WN': 0.6, 'MEAN_WD': 0.001}, {'N_Species': 50, 'MEAN_WE': 0.1, 'MEAN_WA': 0.1, 'MEAN_WS': 0.1, 'MEAN_WN': 0.6, 'MEAN_WD': 0.1}]	0.1	1	1.02616	92	0.7	0.625	1	0.769231	0.93	1	0.86	0.924731
SimuData_392	s42	../simuData/config_HE_HA_HS_2/	0.14	100	0.43	0.57	0.2	0.2	0	1	0.43	0.57	0.2	0.2	0	1	0.43	0.57	0.2	0.2	0	1	0.5	0.2	0	1	0	0	0	[{'N_Species': 50, 'MEAN_WE': 0.133, 'MEAN_WA': 0.133, 'MEAN_WS': 0.133, 'MEAN_WN': 0.6, 'MEAN_WD': 0.001}, {'N_Species': 50, 'MEAN_WE': 0.1, 'MEAN_WA': 0.1, 'MEAN_WS': 0.1, 'MEAN_WN': 0.6, 'MEAN_WD': 0.1}]	0.1	1	1.48841	79	0.52	0.510204	1	0.675676	0.94	1	0.88	0.93617
SimuData_393	s43	../simuData/config_HE_HA_HS_2/	0.14	100	0.43	0.57	0.2	0.2	0	1	0.43	0.57	0.2	0.2	0	1	0.43	0.57	0.2	0.2	0	1	0.5	0.2	0	1	0	0	0	[{'N_Species': 50, 'MEAN_WE': 0.133, 'MEAN_WA': 0.133, 'MEAN_WS': 0.133, 'MEAN_WN': 0.6, 'MEAN_WD': 0.001}, {'N_Species': 50, 'MEAN_WE': 0.1, 'MEAN_WA': 0.1, 'MEAN_WS': 0.1, 'MEAN_WN': 0.6, 'MEAN_WD': 0.1}]	0.1	1	1.1984	90	0.56	0.531915	1	0.694444	0.98	1	0.96	0.979592
SimuData_394	s44	../simuData/config_HE_HA_HS_2/	0.14	100	0.43	0.57	0.2	0.2	0	1	0.43	0.57	0.2	0.2	0	1	0.43	0.57	0.2	0.2	0	1	0.5	0.2	0	1	0	0	0	[{'N_Species': 50, 'MEAN_WE': 0.133, 'MEAN_WA': 0.133, 'MEAN_WS': 0.133, 'MEAN_WN': 0.6, 'MEAN_WD': 0.001}, {'N_Species': 50, 'MEAN_WE': 0.1, 'MEAN_WA': 0.1, 'MEAN_WS': 0.1, 'MEAN_WN': 0.6, 'MEAN_WD': 0.1}]	0.1	1	1.3291	88	0.52	0.510204	1	0.675676	0.97	1	0.94	0.969072
SimuData_395	s45	../simuData/config_HE_HA_HS_2/	0.14	100	0.43	0.57	0.2	0.2	0	1	0.43	0.57	0.2	0.2	0	1	0.43	0.57	0.2	0.2	0	1	0.5	0.2	0	1	0	0	0	[{'N_Species': 50, 'MEAN_WE': 0.133, 'MEAN_WA': 0.133, 'MEAN_WS': 0.133, 'MEAN_WN': 0.6, 'MEAN_WD': 0.001}, {'N_Species': 50, 'MEAN_WE': 0.1, 'MEAN_WA': 0.1, 'MEAN_WS': 0.1, 'MEAN_WN': 0.6, 'MEAN_WD': 0.1}]	0.1	1	1.28557	89	0.52	0.510204	1	0.675676	0.97	0.943396	1	0.970874
SimuData_396	s46	../simuData/config_HE_HA_HS_2/	0.14	100	0.43	0.57	0.2	0.2	0	1	0.43	0.57	0.2	0.2	0	1	0.43	0.57	0.2	0.2	0	1	0.5	0.2	0	1	0	0	0	[{'N_Species': 50, 'MEAN_WE': 0.133, 'MEAN_WA': 0.133, 'MEAN_WS': 0.133, 'MEAN_WN': 0.6, 'MEAN_WD': 0.001}, {'N_Species': 50, 'MEAN_WE': 0.1, 'MEAN_WA': 0.1, 'MEAN_WS': 0.1, 'MEAN_WN': 0.6, 'MEAN_WD': 0.1}]	0.1	1	1.37134	95	0.54	0.520833	1	0.684932	0.99	0.980392	1	0.990099
SimuData_397	s47	../simuData/config_HE_HA_HS_2/	0.14	100	0.43	0.57	0.2	0.2	0	1	0.43	0.57	0.2	0.2	0	1	0.43	0.57	0.2	0.2	0	1	0.5	0.2	0	1	0	0	0	[{'N_Species': 50, 'MEAN_WE': 0.133, 'MEAN_WA': 0.133, 'MEAN_WS': 0.133, 'MEAN_WN': 0.6, 'MEAN_WD': 0.001}, {'N_Species': 50, 'MEAN_WE': 0.1, 'MEAN_WA': 0.1, 'MEAN_WS': 0.1, 'MEAN_WN': 0.6, 'MEAN_WD': 0.1}]	0.1	1	1.31172	94	0.58	0.543478	1	0.704225	0.98	1	0.96	0.979592
SimuData_398	s48	../simuData/config_HE_HA_HS_2/	0.14	100	0.43	0.57	0.2	0.2	0	1	0.43	0.57	0.2	0.2	0	1	0.43	0.57	0.2	0.2	0	1	0.5	0.2	0	1	0	0	0	[{'N_Species': 50, 'MEAN_WE': 0.133, 'MEAN_WA': 0.133, 'MEAN_WS': 0.133, 'MEAN_WN': 0.6, 'MEAN_WD': 0.001}, {'N_Species': 50, 'MEAN_WE': 0.1, 'MEAN_WA': 0.1, 'MEAN_WS': 0.1, 'MEAN_WN': 0.6, 'MEAN_WD': 0.1}]	0.1	1	1.46838	90	0.53	0.515464	1	0.680272	0.9	1	0.8	0.888889
SimuData_399	s49	../simuData/config_HE_HA_HS_2/	0.14	100	0.43	0.57	0.2	0.2	0	1	0.43	0.57	0.2	0.2	0	1	0.43	0.57	0.2	0.2	0	1	0.5	0.2	0	1	0	0	0	[{'N_Species': 50, 'MEAN_WE': 0.133, 'MEAN_WA': 0.133, 'MEAN_WS': 0.133, 'MEAN_WN': 0.6, 'MEAN_WD': 0.001}, {'N_Species': 50, 'MEAN_WE': 0.1, 'MEAN_WA': 0.1, 'MEAN_WS': 0.1, 'MEAN_WN': 0.6, 'MEAN_WD': 0.1}]	0.1	1	1.27046	92	0.58	0.543478	1	0.704225	0.86	1	0.72	0.837209
SimuData_400	s0	../simuData/config_HE_HA_HS_3/	0.16	100	0.42	0.58	0.2	0.2	0	1	0.42	0.58	0.2	0.2	0	1	0.42	0.58	0.2	0.2	0	1	0.5	0.2	0	1	0	0	0	[{'N_Species': 50, 'MEAN_WE': 0.133, 'MEAN_WA': 0.133, 'MEAN_WS': 0.133, 'MEAN_WN': 0.6, 'MEAN_WD': 0.001}, {'N_Species': 50, 'MEAN_WE': 0.1, 'MEAN_WA': 0.1, 'MEAN_WS': 0.1, 'MEAN_WN': 0.6, 'MEAN_WD': 0.1}]	0.2	1	1.47965	100	0.55	0.526316	1	0.689655	0.98	0.961538	1	0.980392
SimuData_401	s1	../simuData/config_HE_HA_HS_3/	0.16	100	0.42	0.58	0.2	0.2	0	1	0.42	0.58	0.2	0.2	0	1	0.42	0.58	0.2	0.2	0	1	0.5	0.2	0	1	0	0	0	[{'N_Species': 50, 'MEAN_WE': 0.133, 'MEAN_WA': 0.133, 'MEAN_WS': 0.133, 'MEAN_WN': 0.6, 'MEAN_WD': 0.001}, {'N_Species': 50, 'MEAN_WE': 0.1, 'MEAN_WA': 0.1, 'MEAN_WS': 0.1, 'MEAN_WN': 0.6, 'MEAN_WD': 0.1}]	0.2	1	1.59903	95	0.51	0.505051	1	0.671141	0.5	0.5	1	0.666667
SimuData_402	s2	../simuData/config_HE_HA_HS_3/	0.16	100	0.42	0.58	0.2	0.2	0	1	0.42	0.58	0.2	0.2	0	1	0.42	0.58	0.2	0.2	0	1	0.5	0.2	0	1	0	0	0	[{'N_Species': 50, 'MEAN_WE': 0.133, 'MEAN_WA': 0.133, 'MEAN_WS': 0.133, 'MEAN_WN': 0.6, 'MEAN_WD': 0.001}, {'N_Species': 50, 'MEAN_WE': 0.1, 'MEAN_WA': 0.1, 'MEAN_WS': 0.1, 'MEAN_WN': 0.6, 'MEAN_WD': 0.1}]	0.2	1	1.2651	97	0.58	0.544444	0.98	0.7	0.39	0.432099	0.7	0.534351
SimuData_403	s3	../simuData/config_HE_HA_HS_3/	0.16	100	0.42	0.58	0.2	0.2	0	1	0.42	0.58	0.2	0.2	0	1	0.42	0.58	0.2	0.2	0	1	0.5	0.2	0	1	0	0	0	[{'N_Species': 50, 'MEAN_WE': 0.133, 'MEAN_WA': 0.133, 'MEAN_WS': 0.133, 'MEAN_WN': 0.6, 'MEAN_WD': 0.001}, {'N_Species': 50, 'MEAN_WE': 0.1, 'MEAN_WA': 0.1, 'MEAN_WS': 0.1, 'MEAN_WN': 0.6, 'MEAN_WD': 0.1}]	0.2	1	1.78034	100	0.5	0.5	1	0.666667	0.97	0.960784	0.98	0.970297
SimuData_404	s4	../simuData/config_HE_HA_HS_3/	0.16	100	0.42	0.58	0.2	0.2	0	1	0.42	0.58	0.2	0.2	0	1	0.42	0.58	0.2	0.2	0	1	0.5	0.2	0	1	0	0	0	[{'N_Species': 50, 'MEAN_WE': 0.133, 'MEAN_WA': 0.133, 'MEAN_WS': 0.133, 'MEAN_WN': 0.6, 'MEAN_WD': 0.001}, {'N_Species': 50, 'MEAN_WE': 0.1, 'MEAN_WA': 0.1, 'MEAN_WS': 0.1, 'MEAN_WN': 0.6, 'MEAN_WD': 0.1}]	0.2	1	1.29696	94	0.51	0.505051	1	0.671141	0.48	0.481481	0.52	0.5
SimuData_405	s5	../simuData/config_HE_HA_HS_3/	0.16	100	0.42	0.58	0.2	0.2	0	1	0.42	0.58	0.2	0.2	0	1	0.42	0.58	0.2	0.2	0	1	0.5	0.2	0	1	0	0	0	[{'N_Species': 50, 'MEAN_WE': 0.133, 'MEAN_WA': 0.133, 'MEAN_WS': 0.133, 'MEAN_WN': 0.6, 'MEAN_WD': 0.001}, {'N_Species': 50, 'MEAN_WE': 0.1, 'MEAN_WA': 0.1, 'MEAN_WS': 0.1, 'MEAN_WN': 0.6, 'MEAN_WD': 0.1}]	0.2	1	1.72737	100	0.51	0.505051	1	0.671141	0.46	0.470588	0.64	0.542373
SimuData_406	s6	../simuData/config_HE_HA_HS_3/	0.16	100	0.42	0.58	0.2	0.2	0	1	0.42	0.58	0.2	0.2	0	1	0.42	0.58	0.2	0.2	0	1	0.5	0.2	0	1	0	0	0	[{'N_Species': 50, 'MEAN_WE': 0.133, 'MEAN_WA': 0.133, 'MEAN_WS': 0.133, 'MEAN_WN': 0.6, 'MEAN_WD': 0.001}, {'N_Species': 50, 'MEAN_WE': 0.1, 'MEAN_WA': 0.1, 'MEAN_WS': 0.1, 'MEAN_WN': 0.6, 'MEAN_WD': 0.1}]	0.2	1	1.33283	88	0.53	0.515464	1	0.680272	0.93	1	0.86	0.924731
SimuData_407	s7	../simuData/config_HE_HA_HS_3/	0.16	100	0.42	0.58	0.2	0.2	0	1	0.42	0.58	0.2	0.2	0	1	0.42	0.58	0.2	0.2	0	1	0.5	0.2	0	1	0	0	0	[{'N_Species': 50, 'MEAN_WE': 0.133, 'MEAN_WA': 0.133, 'MEAN_WS': 0.133, 'MEAN_WN': 0.6, 'MEAN_WD': 0.001}, {'N_Species': 50, 'MEAN_WE': 0.1, 'MEAN_WA': 0.1, 'MEAN_WS': 0.1, 'MEAN_WN': 0.6, 'MEAN_WD': 0.1}]	0.2	1	1.12596	100	0.58	0.543478	1	0.704225	0.95	1	0.9	0.947368
SimuData_408	s8	../simuData/config_HE_HA_HS_3/	0.16	100	0.42	0.58	0.2	0.2	0	1	0.42	0.58	0.2	0.2	0	1	0.42	0.58	0.2	0.2	0	1	0.5	0.2	0	1	0	0	0	[{'N_Species': 50, 'MEAN_WE': 0.133, 'MEAN_WA': 0.133, 'MEAN_WS': 0.133, 'MEAN_WN': 0.6, 'MEAN_WD': 0.001}, {'N_Species': 50, 'MEAN_WE': 0.1, 'MEAN_WA': 0.1, 'MEAN_WS': 0.1, 'MEAN_WN': 0.6, 'MEAN_WD': 0.1}]	0.2	1	1.74025	100	0.5	0.5	1	0.666667	0.98	1	0.96	0.979592
SimuData_409	s9	../simuData/config_HE_HA_HS_3/	0.16	100	0.42	0.58	0.2	0.2	0	1	0.42	0.58	0.2	0.2	0	1	0.42	0.58	0.2	0.2	0	1	0.5	0.2	0	1	0	0	0	[{'N_Species': 50, 'MEAN_WE': 0.133, 'MEAN_WA': 0.133, 'MEAN_WS': 0.133, 'MEAN_WN': 0.6, 'MEAN_WD': 0.001}, {'N_Species': 50, 'MEAN_WE': 0.1, 'MEAN_WA': 0.1, 'MEAN_WS': 0.1, 'MEAN_WN': 0.6, 'MEAN_WD': 0.1}]	0.2	1	1.49128	81	0.53	0.515464	1	0.680272	0.92	1	0.84	0.913043
SimuData_410	s10	../simuData/config_HE_HA_HS_3/	0.16	100	0.42	0.58	0.2	0.2	0	1	0.42	0.58	0.2	0.2	0	1	0.42	0.58	0.2	0.2	0	1	0.5	0.2	0	1	0	0	0	[{'N_Species': 50, 'MEAN_WE': 0.133, 'MEAN_WA': 0.133, 'MEAN_WS': 0.133, 'MEAN_WN': 0.6, 'MEAN_WD': 0.001}, {'N_Species': 50, 'MEAN_WE': 0.1, 'MEAN_WA': 0.1, 'MEAN_WS': 0.1, 'MEAN_WN': 0.6, 'MEAN_WD': 0.1}]	0.2	1	1.67893	93	0.49	0.494949	0.98	0.657718	0.92	0.977273	0.86	0.914894
SimuData_411	s11	../simuData/config_HE_HA_HS_3/	0.16	100	0.42	0.58	0.2	0.2	0	1	0.42	0.58	0.2	0.2	0	1	0.42	0.58	0.2	0.2	0	1	0.5	0.2	0	1	0	0	0	[{'N_Species': 50, 'MEAN_WE': 0.133, 'MEAN_WA': 0.133, 'MEAN_WS': 0.133, 'MEAN_WN': 0.6, 'MEAN_WD': 0.001}, {'N_Species': 50, 'MEAN_WE': 0.1, 'MEAN_WA': 0.1, 'MEAN_WS': 0.1, 'MEAN_WN': 0.6, 'MEAN_WD': 0.1}]	0.2	1	1.43066	99	0.56	0.531915	1	0.694444	0.98	1	0.96	0.979592
SimuData_412	s12	../simuData/config_HE_HA_HS_3/	0.16	100	0.42	0.58	0.2	0.2	0	1	0.42	0.58	0.2	0.2	0	1	0.42	0.58	0.2	0.2	0	1	0.5	0.2	0	1	0	0	0	[{'N_Species': 50, 'MEAN_WE': 0.133, 'MEAN_WA': 0.133, 'MEAN_WS': 0.133, 'MEAN_WN': 0.6, 'MEAN_WD': 0.001}, {'N_Species': 50, 'MEAN_WE': 0.1, 'MEAN_WA': 0.1, 'MEAN_WS': 0.1, 'MEAN_WN': 0.6, 'MEAN_WD': 0.1}]	0.2	1	1.39469	96	0.52	0.510417	0.98	0.671233	0.98	0.961538	1	0.980392
SimuData_413	s13	../simuData/config_HE_HA_HS_3/	0.16	100	0.42	0.58	0.2	0.2	0	1	0.42	0.58	0.2	0.2	0	1	0.42	0.58	0.2	0.2	0	1	0.5	0.2	0	1	0	0	0	[{'N_Species': 50, 'MEAN_WE': 0.133, 'MEAN_WA': 0.133, 'MEAN_WS': 0.133, 'MEAN_WN': 0.6, 'MEAN_WD': 0.001}, {'N_Species': 50, 'MEAN_WE': 0.1, 'MEAN_WA': 0.1, 'MEAN_WS': 0.1, 'MEAN_WN': 0.6, 'MEAN_WD': 0.1}]	0.2	1	1.38726	96	0.52	0.510204	1	0.675676	0.83	1	0.66	0.795181
SimuData_414	s14	../simuData/config_HE_HA_HS_3/	0.16	100	0.42	0.58	0.2	0.2	0	1	0.42	0.58	0.2	0.2	0	1	0.42	0.58	0.2	0.2	0	1	0.5	0.2	0	1	0	0	0	[{'N_Species': 50, 'MEAN_WE': 0.133, 'MEAN_WA': 0.133, 'MEAN_WS': 0.133, 'MEAN_WN': 0.6, 'MEAN_WD': 0.001}, {'N_Species': 50, 'MEAN_WE': 0.1, 'MEAN_WA': 0.1, 'MEAN_WS': 0.1, 'MEAN_WN': 0.6, 'MEAN_WD': 0.1}]	0.2	1	1.48155	92	0.5	0.5	1	0.666667	1	1	1	1
SimuData_415	s15	../simuData/config_HE_HA_HS_3/	0.16	100	0.42	0.58	0.2	0.2	0	1	0.42	0.58	0.2	0.2	0	1	0.42	0.58	0.2	0.2	0	1	0.5	0.2	0	1	0	0	0	[{'N_Species': 50, 'MEAN_WE': 0.133, 'MEAN_WA': 0.133, 'MEAN_WS': 0.133, 'MEAN_WN': 0.6, 'MEAN_WD': 0.001}, {'N_Species': 50, 'MEAN_WE': 0.1, 'MEAN_WA': 0.1, 'MEAN_WS': 0.1, 'MEAN_WN': 0.6, 'MEAN_WD': 0.1}]	0.2	1	1.83779	100	0.51	0.505051	1	0.671141	0.94	0.892857	1	0.943396
SimuData_416	s16	../simuData/config_HE_HA_HS_3/	0.16	100	0.42	0.58	0.2	0.2	0	1	0.42	0.58	0.2	0.2	0	1	0.42	0.58	0.2	0.2	0	1	0.5	0.2	0	1	0	0	0	[{'N_Species': 50, 'MEAN_WE': 0.133, 'MEAN_WA': 0.133, 'MEAN_WS': 0.133, 'MEAN_WN': 0.6, 'MEAN_WD': 0.001}, {'N_Species': 50, 'MEAN_WE': 0.1, 'MEAN_WA': 0.1, 'MEAN_WS': 0.1, 'MEAN_WN': 0.6, 'MEAN_WD': 0.1}]	0.2	1	1.2889	100	0.56	0.531915	1	0.694444	0.55	0.526316	1	0.689655
SimuData_417	s17	../simuData/config_HE_HA_HS_3/	0.16	100	0.42	0.58	0.2	0.2	0	1	0.42	0.58	0.2	0.2	0	1	0.42	0.58	0.2	0.2	0	1	0.5	0.2	0	1	0	0	0	[{'N_Species': 50, 'MEAN_WE': 0.133, 'MEAN_WA': 0.133, 'MEAN_WS': 0.133, 'MEAN_WN': 0.6, 'MEAN_WD': 0.001}, {'N_Species': 50, 'MEAN_WE': 0.1, 'MEAN_WA': 0.1, 'MEAN_WS': 0.1, 'MEAN_WN': 0.6, 'MEAN_WD': 0.1}]	0.2	1	1.56415	99	0.53	0.515464	1	0.680272	0.92	1	0.84	0.913043
SimuData_418	s18	../simuData/config_HE_HA_HS_3/	0.16	100	0.42	0.58	0.2	0.2	0	1	0.42	0.58	0.2	0.2	0	1	0.42	0.58	0.2	0.2	0	1	0.5	0.2	0	1	0	0	0	[{'N_Species': 50, 'MEAN_WE': 0.133, 'MEAN_WA': 0.133, 'MEAN_WS': 0.133, 'MEAN_WN': 0.6, 'MEAN_WD': 0.001}, {'N_Species': 50, 'MEAN_WE': 0.1, 'MEAN_WA': 0.1, 'MEAN_WS': 0.1, 'MEAN_WN': 0.6, 'MEAN_WD': 0.1}]	0.2	1	1.5207	100	0.54	0.520833	1	0.684932	0.15	0.230769	0.3	0.26087
SimuData_419	s19	../simuData/config_HE_HA_HS_3/	0.16	100	0.42	0.58	0.2	0.2	0	1	0.42	0.58	0.2	0.2	0	1	0.42	0.58	0.2	0.2	0	1	0.5	0.2	0	1	0	0	0	[{'N_Species': 50, 'MEAN_WE': 0.133, 'MEAN_WA': 0.133, 'MEAN_WS': 0.133, 'MEAN_WN': 0.6, 'MEAN_WD': 0.001}, {'N_Species': 50, 'MEAN_WE': 0.1, 'MEAN_WA': 0.1, 'MEAN_WS': 0.1, 'MEAN_WN': 0.6, 'MEAN_WD': 0.1}]	0.2	1	1.26168	90	0.53	0.515464	1	0.680272	0.8	1	0.6	0.75
SimuData_420	s20	../simuData/config_HE_HA_HS_3/	0.16	100	0.42	0.58	0.2	0.2	0	1	0.42	0.58	0.2	0.2	0	1	0.42	0.58	0.2	0.2	0	1	0.5	0.2	0	1	0	0	0	[{'N_Species': 50, 'MEAN_WE': 0.133, 'MEAN_WA': 0.133, 'MEAN_WS': 0.133, 'MEAN_WN': 0.6, 'MEAN_WD': 0.001}, {'N_Species': 50, 'MEAN_WE': 0.1, 'MEAN_WA': 0.1, 'MEAN_WS': 0.1, 'MEAN_WN': 0.6, 'MEAN_WD': 0.1}]	0.2	1	1.65867	100	0.5	0.5	1	0.666667	0.99	1	0.98	0.989899
SimuData_421	s21	../simuData/config_HE_HA_HS_3/	0.16	100	0.42	0.58	0.2	0.2	0	1	0.42	0.58	0.2	0.2	0	1	0.42	0.58	0.2	0.2	0	1	0.5	0.2	0	1	0	0	0	[{'N_Species': 50, 'MEAN_WE': 0.133, 'MEAN_WA': 0.133, 'MEAN_WS': 0.133, 'MEAN_WN': 0.6, 'MEAN_WD': 0.001}, {'N_Species': 50, 'MEAN_WE': 0.1, 'MEAN_WA': 0.1, 'MEAN_WS': 0.1, 'MEAN_WN': 0.6, 'MEAN_WD': 0.1}]	0.2	1	1.14857	86	0.53	0.515789	0.98	0.675862	0.92	1	0.84	0.913043
SimuData_422	s22	../simuData/config_HE_HA_HS_3/	0.16	100	0.42	0.58	0.2	0.2	0	1	0.42	0.58	0.2	0.2	0	1	0.42	0.58	0.2	0.2	0	1	0.5	0.2	0	1	0	0	0	[{'N_Species': 50, 'MEAN_WE': 0.133, 'MEAN_WA': 0.133, 'MEAN_WS': 0.133, 'MEAN_WN': 0.6, 'MEAN_WD': 0.001}, {'N_Species': 50, 'MEAN_WE': 0.1, 'MEAN_WA': 0.1, 'MEAN_WS': 0.1, 'MEAN_WN': 0.6, 'MEAN_WD': 0.1}]	0.2	1	1.4098	100	0.53	0.515464	1	0.680272	0.91	1	0.82	0.901099
SimuData_423	s23	../simuData/config_HE_HA_HS_3/	0.16	100	0.42	0.58	0.2	0.2	0	1	0.42	0.58	0.2	0.2	0	1	0.42	0.58	0.2	0.2	0	1	0.5	0.2	0	1	0	0	0	[{'N_Species': 50, 'MEAN_WE': 0.133, 'MEAN_WA': 0.133, 'MEAN_WS': 0.133, 'MEAN_WN': 0.6, 'MEAN_WD': 0.001}, {'N_Species': 50, 'MEAN_WE': 0.1, 'MEAN_WA': 0.1, 'MEAN_WS': 0.1, 'MEAN_WN': 0.6, 'MEAN_WD': 0.1}]	0.2	1	1.54006	97	0.55	0.526316	1	0.689655	0.97	1	0.94	0.969072
SimuData_424	s24	../simuData/config_HE_HA_HS_3/	0.16	100	0.42	0.58	0.2	0.2	0	1	0.42	0.58	0.2	0.2	0	1	0.42	0.58	0.2	0.2	0	1	0.5	0.2	0	1	0	0	0	[{'N_Species': 50, 'MEAN_WE': 0.133, 'MEAN_WA': 0.133, 'MEAN_WS': 0.133, 'MEAN_WN': 0.6, 'MEAN_WD': 0.001}, {'N_Species': 50, 'MEAN_WE': 0.1, 'MEAN_WA': 0.1, 'MEAN_WS': 0.1, 'MEAN_WN': 0.6, 'MEAN_WD': 0.1}]	0.2	1	1.80968	100	0.53	0.515464	1	0.680272	0.37	0.413333	0.62	0.496
SimuData_425	s25	../simuData/config_HE_HA_HS_3/	0.16	100	0.42	0.58	0.2	0.2	0	1	0.42	0.58	0.2	0.2	0	1	0.42	0.58	0.2	0.2	0	1	0.5	0.2	0	1	0	0	0	[{'N_Species': 50, 'MEAN_WE': 0.133, 'MEAN_WA': 0.133, 'MEAN_WS': 0.133, 'MEAN_WN': 0.6, 'MEAN_WD': 0.001}, {'N_Species': 50, 'MEAN_WE': 0.1, 'MEAN_WA': 0.1, 'MEAN_WS': 0.1, 'MEAN_WN': 0.6, 'MEAN_WD': 0.1}]	0.2	1	1.61106	91	0.51	0.505051	1	0.671141	0.97	1	0.94	0.969072
SimuData_426	s26	../simuData/config_HE_HA_HS_3/	0.16	100	0.42	0.58	0.2	0.2	0	1	0.42	0.58	0.2	0.2	0	1	0.42	0.58	0.2	0.2	0	1	0.5	0.2	0	1	0	0	0	[{'N_Species': 50, 'MEAN_WE': 0.133, 'MEAN_WA': 0.133, 'MEAN_WS': 0.133, 'MEAN_WN': 0.6, 'MEAN_WD': 0.001}, {'N_Species': 50, 'MEAN_WE': 0.1, 'MEAN_WA': 0.1, 'MEAN_WS': 0.1, 'MEAN_WN': 0.6, 'MEAN_WD': 0.1}]	0.2	1	1.41922	97	0.58	0.543478	1	0.704225	0.97	1	0.94	0.969072
SimuData_427	s27	../simuData/config_HE_HA_HS_3/	0.16	100	0.42	0.58	0.2	0.2	0	1	0.42	0.58	0.2	0.2	0	1	0.42	0.58	0.2	0.2	0	1	0.5	0.2	0	1	0	0	0	[{'N_Species': 50, 'MEAN_WE': 0.133, 'MEAN_WA': 0.133, 'MEAN_WS': 0.133, 'MEAN_WN': 0.6, 'MEAN_WD': 0.001}, {'N_Species': 50, 'MEAN_WE': 0.1, 'MEAN_WA': 0.1, 'MEAN_WS': 0.1, 'MEAN_WN': 0.6, 'MEAN_WD': 0.1}]	0.2	1	1.4518	98	0.5	0.5	1	0.666667	0.69	0.702128	0.66	0.680412
SimuData_428	s28	../simuData/config_HE_HA_HS_3/	0.16	100	0.42	0.58	0.2	0.2	0	1	0.42	0.58	0.2	0.2	0	1	0.42	0.58	0.2	0.2	0	1	0.5	0.2	0	1	0	0	0	[{'N_Species': 50, 'MEAN_WE': 0.133, 'MEAN_WA': 0.133, 'MEAN_WS': 0.133, 'MEAN_WN': 0.6, 'MEAN_WD': 0.001}, {'N_Species': 50, 'MEAN_WE': 0.1, 'MEAN_WA': 0.1, 'MEAN_WS': 0.1, 'MEAN_WN': 0.6, 'MEAN_WD': 0.1}]	0.2	1	1.83041	100	0.5	0.5	1	0.666667	0.96	1	0.92	0.958333
SimuData_429	s29	../simuData/config_HE_HA_HS_3/	0.16	100	0.42	0.58	0.2	0.2	0	1	0.42	0.58	0.2	0.2	0	1	0.42	0.58	0.2	0.2	0	1	0.5	0.2	0	1	0	0	0	[{'N_Species': 50, 'MEAN_WE': 0.133, 'MEAN_WA': 0.133, 'MEAN_WS': 0.133, 'MEAN_WN': 0.6, 'MEAN_WD': 0.001}, {'N_Species': 50, 'MEAN_WE': 0.1, 'MEAN_WA': 0.1, 'MEAN_WS': 0.1, 'MEAN_WN': 0.6, 'MEAN_WD': 0.1}]	0.2	1	1.49767	86	0.53	0.515464	1	0.680272	0.97	1	0.94	0.969072
SimuData_430	s30	../simuData/config_HE_HA_HS_3/	0.16	100	0.42	0.58	0.2	0.2	0	1	0.42	0.58	0.2	0.2	0	1	0.42	0.58	0.2	0.2	0	1	0.5	0.2	0	1	0	0	0	[{'N_Species': 50, 'MEAN_WE': 0.133, 'MEAN_WA': 0.133, 'MEAN_WS': 0.133, 'MEAN_WN': 0.6, 'MEAN_WD': 0.001}, {'N_Species': 50, 'MEAN_WE': 0.1, 'MEAN_WA': 0.1, 'MEAN_WS': 0.1, 'MEAN_WN': 0.6, 'MEAN_WD': 0.1}]	0.2	1	1.43476	63	0.51	0.505051	1	0.671141	0.73	0.649351	1	0.787402
SimuData_431	s31	../simuData/config_HE_HA_HS_3/	0.16	100	0.42	0.58	0.2	0.2	0	1	0.42	0.58	0.2	0.2	0	1	0.42	0.58	0.2	0.2	0	1	0.5	0.2	0	1	0	0	0	[{'N_Species': 50, 'MEAN_WE': 0.133, 'MEAN_WA': 0.133, 'MEAN_WS': 0.133, 'MEAN_WN': 0.6, 'MEAN_WD': 0.001}, {'N_Species': 50, 'MEAN_WE': 0.1, 'MEAN_WA': 0.1, 'MEAN_WS': 0.1, 'MEAN_WN': 0.6, 'MEAN_WD': 0.1}]	0.2	1	1.40047	98	0.54	0.521277	0.98	0.680556	0.94	0.94	0.94	0.94
SimuData_432	s32	../simuData/config_HE_HA_HS_3/	0.16	100	0.42	0.58	0.2	0.2	0	1	0.42	0.58	0.2	0.2	0	1	0.42	0.58	0.2	0.2	0	1	0.5	0.2	0	1	0	0	0	[{'N_Species': 50, 'MEAN_WE': 0.133, 'MEAN_WA': 0.133, 'MEAN_WS': 0.133, 'MEAN_WN': 0.6, 'MEAN_WD': 0.001}, {'N_Species': 50, 'MEAN_WE': 0.1, 'MEAN_WA': 0.1, 'MEAN_WS': 0.1, 'MEAN_WN': 0.6, 'MEAN_WD': 0.1}]	0.2	1	1.37522	93	0.53	0.515464	1	0.680272	0.76	1	0.52	0.684211
SimuData_433	s33	../simuData/config_HE_HA_HS_3/	0.16	100	0.42	0.58	0.2	0.2	0	1	0.42	0.58	0.2	0.2	0	1	0.42	0.58	0.2	0.2	0	1	0.5	0.2	0	1	0	0	0	[{'N_Species': 50, 'MEAN_WE': 0.133, 'MEAN_WA': 0.133, 'MEAN_WS': 0.133, 'MEAN_WN': 0.6, 'MEAN_WD': 0.001}, {'N_Species': 50, 'MEAN_WE': 0.1, 'MEAN_WA': 0.1, 'MEAN_WS': 0.1, 'MEAN_WN': 0.6, 'MEAN_WD': 0.1}]	0.2	1	1.28297	85	0.52	0.510417	0.98	0.671233	0.85	1	0.7	0.823529
SimuData_434	s34	../simuData/config_HE_HA_HS_3/	0.16	100	0.42	0.58	0.2	0.2	0	1	0.42	0.58	0.2	0.2	0	1	0.42	0.58	0.2	0.2	0	1	0.5	0.2	0	1	0	0	0	[{'N_Species': 50, 'MEAN_WE': 0.133, 'MEAN_WA': 0.133, 'MEAN_WS': 0.133, 'MEAN_WN': 0.6, 'MEAN_WD': 0.001}, {'N_Species': 50, 'MEAN_WE': 0.1, 'MEAN_WA': 0.1, 'MEAN_WS': 0.1, 'MEAN_WN': 0.6, 'MEAN_WD': 0.1}]	0.2	1	1.3116	94	0.54	0.520833	1	0.684932	0.97	0.960784	0.98	0.970297
SimuData_435	s35	../simuData/config_HE_HA_HS_3/	0.16	100	0.42	0.58	0.2	0.2	0	1	0.42	0.58	0.2	0.2	0	1	0.42	0.58	0.2	0.2	0	1	0.5	0.2	0	1	0	0	0	[{'N_Species': 50, 'MEAN_WE': 0.133, 'MEAN_WA': 0.133, 'MEAN_WS': 0.133, 'MEAN_WN': 0.6, 'MEAN_WD': 0.001}, {'N_Species': 50, 'MEAN_WE': 0.1, 'MEAN_WA': 0.1, 'MEAN_WS': 0.1, 'MEAN_WN': 0.6, 'MEAN_WD': 0.1}]	0.2	1	1.13691	91	0.61	0.561798	1	0.719424	0.96	1	0.92	0.958333
SimuData_436	s36	../simuData/config_HE_HA_HS_3/	0.16	100	0.42	0.58	0.2	0.2	0	1	0.42	0.58	0.2	0.2	0	1	0.42	0.58	0.2	0.2	0	1	0.5	0.2	0	1	0	0	0	[{'N_Species': 50, 'MEAN_WE': 0.133, 'MEAN_WA': 0.133, 'MEAN_WS': 0.133, 'MEAN_WN': 0.6, 'MEAN_WD': 0.001}, {'N_Species': 50, 'MEAN_WE': 0.1, 'MEAN_WA': 0.1, 'MEAN_WS': 0.1, 'MEAN_WN': 0.6, 'MEAN_WD': 0.1}]	0.2	1	1.61114	100	0.51	0.505051	1	0.671141	0.5	0.5	1	0.666667
SimuData_437	s37	../simuData/config_HE_HA_HS_3/	0.16	100	0.42	0.58	0.2	0.2	0	1	0.42	0.58	0.2	0.2	0	1	0.42	0.58	0.2	0.2	0	1	0.5	0.2	0	1	0	0	0	[{'N_Species': 50, 'MEAN_WE': 0.133, 'MEAN_WA': 0.133, 'MEAN_WS': 0.133, 'MEAN_WN': 0.6, 'MEAN_WD': 0.001}, {'N_Species': 50, 'MEAN_WE': 0.1, 'MEAN_WA': 0.1, 'MEAN_WS': 0.1, 'MEAN_WN': 0.6, 'MEAN_WD': 0.1}]	0.2	1	1.3083	89	0.51	0.505051	1	0.671141	0.95	0.978723	0.92	0.948454
SimuData_438	s38	../simuData/config_HE_HA_HS_3/	0.16	100	0.42	0.58	0.2	0.2	0	1	0.42	0.58	0.2	0.2	0	1	0.42	0.58	0.2	0.2	0	1	0.5	0.2	0	1	0	0	0	[{'N_Species': 50, 'MEAN_WE': 0.133, 'MEAN_WA': 0.133, 'MEAN_WS': 0.133, 'MEAN_WN': 0.6, 'MEAN_WD': 0.001}, {'N_Species': 50, 'MEAN_WE': 0.1, 'MEAN_WA': 0.1, 'MEAN_WS': 0.1, 'MEAN_WN': 0.6, 'MEAN_WD': 0.1}]	0.2	1	1.22635	99	0.53	0.515464	1	0.680272	0.96	1	0.92	0.958333
SimuData_439	s39	../simuData/config_HE_HA_HS_3/	0.16	100	0.42	0.58	0.2	0.2	0	1	0.42	0.58	0.2	0.2	0	1	0.42	0.58	0.2	0.2	0	1	0.5	0.2	0	1	0	0	0	[{'N_Species': 50, 'MEAN_WE': 0.133, 'MEAN_WA': 0.133, 'MEAN_WS': 0.133, 'MEAN_WN': 0.6, 'MEAN_WD': 0.001}, {'N_Species': 50, 'MEAN_WE': 0.1, 'MEAN_WA': 0.1, 'MEAN_WS': 0.1, 'MEAN_WN': 0.6, 'MEAN_WD': 0.1}]	0.2	1	1.5511	100	0.52	0.510204	1	0.675676	0.98	1	0.96	0.979592
SimuData_440	s40	../simuData/config_HE_HA_HS_3/	0.16	100	0.42	0.58	0.2	0.2	0	1	0.42	0.58	0.2	0.2	0	1	0.42	0.58	0.2	0.2	0	1	0.5	0.2	0	1	0	0	0	[{'N_Species': 50, 'MEAN_WE': 0.133, 'MEAN_WA': 0.133, 'MEAN_WS': 0.133, 'MEAN_WN': 0.6, 'MEAN_WD': 0.001}, {'N_Species': 50, 'MEAN_WE': 0.1, 'MEAN_WA': 0.1, 'MEAN_WS': 0.1, 'MEAN_WN': 0.6, 'MEAN_WD': 0.1}]	0.2	1	1.35315	87	0.5	0.5	1	0.666667	0.81	0.724638	1	0.840336
SimuData_441	s41	../simuData/config_HE_HA_HS_3/	0.16	100	0.42	0.58	0.2	0.2	0	1	0.42	0.58	0.2	0.2	0	1	0.42	0.58	0.2	0.2	0	1	0.5	0.2	0	1	0	0	0	[{'N_Species': 50, 'MEAN_WE': 0.133, 'MEAN_WA': 0.133, 'MEAN_WS': 0.133, 'MEAN_WN': 0.6, 'MEAN_WD': 0.001}, {'N_Species': 50, 'MEAN_WE': 0.1, 'MEAN_WA': 0.1, 'MEAN_WS': 0.1, 'MEAN_WN': 0.6, 'MEAN_WD': 0.1}]	0.2	1	1.65871	97	0.51	0.505051	1	0.671141	0.5	0.5	1	0.666667
SimuData_442	s42	../simuData/config_HE_HA_HS_3/	0.16	100	0.42	0.58	0.2	0.2	0	1	0.42	0.58	0.2	0.2	0	1	0.42	0.58	0.2	0.2	0	1	0.5	0.2	0	1	0	0	0	[{'N_Species': 50, 'MEAN_WE': 0.133, 'MEAN_WA': 0.133, 'MEAN_WS': 0.133, 'MEAN_WN': 0.6, 'MEAN_WD': 0.001}, {'N_Species': 50, 'MEAN_WE': 0.1, 'MEAN_WA': 0.1, 'MEAN_WS': 0.1, 'MEAN_WN': 0.6, 'MEAN_WD': 0.1}]	0.2	1	1.00216	94	0.63	0.574713	1	0.729927	0.96	1	0.92	0.958333
SimuData_443	s43	../simuData/config_HE_HA_HS_3/	0.16	100	0.42	0.58	0.2	0.2	0	1	0.42	0.58	0.2	0.2	0	1	0.42	0.58	0.2	0.2	0	1	0.5	0.2	0	1	0	0	0	[{'N_Species': 50, 'MEAN_WE': 0.133, 'MEAN_WA': 0.133, 'MEAN_WS': 0.133, 'MEAN_WN': 0.6, 'MEAN_WD': 0.001}, {'N_Species': 50, 'MEAN_WE': 0.1, 'MEAN_WA': 0.1, 'MEAN_WS': 0.1, 'MEAN_WN': 0.6, 'MEAN_WD': 0.1}]	0.2	1	1.41526	100	0.55	0.526316	1	0.689655	0.92	1	0.84	0.913043
SimuData_444	s44	../simuData/config_HE_HA_HS_3/	0.16	100	0.42	0.58	0.2	0.2	0	1	0.42	0.58	0.2	0.2	0	1	0.42	0.58	0.2	0.2	0	1	0.5	0.2	0	1	0	0	0	[{'N_Species': 50, 'MEAN_WE': 0.133, 'MEAN_WA': 0.133, 'MEAN_WS': 0.133, 'MEAN_WN': 0.6, 'MEAN_WD': 0.001}, {'N_Species': 50, 'MEAN_WE': 0.1, 'MEAN_WA': 0.1, 'MEAN_WS': 0.1, 'MEAN_WN': 0.6, 'MEAN_WD': 0.1}]	0.2	1	1.6959	100	0.53	0.515464	1	0.680272	0.87	1	0.74	0.850575
SimuData_445	s45	../simuData/config_HE_HA_HS_3/	0.16	100	0.42	0.58	0.2	0.2	0	1	0.42	0.58	0.2	0.2	0	1	0.42	0.58	0.2	0.2	0	1	0.5	0.2	0	1	0	0	0	[{'N_Species': 50, 'MEAN_WE': 0.133, 'MEAN_WA': 0.133, 'MEAN_WS': 0.133, 'MEAN_WN': 0.6, 'MEAN_WD': 0.001}, {'N_Species': 50, 'MEAN_WE': 0.1, 'MEAN_WA': 0.1, 'MEAN_WS': 0.1, 'MEAN_WN': 0.6, 'MEAN_WD': 0.1}]	0.2	1	1.40201	96	0.52	0.510204	1	0.675676	0.99	1	0.98	0.989899
SimuData_446	s46	../simuData/config_HE_HA_HS_3/	0.16	100	0.42	0.58	0.2	0.2	0	1	0.42	0.58	0.2	0.2	0	1	0.42	0.58	0.2	0.2	0	1	0.5	0.2	0	1	0	0	0	[{'N_Species': 50, 'MEAN_WE': 0.133, 'MEAN_WA': 0.133, 'MEAN_WS': 0.133, 'MEAN_WN': 0.6, 'MEAN_WD': 0.001}, {'N_Species': 50, 'MEAN_WE': 0.1, 'MEAN_WA': 0.1, 'MEAN_WS': 0.1, 'MEAN_WN': 0.6, 'MEAN_WD': 0.1}]	0.2	1	1.42302	95	0.51	0.505051	1	0.671141	0.85	1	0.7	0.823529
SimuData_447	s47	../simuData/config_HE_HA_HS_3/	0.16	100	0.42	0.58	0.2	0.2	0	1	0.42	0.58	0.2	0.2	0	1	0.42	0.58	0.2	0.2	0	1	0.5	0.2	0	1	0	0	0	[{'N_Species': 50, 'MEAN_WE': 0.133, 'MEAN_WA': 0.133, 'MEAN_WS': 0.133, 'MEAN_WN': 0.6, 'MEAN_WD': 0.001}, {'N_Species': 50, 'MEAN_WE': 0.1, 'MEAN_WA': 0.1, 'MEAN_WS': 0.1, 'MEAN_WN': 0.6, 'MEAN_WD': 0.1}]	0.2	1	1.55796	94	0.51	0.505051	1	0.671141	0.97	1	0.94	0.969072
SimuData_448	s48	../simuData/config_HE_HA_HS_3/	0.16	100	0.42	0.58	0.2	0.2	0	1	0.42	0.58	0.2	0.2	0	1	0.42	0.58	0.2	0.2	0	1	0.5	0.2	0	1	0	0	0	[{'N_Species': 50, 'MEAN_WE': 0.133, 'MEAN_WA': 0.133, 'MEAN_WS': 0.133, 'MEAN_WN': 0.6, 'MEAN_WD': 0.001}, {'N_Species': 50, 'MEAN_WE': 0.1, 'MEAN_WA': 0.1, 'MEAN_WS': 0.1, 'MEAN_WN': 0.6, 'MEAN_WD': 0.1}]	0.2	1	1.58824	98	0.53	0.515464	1	0.680272	0.98	1	0.96	0.979592
SimuData_449	s49	../simuData/config_HE_HA_HS_3/	0.16	100	0.42	0.58	0.2	0.2	0	1	0.42	0.58	0.2	0.2	0	1	0.42	0.58	0.2	0.2	0	1	0.5	0.2	0	1	0	0	0	[{'N_Species': 50, 'MEAN_WE': 0.133, 'MEAN_WA': 0.133, 'MEAN_WS': 0.133, 'MEAN_WN': 0.6, 'MEAN_WD': 0.001}, {'N_Species': 50, 'MEAN_WE': 0.1, 'MEAN_WA': 0.1, 'MEAN_WS': 0.1, 'MEAN_WN': 0.6, 'MEAN_WD': 0.1}]	0.2	1	1.36101	97	0.54	0.520833	1	0.684932	0.89	1	0.78	0.876404
SimuData_450	s0	../simuData/config_HE_HA_HS_4/	0.18	100	0.41	0.59	0.2	0.2	0	1	0.41	0.59	0.2	0.2	0	1	0.41	0.59	0.2	0.2	0	1	0.5	0.2	0	1	0	0	0	[{'N_Species': 50, 'MEAN_WE': 0.133, 'MEAN_WA': 0.133, 'MEAN_WS': 0.133, 'MEAN_WN': 0.6, 'MEAN_WD': 0.001}, {'N_Species': 50, 'MEAN_WE': 0.1, 'MEAN_WA': 0.1, 'MEAN_WS': 0.1, 'MEAN_WN': 0.6, 'MEAN_WD': 0.1}]	0.2	1	1.76185	100	0.5	0.5	1	0.666667	0.51	0.505051	1	0.671141
SimuData_451	s1	../simuData/config_HE_HA_HS_4/	0.18	100	0.41	0.59	0.2	0.2	0	1	0.41	0.59	0.2	0.2	0	1	0.41	0.59	0.2	0.2	0	1	0.5	0.2	0	1	0	0	0	[{'N_Species': 50, 'MEAN_WE': 0.133, 'MEAN_WA': 0.133, 'MEAN_WS': 0.133, 'MEAN_WN': 0.6, 'MEAN_WD': 0.001}, {'N_Species': 50, 'MEAN_WE': 0.1, 'MEAN_WA': 0.1, 'MEAN_WS': 0.1, 'MEAN_WN': 0.6, 'MEAN_WD': 0.1}]	0.2	1	2.03205	100	0.5	0.5	1	0.666667	1	1	1	1
SimuData_452	s2	../simuData/config_HE_HA_HS_4/	0.18	100	0.41	0.59	0.2	0.2	0	1	0.41	0.59	0.2	0.2	0	1	0.41	0.59	0.2	0.2	0	1	0.5	0.2	0	1	0	0	0	[{'N_Species': 50, 'MEAN_WE': 0.133, 'MEAN_WA': 0.133, 'MEAN_WS': 0.133, 'MEAN_WN': 0.6, 'MEAN_WD': 0.001}, {'N_Species': 50, 'MEAN_WE': 0.1, 'MEAN_WA': 0.1, 'MEAN_WS': 0.1, 'MEAN_WN': 0.6, 'MEAN_WD': 0.1}]	0.2	1	1.74413	100	0.5	0.5	1	0.666667	0.5	0.5	1	0.666667
SimuData_453	s3	../simuData/config_HE_HA_HS_4/	0.18	100	0.41	0.59	0.2	0.2	0	1	0.41	0.59	0.2	0.2	0	1	0.41	0.59	0.2	0.2	0	1	0.5	0.2	0	1	0	0	0	[{'N_Species': 50, 'MEAN_WE': 0.133, 'MEAN_WA': 0.133, 'MEAN_WS': 0.133, 'MEAN_WN': 0.6, 'MEAN_WD': 0.001}, {'N_Species': 50, 'MEAN_WE': 0.1, 'MEAN_WA': 0.1, 'MEAN_WS': 0.1, 'MEAN_WN': 0.6, 'MEAN_WD': 0.1}]	0.2	1	2.01432	100	0.5	0.5	1	0.666667	0.9	1	0.8	0.888889
SimuData_454	s4	../simuData/config_HE_HA_HS_4/	0.18	100	0.41	0.59	0.2	0.2	0	1	0.41	0.59	0.2	0.2	0	1	0.41	0.59	0.2	0.2	0	1	0.5	0.2	0	1	0	0	0	[{'N_Species': 50, 'MEAN_WE': 0.133, 'MEAN_WA': 0.133, 'MEAN_WS': 0.133, 'MEAN_WN': 0.6, 'MEAN_WD': 0.001}, {'N_Species': 50, 'MEAN_WE': 0.1, 'MEAN_WA': 0.1, 'MEAN_WS': 0.1, 'MEAN_WN': 0.6, 'MEAN_WD': 0.1}]	0.2	1	1.52253	100	0.51	0.505051	1	0.671141	0.92	1	0.84	0.913043
SimuData_455	s5	../simuData/config_HE_HA_HS_4/	0.18	100	0.41	0.59	0.2	0.2	0	1	0.41	0.59	0.2	0.2	0	1	0.41	0.59	0.2	0.2	0	1	0.5	0.2	0	1	0	0	0	[{'N_Species': 50, 'MEAN_WE': 0.133, 'MEAN_WA': 0.133, 'MEAN_WS': 0.133, 'MEAN_WN': 0.6, 'MEAN_WD': 0.001}, {'N_Species': 50, 'MEAN_WE': 0.1, 'MEAN_WA': 0.1, 'MEAN_WS': 0.1, 'MEAN_WN': 0.6, 'MEAN_WD': 0.1}]	0.2	1	1.67389	96	0.51	0.505051	1	0.671141	0.96	0.979167	0.94	0.959184
SimuData_456	s6	../simuData/config_HE_HA_HS_4/	0.18	100	0.41	0.59	0.2	0.2	0	1	0.41	0.59	0.2	0.2	0	1	0.41	0.59	0.2	0.2	0	1	0.5	0.2	0	1	0	0	0	[{'N_Species': 50, 'MEAN_WE': 0.133, 'MEAN_WA': 0.133, 'MEAN_WS': 0.133, 'MEAN_WN': 0.6, 'MEAN_WD': 0.001}, {'N_Species': 50, 'MEAN_WE': 0.1, 'MEAN_WA': 0.1, 'MEAN_WS': 0.1, 'MEAN_WN': 0.6, 'MEAN_WD': 0.1}]	0.2	1	1.82451	100	0.5	0.5	1	0.666667	1	1	1	1
SimuData_457	s7	../simuData/config_HE_HA_HS_4/	0.18	100	0.41	0.59	0.2	0.2	0	1	0.41	0.59	0.2	0.2	0	1	0.41	0.59	0.2	0.2	0	1	0.5	0.2	0	1	0	0	0	[{'N_Species': 50, 'MEAN_WE': 0.133, 'MEAN_WA': 0.133, 'MEAN_WS': 0.133, 'MEAN_WN': 0.6, 'MEAN_WD': 0.001}, {'N_Species': 50, 'MEAN_WE': 0.1, 'MEAN_WA': 0.1, 'MEAN_WS': 0.1, 'MEAN_WN': 0.6, 'MEAN_WD': 0.1}]	0.2	1	1.61588	91	0.5	0.5	1	0.666667	0.95	1	0.9	0.947368
SimuData_458	s8	../simuData/config_HE_HA_HS_4/	0.18	100	0.41	0.59	0.2	0.2	0	1	0.41	0.59	0.2	0.2	0	1	0.41	0.59	0.2	0.2	0	1	0.5	0.2	0	1	0	0	0	[{'N_Species': 50, 'MEAN_WE': 0.133, 'MEAN_WA': 0.133, 'MEAN_WS': 0.133, 'MEAN_WN': 0.6, 'MEAN_WD': 0.001}, {'N_Species': 50, 'MEAN_WE': 0.1, 'MEAN_WA': 0.1, 'MEAN_WS': 0.1, 'MEAN_WN': 0.6, 'MEAN_WD': 0.1}]	0.2	1	1.5578	98	0.51	0.505051	1	0.671141	0.5	0.5	1	0.666667
SimuData_459	s9	../simuData/config_HE_HA_HS_4/	0.18	100	0.41	0.59	0.2	0.2	0	1	0.41	0.59	0.2	0.2	0	1	0.41	0.59	0.2	0.2	0	1	0.5	0.2	0	1	0	0	0	[{'N_Species': 50, 'MEAN_WE': 0.133, 'MEAN_WA': 0.133, 'MEAN_WS': 0.133, 'MEAN_WN': 0.6, 'MEAN_WD': 0.001}, {'N_Species': 50, 'MEAN_WE': 0.1, 'MEAN_WA': 0.1, 'MEAN_WS': 0.1, 'MEAN_WN': 0.6, 'MEAN_WD': 0.1}]	0.2	1	1.58074	95	0.54	0.520833	1	0.684932	0.97	0.979592	0.96	0.969697
SimuData_460	s10	../simuData/config_HE_HA_HS_4/	0.18	100	0.41	0.59	0.2	0.2	0	1	0.41	0.59	0.2	0.2	0	1	0.41	0.59	0.2	0.2	0	1	0.5	0.2	0	1	0	0	0	[{'N_Species': 50, 'MEAN_WE': 0.133, 'MEAN_WA': 0.133, 'MEAN_WS': 0.133, 'MEAN_WN': 0.6, 'MEAN_WD': 0.001}, {'N_Species': 50, 'MEAN_WE': 0.1, 'MEAN_WA': 0.1, 'MEAN_WS': 0.1, 'MEAN_WN': 0.6, 'MEAN_WD': 0.1}]	0.2	1	2.20542	100	0.5	0.5	1	0.666667	0.93	0.890909	0.98	0.933333
SimuData_461	s11	../simuData/config_HE_HA_HS_4/	0.18	100	0.41	0.59	0.2	0.2	0	1	0.41	0.59	0.2	0.2	0	1	0.41	0.59	0.2	0.2	0	1	0.5	0.2	0	1	0	0	0	[{'N_Species': 50, 'MEAN_WE': 0.133, 'MEAN_WA': 0.133, 'MEAN_WS': 0.133, 'MEAN_WN': 0.6, 'MEAN_WD': 0.001}, {'N_Species': 50, 'MEAN_WE': 0.1, 'MEAN_WA': 0.1, 'MEAN_WS': 0.1, 'MEAN_WN': 0.6, 'MEAN_WD': 0.1}]	0.2	1	1.58393	91	0.51	0.505051	1	0.671141	0.64	0.581395	1	0.735294
SimuData_462	s12	../simuData/config_HE_HA_HS_4/	0.18	100	0.41	0.59	0.2	0.2	0	1	0.41	0.59	0.2	0.2	0	1	0.41	0.59	0.2	0.2	0	1	0.5	0.2	0	1	0	0	0	[{'N_Species': 50, 'MEAN_WE': 0.133, 'MEAN_WA': 0.133, 'MEAN_WS': 0.133, 'MEAN_WN': 0.6, 'MEAN_WD': 0.001}, {'N_Species': 50, 'MEAN_WE': 0.1, 'MEAN_WA': 0.1, 'MEAN_WS': 0.1, 'MEAN_WN': 0.6, 'MEAN_WD': 0.1}]	0.2	1	1.66568	100	0.5	0.5	1	0.666667	0.98	0.98	0.98	0.98
SimuData_463	s13	../simuData/config_HE_HA_HS_4/	0.18	100	0.41	0.59	0.2	0.2	0	1	0.41	0.59	0.2	0.2	0	1	0.41	0.59	0.2	0.2	0	1	0.5	0.2	0	1	0	0	0	[{'N_Species': 50, 'MEAN_WE': 0.133, 'MEAN_WA': 0.133, 'MEAN_WS': 0.133, 'MEAN_WN': 0.6, 'MEAN_WD': 0.001}, {'N_Species': 50, 'MEAN_WE': 0.1, 'MEAN_WA': 0.1, 'MEAN_WS': 0.1, 'MEAN_WN': 0.6, 'MEAN_WD': 0.1}]	0.2	1	1.62747	99	0.51	0.505051	1	0.671141	0.98	1	0.96	0.979592
SimuData_464	s14	../simuData/config_HE_HA_HS_4/	0.18	100	0.41	0.59	0.2	0.2	0	1	0.41	0.59	0.2	0.2	0	1	0.41	0.59	0.2	0.2	0	1	0.5	0.2	0	1	0	0	0	[{'N_Species': 50, 'MEAN_WE': 0.133, 'MEAN_WA': 0.133, 'MEAN_WS': 0.133, 'MEAN_WN': 0.6, 'MEAN_WD': 0.001}, {'N_Species': 50, 'MEAN_WE': 0.1, 'MEAN_WA': 0.1, 'MEAN_WS': 0.1, 'MEAN_WN': 0.6, 'MEAN_WD': 0.1}]	0.2	1	1.68236	100	0.52	0.510204	1	0.675676	0.96	1	0.92	0.958333
SimuData_465	s15	../simuData/config_HE_HA_HS_4/	0.18	100	0.41	0.59	0.2	0.2	0	1	0.41	0.59	0.2	0.2	0	1	0.41	0.59	0.2	0.2	0	1	0.5	0.2	0	1	0	0	0	[{'N_Species': 50, 'MEAN_WE': 0.133, 'MEAN_WA': 0.133, 'MEAN_WS': 0.133, 'MEAN_WN': 0.6, 'MEAN_WD': 0.001}, {'N_Species': 50, 'MEAN_WE': 0.1, 'MEAN_WA': 0.1, 'MEAN_WS': 0.1, 'MEAN_WN': 0.6, 'MEAN_WD': 0.1}]	0.2	1	1.3653	82	0.54	0.520833	1	0.684932	0.5	0.5	1	0.666667
SimuData_466	s16	../simuData/config_HE_HA_HS_4/	0.18	100	0.41	0.59	0.2	0.2	0	1	0.41	0.59	0.2	0.2	0	1	0.41	0.59	0.2	0.2	0	1	0.5	0.2	0	1	0	0	0	[{'N_Species': 50, 'MEAN_WE': 0.133, 'MEAN_WA': 0.133, 'MEAN_WS': 0.133, 'MEAN_WN': 0.6, 'MEAN_WD': 0.001}, {'N_Species': 50, 'MEAN_WE': 0.1, 'MEAN_WA': 0.1, 'MEAN_WS': 0.1, 'MEAN_WN': 0.6, 'MEAN_WD': 0.1}]	0.2	1	2.02136	100	0.51	0.505051	1	0.671141	0.97	1	0.94	0.969072
SimuData_467	s17	../simuData/config_HE_HA_HS_4/	0.18	100	0.41	0.59	0.2	0.2	0	1	0.41	0.59	0.2	0.2	0	1	0.41	0.59	0.2	0.2	0	1	0.5	0.2	0	1	0	0	0	[{'N_Species': 50, 'MEAN_WE': 0.133, 'MEAN_WA': 0.133, 'MEAN_WS': 0.133, 'MEAN_WN': 0.6, 'MEAN_WD': 0.001}, {'N_Species': 50, 'MEAN_WE': 0.1, 'MEAN_WA': 0.1, 'MEAN_WS': 0.1, 'MEAN_WN': 0.6, 'MEAN_WD': 0.1}]	0.2	1	1.48079	96	0.52	0.510204	1	0.675676	0.97	1	0.94	0.969072
SimuData_468	s18	../simuData/config_HE_HA_HS_4/	0.18	100	0.41	0.59	0.2	0.2	0	1	0.41	0.59	0.2	0.2	0	1	0.41	0.59	0.2	0.2	0	1	0.5	0.2	0	1	0	0	0	[{'N_Species': 50, 'MEAN_WE': 0.133, 'MEAN_WA': 0.133, 'MEAN_WS': 0.133, 'MEAN_WN': 0.6, 'MEAN_WD': 0.001}, {'N_Species': 50, 'MEAN_WE': 0.1, 'MEAN_WA': 0.1, 'MEAN_WS': 0.1, 'MEAN_WN': 0.6, 'MEAN_WD': 0.1}]	0.2	1	1.8622	100	0.51	0.505051	1	0.671141	0.51	0.505051	1	0.671141
SimuData_469	s19	../simuData/config_HE_HA_HS_4/	0.18	100	0.41	0.59	0.2	0.2	0	1	0.41	0.59	0.2	0.2	0	1	0.41	0.59	0.2	0.2	0	1	0.5	0.2	0	1	0	0	0	[{'N_Species': 50, 'MEAN_WE': 0.133, 'MEAN_WA': 0.133, 'MEAN_WS': 0.133, 'MEAN_WN': 0.6, 'MEAN_WD': 0.001}, {'N_Species': 50, 'MEAN_WE': 0.1, 'MEAN_WA': 0.1, 'MEAN_WS': 0.1, 'MEAN_WN': 0.6, 'MEAN_WD': 0.1}]	0.2	1	1.71885	100	0.52	0.510204	1	0.675676	0.34	0.394737	0.6	0.47619
SimuData_470	s20	../simuData/config_HE_HA_HS_4/	0.18	100	0.41	0.59	0.2	0.2	0	1	0.41	0.59	0.2	0.2	0	1	0.41	0.59	0.2	0.2	0	1	0.5	0.2	0	1	0	0	0	[{'N_Species': 50, 'MEAN_WE': 0.133, 'MEAN_WA': 0.133, 'MEAN_WS': 0.133, 'MEAN_WN': 0.6, 'MEAN_WD': 0.001}, {'N_Species': 50, 'MEAN_WE': 0.1, 'MEAN_WA': 0.1, 'MEAN_WS': 0.1, 'MEAN_WN': 0.6, 'MEAN_WD': 0.1}]	0.2	1	1.72201	76	0.5	0.5	1	0.666667	0.44	0.442308	0.46	0.45098
SimuData_471	s21	../simuData/config_HE_HA_HS_4/	0.18	100	0.41	0.59	0.2	0.2	0	1	0.41	0.59	0.2	0.2	0	1	0.41	0.59	0.2	0.2	0	1	0.5	0.2	0	1	0	0	0	[{'N_Species': 50, 'MEAN_WE': 0.133, 'MEAN_WA': 0.133, 'MEAN_WS': 0.133, 'MEAN_WN': 0.6, 'MEAN_WD': 0.001}, {'N_Species': 50, 'MEAN_WE': 0.1, 'MEAN_WA': 0.1, 'MEAN_WS': 0.1, 'MEAN_WN': 0.6, 'MEAN_WD': 0.1}]	0.2	1	1.50175	100	0.51	0.505051	1	0.671141	0.93	0.877193	1	0.934579
SimuData_472	s22	../simuData/config_HE_HA_HS_4/	0.18	100	0.41	0.59	0.2	0.2	0	1	0.41	0.59	0.2	0.2	0	1	0.41	0.59	0.2	0.2	0	1	0.5	0.2	0	1	0	0	0	[{'N_Species': 50, 'MEAN_WE': 0.133, 'MEAN_WA': 0.133, 'MEAN_WS': 0.133, 'MEAN_WN': 0.6, 'MEAN_WD': 0.001}, {'N_Species': 50, 'MEAN_WE': 0.1, 'MEAN_WA': 0.1, 'MEAN_WS': 0.1, 'MEAN_WN': 0.6, 'MEAN_WD': 0.1}]	0.2	1	1.81415	100	0.51	0.505051	1	0.671141	0.98	1	0.96	0.979592
SimuData_473	s23	../simuData/config_HE_HA_HS_4/	0.18	100	0.41	0.59	0.2	0.2	0	1	0.41	0.59	0.2	0.2	0	1	0.41	0.59	0.2	0.2	0	1	0.5	0.2	0	1	0	0	0	[{'N_Species': 50, 'MEAN_WE': 0.133, 'MEAN_WA': 0.133, 'MEAN_WS': 0.133, 'MEAN_WN': 0.6, 'MEAN_WD': 0.001}, {'N_Species': 50, 'MEAN_WE': 0.1, 'MEAN_WA': 0.1, 'MEAN_WS': 0.1, 'MEAN_WN': 0.6, 'MEAN_WD': 0.1}]	0.2	1	1.39504	99	0.5	0.5	1	0.666667	0.31	0.382716	0.62	0.473282
SimuData_474	s24	../simuData/config_HE_HA_HS_4/	0.18	100	0.41	0.59	0.2	0.2	0	1	0.41	0.59	0.2	0.2	0	1	0.41	0.59	0.2	0.2	0	1	0.5	0.2	0	1	0	0	0	[{'N_Species': 50, 'MEAN_WE': 0.133, 'MEAN_WA': 0.133, 'MEAN_WS': 0.133, 'MEAN_WN': 0.6, 'MEAN_WD': 0.001}, {'N_Species': 50, 'MEAN_WE': 0.1, 'MEAN_WA': 0.1, 'MEAN_WS': 0.1, 'MEAN_WN': 0.6, 'MEAN_WD': 0.1}]	0.2	1	1.54261	89	0.55	0.526316	1	0.689655	0.37	0.385965	0.44	0.411215
SimuData_475	s25	../simuData/config_HE_HA_HS_4/	0.18	100	0.41	0.59	0.2	0.2	0	1	0.41	0.59	0.2	0.2	0	1	0.41	0.59	0.2	0.2	0	1	0.5	0.2	0	1	0	0	0	[{'N_Species': 50, 'MEAN_WE': 0.133, 'MEAN_WA': 0.133, 'MEAN_WS': 0.133, 'MEAN_WN': 0.6, 'MEAN_WD': 0.001}, {'N_Species': 50, 'MEAN_WE': 0.1, 'MEAN_WA': 0.1, 'MEAN_WS': 0.1, 'MEAN_WN': 0.6, 'MEAN_WD': 0.1}]	0.2	1	1.90193	81	0.52	0.510204	1	0.675676	0.8	0.96875	0.62	0.756098
SimuData_476	s26	../simuData/config_HE_HA_HS_4/	0.18	100	0.41	0.59	0.2	0.2	0	1	0.41	0.59	0.2	0.2	0	1	0.41	0.59	0.2	0.2	0	1	0.5	0.2	0	1	0	0	0	[{'N_Species': 50, 'MEAN_WE': 0.133, 'MEAN_WA': 0.133, 'MEAN_WS': 0.133, 'MEAN_WN': 0.6, 'MEAN_WD': 0.001}, {'N_Species': 50, 'MEAN_WE': 0.1, 'MEAN_WA': 0.1, 'MEAN_WS': 0.1, 'MEAN_WN': 0.6, 'MEAN_WD': 0.1}]	0.2	1	1.42614	98	0.54	0.520833	1	0.684932	0.98	0.961538	1	0.980392
SimuData_477	s27	../simuData/config_HE_HA_HS_4/	0.18	100	0.41	0.59	0.2	0.2	0	1	0.41	0.59	0.2	0.2	0	1	0.41	0.59	0.2	0.2	0	1	0.5	0.2	0	1	0	0	0	[{'N_Species': 50, 'MEAN_WE': 0.133, 'MEAN_WA': 0.133, 'MEAN_WS': 0.133, 'MEAN_WN': 0.6, 'MEAN_WD': 0.001}, {'N_Species': 50, 'MEAN_WE': 0.1, 'MEAN_WA': 0.1, 'MEAN_WS': 0.1, 'MEAN_WN': 0.6, 'MEAN_WD': 0.1}]	0.2	1	1.51245	100	0.53	0.515464	1	0.680272	0.96	1	0.92	0.958333
SimuData_478	s28	../simuData/config_HE_HA_HS_4/	0.18	100	0.41	0.59	0.2	0.2	0	1	0.41	0.59	0.2	0.2	0	1	0.41	0.59	0.2	0.2	0	1	0.5	0.2	0	1	0	0	0	[{'N_Species': 50, 'MEAN_WE': 0.133, 'MEAN_WA': 0.133, 'MEAN_WS': 0.133, 'MEAN_WN': 0.6, 'MEAN_WD': 0.001}, {'N_Species': 50, 'MEAN_WE': 0.1, 'MEAN_WA': 0.1, 'MEAN_WS': 0.1, 'MEAN_WN': 0.6, 'MEAN_WD': 0.1}]	0.2	1	1.87311	95	0.5	0.5	1	0.666667	0.92	0.862069	1	0.925926
SimuData_479	s29	../simuData/config_HE_HA_HS_4/	0.18	100	0.41	0.59	0.2	0.2	0	1	0.41	0.59	0.2	0.2	0	1	0.41	0.59	0.2	0.2	0	1	0.5	0.2	0	1	0	0	0	[{'N_Species': 50, 'MEAN_WE': 0.133, 'MEAN_WA': 0.133, 'MEAN_WS': 0.133, 'MEAN_WN': 0.6, 'MEAN_WD': 0.001}, {'N_Species': 50, 'MEAN_WE': 0.1, 'MEAN_WA': 0.1, 'MEAN_WS': 0.1, 'MEAN_WN': 0.6, 'MEAN_WD': 0.1}]	0.2	1	1.63196	100	0.52	0.510204	1	0.675676	0.91	1	0.82	0.901099
SimuData_480	s30	../simuData/config_HE_HA_HS_4/	0.18	100	0.41	0.59	0.2	0.2	0	1	0.41	0.59	0.2	0.2	0	1	0.41	0.59	0.2	0.2	0	1	0.5	0.2	0	1	0	0	0	[{'N_Species': 50, 'MEAN_WE': 0.133, 'MEAN_WA': 0.133, 'MEAN_WS': 0.133, 'MEAN_WN': 0.6, 'MEAN_WD': 0.001}, {'N_Species': 50, 'MEAN_WE': 0.1, 'MEAN_WA': 0.1, 'MEAN_WS': 0.1, 'MEAN_WN': 0.6, 'MEAN_WD': 0.1}]	0.2	1	1.78956	100	0.53	0.515464	1	0.680272	0.96	1	0.92	0.958333
SimuData_481	s31	../simuData/config_HE_HA_HS_4/	0.18	100	0.41	0.59	0.2	0.2	0	1	0.41	0.59	0.2	0.2	0	1	0.41	0.59	0.2	0.2	0	1	0.5	0.2	0	1	0	0	0	[{'N_Species': 50, 'MEAN_WE': 0.133, 'MEAN_WA': 0.133, 'MEAN_WS': 0.133, 'MEAN_WN': 0.6, 'MEAN_WD': 0.001}, {'N_Species': 50, 'MEAN_WE': 0.1, 'MEAN_WA': 0.1, 'MEAN_WS': 0.1, 'MEAN_WN': 0.6, 'MEAN_WD': 0.1}]	0.2	1	1.56552	95	0.51	0.505051	1	0.671141	0.95	0.959184	0.94	0.949495
SimuData_482	s32	../simuData/config_HE_HA_HS_4/	0.18	100	0.41	0.59	0.2	0.2	0	1	0.41	0.59	0.2	0.2	0	1	0.41	0.59	0.2	0.2	0	1	0.5	0.2	0	1	0	0	0	[{'N_Species': 50, 'MEAN_WE': 0.133, 'MEAN_WA': 0.133, 'MEAN_WS': 0.133, 'MEAN_WN': 0.6, 'MEAN_WD': 0.001}, {'N_Species': 50, 'MEAN_WE': 0.1, 'MEAN_WA': 0.1, 'MEAN_WS': 0.1, 'MEAN_WN': 0.6, 'MEAN_WD': 0.1}]	0.2	1	1.99876	100	0.5	0.5	1	0.666667	0.99	1	0.98	0.989899
SimuData_483	s33	../simuData/config_HE_HA_HS_4/	0.18	100	0.41	0.59	0.2	0.2	0	1	0.41	0.59	0.2	0.2	0	1	0.41	0.59	0.2	0.2	0	1	0.5	0.2	0	1	0	0	0	[{'N_Species': 50, 'MEAN_WE': 0.133, 'MEAN_WA': 0.133, 'MEAN_WS': 0.133, 'MEAN_WN': 0.6, 'MEAN_WD': 0.001}, {'N_Species': 50, 'MEAN_WE': 0.1, 'MEAN_WA': 0.1, 'MEAN_WS': 0.1, 'MEAN_WN': 0.6, 'MEAN_WD': 0.1}]	0.2	1	1.78761	100	0.51	0.505051	1	0.671141	0.96	0.979167	0.94	0.959184
SimuData_484	s34	../simuData/config_HE_HA_HS_4/	0.18	100	0.41	0.59	0.2	0.2	0	1	0.41	0.59	0.2	0.2	0	1	0.41	0.59	0.2	0.2	0	1	0.5	0.2	0	1	0	0	0	[{'N_Species': 50, 'MEAN_WE': 0.133, 'MEAN_WA': 0.133, 'MEAN_WS': 0.133, 'MEAN_WN': 0.6, 'MEAN_WD': 0.001}, {'N_Species': 50, 'MEAN_WE': 0.1, 'MEAN_WA': 0.1, 'MEAN_WS': 0.1, 'MEAN_WN': 0.6, 'MEAN_WD': 0.1}]	0.2	1	1.56331	99	0.52	0.510204	1	0.675676	0.98	1	0.96	0.979592
SimuData_485	s35	../simuData/config_HE_HA_HS_4/	0.18	100	0.41	0.59	0.2	0.2	0	1	0.41	0.59	0.2	0.2	0	1	0.41	0.59	0.2	0.2	0	1	0.5	0.2	0	1	0	0	0	[{'N_Species': 50, 'MEAN_WE': 0.133, 'MEAN_WA': 0.133, 'MEAN_WS': 0.133, 'MEAN_WN': 0.6, 'MEAN_WD': 0.001}, {'N_Species': 50, 'MEAN_WE': 0.1, 'MEAN_WA': 0.1, 'MEAN_WS': 0.1, 'MEAN_WN': 0.6, 'MEAN_WD': 0.1}]	0.2	1	1.79163	100	0.51	0.505051	1	0.671141	0.85	1	0.7	0.823529
SimuData_486	s36	../simuData/config_HE_HA_HS_4/	0.18	100	0.41	0.59	0.2	0.2	0	1	0.41	0.59	0.2	0.2	0	1	0.41	0.59	0.2	0.2	0	1	0.5	0.2	0	1	0	0	0	[{'N_Species': 50, 'MEAN_WE': 0.133, 'MEAN_WA': 0.133, 'MEAN_WS': 0.133, 'MEAN_WN': 0.6, 'MEAN_WD': 0.001}, {'N_Species': 50, 'MEAN_WE': 0.1, 'MEAN_WA': 0.1, 'MEAN_WS': 0.1, 'MEAN_WN': 0.6, 'MEAN_WD': 0.1}]	0.2	1	1.53418	100	0.52	0.510204	1	0.675676	0.9	0.833333	1	0.909091
SimuData_487	s37	../simuData/config_HE_HA_HS_4/	0.18	100	0.41	0.59	0.2	0.2	0	1	0.41	0.59	0.2	0.2	0	1	0.41	0.59	0.2	0.2	0	1	0.5	0.2	0	1	0	0	0	[{'N_Species': 50, 'MEAN_WE': 0.133, 'MEAN_WA': 0.133, 'MEAN_WS': 0.133, 'MEAN_WN': 0.6, 'MEAN_WD': 0.001}, {'N_Species': 50, 'MEAN_WE': 0.1, 'MEAN_WA': 0.1, 'MEAN_WS': 0.1, 'MEAN_WN': 0.6, 'MEAN_WD': 0.1}]	0.2	1	1.66299	100	0.51	0.505051	1	0.671141	0.5	0.5	1	0.666667
SimuData_488	s38	../simuData/config_HE_HA_HS_4/	0.18	100	0.41	0.59	0.2	0.2	0	1	0.41	0.59	0.2	0.2	0	1	0.41	0.59	0.2	0.2	0	1	0.5	0.2	0	1	0	0	0	[{'N_Species': 50, 'MEAN_WE': 0.133, 'MEAN_WA': 0.133, 'MEAN_WS': 0.133, 'MEAN_WN': 0.6, 'MEAN_WD': 0.001}, {'N_Species': 50, 'MEAN_WE': 0.1, 'MEAN_WA': 0.1, 'MEAN_WS': 0.1, 'MEAN_WN': 0.6, 'MEAN_WD': 0.1}]	0.2	1	1.62329	89	0.51	0.505051	1	0.671141	0.67	0.666667	0.68	0.673267
SimuData_489	s39	../simuData/config_HE_HA_HS_4/	0.18	100	0.41	0.59	0.2	0.2	0	1	0.41	0.59	0.2	0.2	0	1	0.41	0.59	0.2	0.2	0	1	0.5	0.2	0	1	0	0	0	[{'N_Species': 50, 'MEAN_WE': 0.133, 'MEAN_WA': 0.133, 'MEAN_WS': 0.133, 'MEAN_WN': 0.6, 'MEAN_WD': 0.001}, {'N_Species': 50, 'MEAN_WE': 0.1, 'MEAN_WA': 0.1, 'MEAN_WS': 0.1, 'MEAN_WN': 0.6, 'MEAN_WD': 0.1}]	0.2	1	1.46268	97	0.54	0.520833	1	0.684932	0.97	1	0.94	0.969072
SimuData_490	s40	../simuData/config_HE_HA_HS_4/	0.18	100	0.41	0.59	0.2	0.2	0	1	0.41	0.59	0.2	0.2	0	1	0.41	0.59	0.2	0.2	0	1	0.5	0.2	0	1	0	0	0	[{'N_Species': 50, 'MEAN_WE': 0.133, 'MEAN_WA': 0.133, 'MEAN_WS': 0.133, 'MEAN_WN': 0.6, 'MEAN_WD': 0.001}, {'N_Species': 50, 'MEAN_WE': 0.1, 'MEAN_WA': 0.1, 'MEAN_WS': 0.1, 'MEAN_WN': 0.6, 'MEAN_WD': 0.1}]	0.2	1	1.61412	97	0.5	0.5	1	0.666667	0.92	1	0.84	0.913043
SimuData_491	s41	../simuData/config_HE_HA_HS_4/	0.18	100	0.41	0.59	0.2	0.2	0	1	0.41	0.59	0.2	0.2	0	1	0.41	0.59	0.2	0.2	0	1	0.5	0.2	0	1	0	0	0	[{'N_Species': 50, 'MEAN_WE': 0.133, 'MEAN_WA': 0.133, 'MEAN_WS': 0.133, 'MEAN_WN': 0.6, 'MEAN_WD': 0.001}, {'N_Species': 50, 'MEAN_WE': 0.1, 'MEAN_WA': 0.1, 'MEAN_WS': 0.1, 'MEAN_WN': 0.6, 'MEAN_WD': 0.1}]	0.2	1	1.61785	100	0.53	0.515464	1	0.680272	0.92	1	0.84	0.913043
SimuData_492	s42	../simuData/config_HE_HA_HS_4/	0.18	100	0.41	0.59	0.2	0.2	0	1	0.41	0.59	0.2	0.2	0	1	0.41	0.59	0.2	0.2	0	1	0.5	0.2	0	1	0	0	0	[{'N_Species': 50, 'MEAN_WE': 0.133, 'MEAN_WA': 0.133, 'MEAN_WS': 0.133, 'MEAN_WN': 0.6, 'MEAN_WD': 0.001}, {'N_Species': 50, 'MEAN_WE': 0.1, 'MEAN_WA': 0.1, 'MEAN_WS': 0.1, 'MEAN_WN': 0.6, 'MEAN_WD': 0.1}]	0.2	1	1.87671	98	0.5	0.5	1	0.666667	0.97	0.979592	0.96	0.969697
SimuData_493	s43	../simuData/config_HE_HA_HS_4/	0.18	100	0.41	0.59	0.2	0.2	0	1	0.41	0.59	0.2	0.2	0	1	0.41	0.59	0.2	0.2	0	1	0.5	0.2	0	1	0	0	0	[{'N_Species': 50, 'MEAN_WE': 0.133, 'MEAN_WA': 0.133, 'MEAN_WS': 0.133, 'MEAN_WN': 0.6, 'MEAN_WD': 0.001}, {'N_Species': 50, 'MEAN_WE': 0.1, 'MEAN_WA': 0.1, 'MEAN_WS': 0.1, 'MEAN_WN': 0.6, 'MEAN_WD': 0.1}]	0.2	1	1.60246	100	0.5	0.5	1	0.666667	0.5	0.5	1	0.666667
SimuData_494	s44	../simuData/config_HE_HA_HS_4/	0.18	100	0.41	0.59	0.2	0.2	0	1	0.41	0.59	0.2	0.2	0	1	0.41	0.59	0.2	0.2	0	1	0.5	0.2	0	1	0	0	0	[{'N_Species': 50, 'MEAN_WE': 0.133, 'MEAN_WA': 0.133, 'MEAN_WS': 0.133, 'MEAN_WN': 0.6, 'MEAN_WD': 0.001}, {'N_Species': 50, 'MEAN_WE': 0.1, 'MEAN_WA': 0.1, 'MEAN_WS': 0.1, 'MEAN_WN': 0.6, 'MEAN_WD': 0.1}]	0.2	1	1.68003	100	0.5	0.5	1	0.666667	0.5	0.5	1	0.666667
SimuData_495	s45	../simuData/config_HE_HA_HS_4/	0.18	100	0.41	0.59	0.2	0.2	0	1	0.41	0.59	0.2	0.2	0	1	0.41	0.59	0.2	0.2	0	1	0.5	0.2	0	1	0	0	0	[{'N_Species': 50, 'MEAN_WE': 0.133, 'MEAN_WA': 0.133, 'MEAN_WS': 0.133, 'MEAN_WN': 0.6, 'MEAN_WD': 0.001}, {'N_Species': 50, 'MEAN_WE': 0.1, 'MEAN_WA': 0.1, 'MEAN_WS': 0.1, 'MEAN_WN': 0.6, 'MEAN_WD': 0.1}]	0.2	1	1.64407	96	0.5	0.5	1	0.666667	0.9	1	0.8	0.888889
SimuData_496	s46	../simuData/config_HE_HA_HS_4/	0.18	100	0.41	0.59	0.2	0.2	0	1	0.41	0.59	0.2	0.2	0	1	0.41	0.59	0.2	0.2	0	1	0.5	0.2	0	1	0	0	0	[{'N_Species': 50, 'MEAN_WE': 0.133, 'MEAN_WA': 0.133, 'MEAN_WS': 0.133, 'MEAN_WN': 0.6, 'MEAN_WD': 0.001}, {'N_Species': 50, 'MEAN_WE': 0.1, 'MEAN_WA': 0.1, 'MEAN_WS': 0.1, 'MEAN_WN': 0.6, 'MEAN_WD': 0.1}]	0.2	1	1.93632	100	0.5	0.5	1	0.666667	0.6	0.555556	1	0.714286
SimuData_497	s47	../simuData/config_HE_HA_HS_4/	0.18	100	0.41	0.59	0.2	0.2	0	1	0.41	0.59	0.2	0.2	0	1	0.41	0.59	0.2	0.2	0	1	0.5	0.2	0	1	0	0	0	[{'N_Species': 50, 'MEAN_WE': 0.133, 'MEAN_WA': 0.133, 'MEAN_WS': 0.133, 'MEAN_WN': 0.6, 'MEAN_WD': 0.001}, {'N_Species': 50, 'MEAN_WE': 0.1, 'MEAN_WA': 0.1, 'MEAN_WS': 0.1, 'MEAN_WN': 0.6, 'MEAN_WD': 0.1}]	0.2	1	1.88273	83	0.5	0.5	1	0.666667	0.98	1	0.96	0.979592
SimuData_498	s48	../simuData/config_HE_HA_HS_4/	0.18	100	0.41	0.59	0.2	0.2	0	1	0.41	0.59	0.2	0.2	0	1	0.41	0.59	0.2	0.2	0	1	0.5	0.2	0	1	0	0	0	[{'N_Species': 50, 'MEAN_WE': 0.133, 'MEAN_WA': 0.133, 'MEAN_WS': 0.133, 'MEAN_WN': 0.6, 'MEAN_WD': 0.001}, {'N_Species': 50, 'MEAN_WE': 0.1, 'MEAN_WA': 0.1, 'MEAN_WS': 0.1, 'MEAN_WN': 0.6, 'MEAN_WD': 0.1}]	0.2	1	1.84871	100	0.5	0.5	1	0.666667	0.97	1	0.94	0.969072
SimuData_499	s49	../simuData/config_HE_HA_HS_4/	0.18	100	0.41	0.59	0.2	0.2	0	1	0.41	0.59	0.2	0.2	0	1	0.41	0.59	0.2	0.2	0	1	0.5	0.2	0	1	0	0	0	[{'N_Species': 50, 'MEAN_WE': 0.133, 'MEAN_WA': 0.133, 'MEAN_WS': 0.133, 'MEAN_WN': 0.6, 'MEAN_WD': 0.001}, {'N_Species': 50, 'MEAN_WE': 0.1, 'MEAN_WA': 0.1, 'MEAN_WS': 0.1, 'MEAN_WN': 0.6, 'MEAN_WD': 0.1}]	0.2	1	1.82795	100	0.5	0.5	1	0.666667	0.22	0.305556	0.44	0.360656
SimuData_500	s0	../simuData/config_HE_HA_HS_5/	0.2	100	0.4	0.6	0.2	0.2	0	1	0.4	0.6	0.2	0.2	0	1	0.4	0.6	0.2	0.2	0	1	0.5	0.2	0	1	0	0	0	[{'N_Species': 50, 'MEAN_WE': 0.133, 'MEAN_WA': 0.133, 'MEAN_WS': 0.133, 'MEAN_WN': 0.6, 'MEAN_WD': 0.001}, {'N_Species': 50, 'MEAN_WE': 0.1, 'MEAN_WA': 0.1, 'MEAN_WS': 0.1, 'MEAN_WN': 0.6, 'MEAN_WD': 0.1}]	0.2	1	1.91453	100	0.5	0.5	1	0.666667	0.94	1	0.88	0.93617
SimuData_501	s1	../simuData/config_HE_HA_HS_5/	0.2	100	0.4	0.6	0.2	0.2	0	1	0.4	0.6	0.2	0.2	0	1	0.4	0.6	0.2	0.2	0	1	0.5	0.2	0	1	0	0	0	[{'N_Species': 50, 'MEAN_WE': 0.133, 'MEAN_WA': 0.133, 'MEAN_WS': 0.133, 'MEAN_WN': 0.6, 'MEAN_WD': 0.001}, {'N_Species': 50, 'MEAN_WE': 0.1, 'MEAN_WA': 0.1, 'MEAN_WS': 0.1, 'MEAN_WN': 0.6, 'MEAN_WD': 0.1}]	0.2	1	1.71196	82	0.5	0.5	1	0.666667	0.96	1	0.92	0.958333
SimuData_502	s2	../simuData/config_HE_HA_HS_5/	0.2	100	0.4	0.6	0.2	0.2	0	1	0.4	0.6	0.2	0.2	0	1	0.4	0.6	0.2	0.2	0	1	0.5	0.2	0	1	0	0	0	[{'N_Species': 50, 'MEAN_WE': 0.133, 'MEAN_WA': 0.133, 'MEAN_WS': 0.133, 'MEAN_WN': 0.6, 'MEAN_WD': 0.001}, {'N_Species': 50, 'MEAN_WE': 0.1, 'MEAN_WA': 0.1, 'MEAN_WS': 0.1, 'MEAN_WN': 0.6, 'MEAN_WD': 0.1}]	0.2	1	2.11537	82	0.5	0.5	1	0.666667	0.94	1	0.88	0.93617
SimuData_503	s3	../simuData/config_HE_HA_HS_5/	0.2	100	0.4	0.6	0.2	0.2	0	1	0.4	0.6	0.2	0.2	0	1	0.4	0.6	0.2	0.2	0	1	0.5	0.2	0	1	0	0	0	[{'N_Species': 50, 'MEAN_WE': 0.133, 'MEAN_WA': 0.133, 'MEAN_WS': 0.133, 'MEAN_WN': 0.6, 'MEAN_WD': 0.001}, {'N_Species': 50, 'MEAN_WE': 0.1, 'MEAN_WA': 0.1, 'MEAN_WS': 0.1, 'MEAN_WN': 0.6, 'MEAN_WD': 0.1}]	0.2	1	1.65899	97	0.5	0.5	0.98	0.662162	0.86	1	0.72	0.837209
SimuData_504	s4	../simuData/config_HE_HA_HS_5/	0.2	100	0.4	0.6	0.2	0.2	0	1	0.4	0.6	0.2	0.2	0	1	0.4	0.6	0.2	0.2	0	1	0.5	0.2	0	1	0	0	0	[{'N_Species': 50, 'MEAN_WE': 0.133, 'MEAN_WA': 0.133, 'MEAN_WS': 0.133, 'MEAN_WN': 0.6, 'MEAN_WD': 0.001}, {'N_Species': 50, 'MEAN_WE': 0.1, 'MEAN_WA': 0.1, 'MEAN_WS': 0.1, 'MEAN_WN': 0.6, 'MEAN_WD': 0.1}]	0.2	1	1.8146	87	0.5	0.5	1	0.666667	0.87	1	0.74	0.850575
SimuData_505	s5	../simuData/config_HE_HA_HS_5/	0.2	100	0.4	0.6	0.2	0.2	0	1	0.4	0.6	0.2	0.2	0	1	0.4	0.6	0.2	0.2	0	1	0.5	0.2	0	1	0	0	0	[{'N_Species': 50, 'MEAN_WE': 0.133, 'MEAN_WA': 0.133, 'MEAN_WS': 0.133, 'MEAN_WN': 0.6, 'MEAN_WD': 0.001}, {'N_Species': 50, 'MEAN_WE': 0.1, 'MEAN_WA': 0.1, 'MEAN_WS': 0.1, 'MEAN_WN': 0.6, 'MEAN_WD': 0.1}]	0.2	1	2.08429	83	0.5	0.5	1	0.666667	0.8	0.96875	0.62	0.756098
SimuData_506	s6	../simuData/config_HE_HA_HS_5/	0.2	100	0.4	0.6	0.2	0.2	0	1	0.4	0.6	0.2	0.2	0	1	0.4	0.6	0.2	0.2	0	1	0.5	0.2	0	1	0	0	0	[{'N_Species': 50, 'MEAN_WE': 0.133, 'MEAN_WA': 0.133, 'MEAN_WS': 0.133, 'MEAN_WN': 0.6, 'MEAN_WD': 0.001}, {'N_Species': 50, 'MEAN_WE': 0.1, 'MEAN_WA': 0.1, 'MEAN_WS': 0.1, 'MEAN_WN': 0.6, 'MEAN_WD': 0.1}]	0.2	1	1.79981	100	0.52	0.510204	1	0.675676	0.24	0.314286	0.44	0.366667
SimuData_507	s7	../simuData/config_HE_HA_HS_5/	0.2	100	0.4	0.6	0.2	0.2	0	1	0.4	0.6	0.2	0.2	0	1	0.4	0.6	0.2	0.2	0	1	0.5	0.2	0	1	0	0	0	[{'N_Species': 50, 'MEAN_WE': 0.133, 'MEAN_WA': 0.133, 'MEAN_WS': 0.133, 'MEAN_WN': 0.6, 'MEAN_WD': 0.001}, {'N_Species': 50, 'MEAN_WE': 0.1, 'MEAN_WA': 0.1, 'MEAN_WS': 0.1, 'MEAN_WN': 0.6, 'MEAN_WD': 0.1}]	0.2	1	1.90968	100	0.5	0.5	1	0.666667	0.9	1	0.8	0.888889
SimuData_508	s8	../simuData/config_HE_HA_HS_5/	0.2	100	0.4	0.6	0.2	0.2	0	1	0.4	0.6	0.2	0.2	0	1	0.4	0.6	0.2	0.2	0	1	0.5	0.2	0	1	0	0	0	[{'N_Species': 50, 'MEAN_WE': 0.133, 'MEAN_WA': 0.133, 'MEAN_WS': 0.133, 'MEAN_WN': 0.6, 'MEAN_WD': 0.001}, {'N_Species': 50, 'MEAN_WE': 0.1, 'MEAN_WA': 0.1, 'MEAN_WS': 0.1, 'MEAN_WN': 0.6, 'MEAN_WD': 0.1}]	0.2	1	1.8667	94	0.53	0.515464	1	0.680272	0.98	1	0.96	0.979592
SimuData_509	s9	../simuData/config_HE_HA_HS_5/	0.2	100	0.4	0.6	0.2	0.2	0	1	0.4	0.6	0.2	0.2	0	1	0.4	0.6	0.2	0.2	0	1	0.5	0.2	0	1	0	0	0	[{'N_Species': 50, 'MEAN_WE': 0.133, 'MEAN_WA': 0.133, 'MEAN_WS': 0.133, 'MEAN_WN': 0.6, 'MEAN_WD': 0.001}, {'N_Species': 50, 'MEAN_WE': 0.1, 'MEAN_WA': 0.1, 'MEAN_WS': 0.1, 'MEAN_WN': 0.6, 'MEAN_WD': 0.1}]	0.2	1	1.86736	100	0.52	0.510204	1	0.675676	0.96	0.925926	1	0.961538
SimuData_510	s10	../simuData/config_HE_HA_HS_5/	0.2	100	0.4	0.6	0.2	0.2	0	1	0.4	0.6	0.2	0.2	0	1	0.4	0.6	0.2	0.2	0	1	0.5	0.2	0	1	0	0	0	[{'N_Species': 50, 'MEAN_WE': 0.133, 'MEAN_WA': 0.133, 'MEAN_WS': 0.133, 'MEAN_WN': 0.6, 'MEAN_WD': 0.001}, {'N_Species': 50, 'MEAN_WE': 0.1, 'MEAN_WA': 0.1, 'MEAN_WS': 0.1, 'MEAN_WN': 0.6, 'MEAN_WD': 0.1}]	0.2	1	1.4911	95	0.5	0.5	1	0.666667	0.57	0.537634	1	0.699301
SimuData_511	s11	../simuData/config_HE_HA_HS_5/	0.2	100	0.4	0.6	0.2	0.2	0	1	0.4	0.6	0.2	0.2	0	1	0.4	0.6	0.2	0.2	0	1	0.5	0.2	0	1	0	0	0	[{'N_Species': 50, 'MEAN_WE': 0.133, 'MEAN_WA': 0.133, 'MEAN_WS': 0.133, 'MEAN_WN': 0.6, 'MEAN_WD': 0.001}, {'N_Species': 50, 'MEAN_WE': 0.1, 'MEAN_WA': 0.1, 'MEAN_WS': 0.1, 'MEAN_WN': 0.6, 'MEAN_WD': 0.1}]	0.2	1	1.67629	88	0.51	0.505051	1	0.671141	0.94	1	0.88	0.93617
SimuData_512	s12	../simuData/config_HE_HA_HS_5/	0.2	100	0.4	0.6	0.2	0.2	0	1	0.4	0.6	0.2	0.2	0	1	0.4	0.6	0.2	0.2	0	1	0.5	0.2	0	1	0	0	0	[{'N_Species': 50, 'MEAN_WE': 0.133, 'MEAN_WA': 0.133, 'MEAN_WS': 0.133, 'MEAN_WN': 0.6, 'MEAN_WD': 0.001}, {'N_Species': 50, 'MEAN_WE': 0.1, 'MEAN_WA': 0.1, 'MEAN_WS': 0.1, 'MEAN_WN': 0.6, 'MEAN_WD': 0.1}]	0.2	1	2.0665	100	0.51	0.505051	1	0.671141	0.98	1	0.96	0.979592
SimuData_513	s13	../simuData/config_HE_HA_HS_5/	0.2	100	0.4	0.6	0.2	0.2	0	1	0.4	0.6	0.2	0.2	0	1	0.4	0.6	0.2	0.2	0	1	0.5	0.2	0	1	0	0	0	[{'N_Species': 50, 'MEAN_WE': 0.133, 'MEAN_WA': 0.133, 'MEAN_WS': 0.133, 'MEAN_WN': 0.6, 'MEAN_WD': 0.001}, {'N_Species': 50, 'MEAN_WE': 0.1, 'MEAN_WA': 0.1, 'MEAN_WS': 0.1, 'MEAN_WN': 0.6, 'MEAN_WD': 0.1}]	0.2	1	1.87768	100	0.51	0.505051	1	0.671141	0.6	0.555556	1	0.714286
SimuData_514	s14	../simuData/config_HE_HA_HS_5/	0.2	100	0.4	0.6	0.2	0.2	0	1	0.4	0.6	0.2	0.2	0	1	0.4	0.6	0.2	0.2	0	1	0.5	0.2	0	1	0	0	0	[{'N_Species': 50, 'MEAN_WE': 0.133, 'MEAN_WA': 0.133, 'MEAN_WS': 0.133, 'MEAN_WN': 0.6, 'MEAN_WD': 0.001}, {'N_Species': 50, 'MEAN_WE': 0.1, 'MEAN_WA': 0.1, 'MEAN_WS': 0.1, 'MEAN_WN': 0.6, 'MEAN_WD': 0.1}]	0.2	1	2.0359	91	0.5	0.5	1	0.666667	0.34	0.404762	0.68	0.507463
SimuData_515	s15	../simuData/config_HE_HA_HS_5/	0.2	100	0.4	0.6	0.2	0.2	0	1	0.4	0.6	0.2	0.2	0	1	0.4	0.6	0.2	0.2	0	1	0.5	0.2	0	1	0	0	0	[{'N_Species': 50, 'MEAN_WE': 0.133, 'MEAN_WA': 0.133, 'MEAN_WS': 0.133, 'MEAN_WN': 0.6, 'MEAN_WD': 0.001}, {'N_Species': 50, 'MEAN_WE': 0.1, 'MEAN_WA': 0.1, 'MEAN_WS': 0.1, 'MEAN_WN': 0.6, 'MEAN_WD': 0.1}]	0.2	1	1.82027	100	0.5	0.5	1	0.666667	0.96	1	0.92	0.958333
SimuData_516	s16	../simuData/config_HE_HA_HS_5/	0.2	100	0.4	0.6	0.2	0.2	0	1	0.4	0.6	0.2	0.2	0	1	0.4	0.6	0.2	0.2	0	1	0.5	0.2	0	1	0	0	0	[{'N_Species': 50, 'MEAN_WE': 0.133, 'MEAN_WA': 0.133, 'MEAN_WS': 0.133, 'MEAN_WN': 0.6, 'MEAN_WD': 0.001}, {'N_Species': 50, 'MEAN_WE': 0.1, 'MEAN_WA': 0.1, 'MEAN_WS': 0.1, 'MEAN_WN': 0.6, 'MEAN_WD': 0.1}]	0.2	1	2.06492	76	0.5	0.5	1	0.666667	0.58	0.571429	0.64	0.603774
SimuData_517	s17	../simuData/config_HE_HA_HS_5/	0.2	100	0.4	0.6	0.2	0.2	0	1	0.4	0.6	0.2	0.2	0	1	0.4	0.6	0.2	0.2	0	1	0.5	0.2	0	1	0	0	0	[{'N_Species': 50, 'MEAN_WE': 0.133, 'MEAN_WA': 0.133, 'MEAN_WS': 0.133, 'MEAN_WN': 0.6, 'MEAN_WD': 0.001}, {'N_Species': 50, 'MEAN_WE': 0.1, 'MEAN_WA': 0.1, 'MEAN_WS': 0.1, 'MEAN_WN': 0.6, 'MEAN_WD': 0.1}]	0.2	1	2.14414	91	0.5	0.5	1	0.666667	0.72	0.775	0.62	0.688889
SimuData_518	s18	../simuData/config_HE_HA_HS_5/	0.2	100	0.4	0.6	0.2	0.2	0	1	0.4	0.6	0.2	0.2	0	1	0.4	0.6	0.2	0.2	0	1	0.5	0.2	0	1	0	0	0	[{'N_Species': 50, 'MEAN_WE': 0.133, 'MEAN_WA': 0.133, 'MEAN_WS': 0.133, 'MEAN_WN': 0.6, 'MEAN_WD': 0.001}, {'N_Species': 50, 'MEAN_WE': 0.1, 'MEAN_WA': 0.1, 'MEAN_WS': 0.1, 'MEAN_WN': 0.6, 'MEAN_WD': 0.1}]	0.2	1	1.78303	100	0.49	0.494949	0.98	0.657718	0.5	0.5	1	0.666667
SimuData_519	s19	../simuData/config_HE_HA_HS_5/	0.2	100	0.4	0.6	0.2	0.2	0	1	0.4	0.6	0.2	0.2	0	1	0.4	0.6	0.2	0.2	0	1	0.5	0.2	0	1	0	0	0	[{'N_Species': 50, 'MEAN_WE': 0.133, 'MEAN_WA': 0.133, 'MEAN_WS': 0.133, 'MEAN_WN': 0.6, 'MEAN_WD': 0.001}, {'N_Species': 50, 'MEAN_WE': 0.1, 'MEAN_WA': 0.1, 'MEAN_WS': 0.1, 'MEAN_WN': 0.6, 'MEAN_WD': 0.1}]	0.2	1	1.36224	90	0.53	0.515464	1	0.680272	0.87	0.793651	1	0.884956
SimuData_520	s20	../simuData/config_HE_HA_HS_5/	0.2	100	0.4	0.6	0.2	0.2	0	1	0.4	0.6	0.2	0.2	0	1	0.4	0.6	0.2	0.2	0	1	0.5	0.2	0	1	0	0	0	[{'N_Species': 50, 'MEAN_WE': 0.133, 'MEAN_WA': 0.133, 'MEAN_WS': 0.133, 'MEAN_WN': 0.6, 'MEAN_WD': 0.001}, {'N_Species': 50, 'MEAN_WE': 0.1, 'MEAN_WA': 0.1, 'MEAN_WS': 0.1, 'MEAN_WN': 0.6, 'MEAN_WD': 0.1}]	0.2	1	1.73963	100	0.53	0.515464	1	0.680272	0.98	1	0.96	0.979592
SimuData_521	s21	../simuData/config_HE_HA_HS_5/	0.2	100	0.4	0.6	0.2	0.2	0	1	0.4	0.6	0.2	0.2	0	1	0.4	0.6	0.2	0.2	0	1	0.5	0.2	0	1	0	0	0	[{'N_Species': 50, 'MEAN_WE': 0.133, 'MEAN_WA': 0.133, 'MEAN_WS': 0.133, 'MEAN_WN': 0.6, 'MEAN_WD': 0.001}, {'N_Species': 50, 'MEAN_WE': 0.1, 'MEAN_WA': 0.1, 'MEAN_WS': 0.1, 'MEAN_WN': 0.6, 'MEAN_WD': 0.1}]	0.2	1	1.57923	94	0.52	0.510204	1	0.675676	0.96	0.942308	0.98	0.960784
SimuData_522	s22	../simuData/config_HE_HA_HS_5/	0.2	100	0.4	0.6	0.2	0.2	0	1	0.4	0.6	0.2	0.2	0	1	0.4	0.6	0.2	0.2	0	1	0.5	0.2	0	1	0	0	0	[{'N_Species': 50, 'MEAN_WE': 0.133, 'MEAN_WA': 0.133, 'MEAN_WS': 0.133, 'MEAN_WN': 0.6, 'MEAN_WD': 0.001}, {'N_Species': 50, 'MEAN_WE': 0.1, 'MEAN_WA': 0.1, 'MEAN_WS': 0.1, 'MEAN_WN': 0.6, 'MEAN_WD': 0.1}]	0.2	1	2.12544	96	0.5	0.5	1	0.666667	0.88	0.975	0.78	0.866667
SimuData_523	s23	../simuData/config_HE_HA_HS_5/	0.2	100	0.4	0.6	0.2	0.2	0	1	0.4	0.6	0.2	0.2	0	1	0.4	0.6	0.2	0.2	0	1	0.5	0.2	0	1	0	0	0	[{'N_Species': 50, 'MEAN_WE': 0.133, 'MEAN_WA': 0.133, 'MEAN_WS': 0.133, 'MEAN_WN': 0.6, 'MEAN_WD': 0.001}, {'N_Species': 50, 'MEAN_WE': 0.1, 'MEAN_WA': 0.1, 'MEAN_WS': 0.1, 'MEAN_WN': 0.6, 'MEAN_WD': 0.1}]	0.2	1	1.43483	82	0.53	0.515464	1	0.680272	1	1	1	1
SimuData_524	s24	../simuData/config_HE_HA_HS_5/	0.2	100	0.4	0.6	0.2	0.2	0	1	0.4	0.6	0.2	0.2	0	1	0.4	0.6	0.2	0.2	0	1	0.5	0.2	0	1	0	0	0	[{'N_Species': 50, 'MEAN_WE': 0.133, 'MEAN_WA': 0.133, 'MEAN_WS': 0.133, 'MEAN_WN': 0.6, 'MEAN_WD': 0.001}, {'N_Species': 50, 'MEAN_WE': 0.1, 'MEAN_WA': 0.1, 'MEAN_WS': 0.1, 'MEAN_WN': 0.6, 'MEAN_WD': 0.1}]	0.2	1	1.9057	100	0.51	0.505051	1	0.671141	0.95	1	0.9	0.947368
SimuData_525	s25	../simuData/config_HE_HA_HS_5/	0.2	100	0.4	0.6	0.2	0.2	0	1	0.4	0.6	0.2	0.2	0	1	0.4	0.6	0.2	0.2	0	1	0.5	0.2	0	1	0	0	0	[{'N_Species': 50, 'MEAN_WE': 0.133, 'MEAN_WA': 0.133, 'MEAN_WS': 0.133, 'MEAN_WN': 0.6, 'MEAN_WD': 0.001}, {'N_Species': 50, 'MEAN_WE': 0.1, 'MEAN_WA': 0.1, 'MEAN_WS': 0.1, 'MEAN_WN': 0.6, 'MEAN_WD': 0.1}]	0.2	1	2.14547	78	0.49	0.494949	0.98	0.657718	0.5	0.5	1	0.666667
SimuData_526	s26	../simuData/config_HE_HA_HS_5/	0.2	100	0.4	0.6	0.2	0.2	0	1	0.4	0.6	0.2	0.2	0	1	0.4	0.6	0.2	0.2	0	1	0.5	0.2	0	1	0	0	0	[{'N_Species': 50, 'MEAN_WE': 0.133, 'MEAN_WA': 0.133, 'MEAN_WS': 0.133, 'MEAN_WN': 0.6, 'MEAN_WD': 0.001}, {'N_Species': 50, 'MEAN_WE': 0.1, 'MEAN_WA': 0.1, 'MEAN_WS': 0.1, 'MEAN_WN': 0.6, 'MEAN_WD': 0.1}]	0.2	1	2.17831	100	0.5	0.5	1	0.666667	0.5	0.5	1	0.666667
SimuData_527	s27	../simuData/config_HE_HA_HS_5/	0.2	100	0.4	0.6	0.2	0.2	0	1	0.4	0.6	0.2	0.2	0	1	0.4	0.6	0.2	0.2	0	1	0.5	0.2	0	1	0	0	0	[{'N_Species': 50, 'MEAN_WE': 0.133, 'MEAN_WA': 0.133, 'MEAN_WS': 0.133, 'MEAN_WN': 0.6, 'MEAN_WD': 0.001}, {'N_Species': 50, 'MEAN_WE': 0.1, 'MEAN_WA': 0.1, 'MEAN_WS': 0.1, 'MEAN_WN': 0.6, 'MEAN_WD': 0.1}]	0.2	1	1.96438	89	0.52	0.510204	1	0.675676	0.98	0.98	0.98	0.98
SimuData_528	s28	../simuData/config_HE_HA_HS_5/	0.2	100	0.4	0.6	0.2	0.2	0	1	0.4	0.6	0.2	0.2	0	1	0.4	0.6	0.2	0.2	0	1	0.5	0.2	0	1	0	0	0	[{'N_Species': 50, 'MEAN_WE': 0.133, 'MEAN_WA': 0.133, 'MEAN_WS': 0.133, 'MEAN_WN': 0.6, 'MEAN_WD': 0.001}, {'N_Species': 50, 'MEAN_WE': 0.1, 'MEAN_WA': 0.1, 'MEAN_WS': 0.1, 'MEAN_WN': 0.6, 'MEAN_WD': 0.1}]	0.2	1	1.9465	100	0.5	0.5	1	0.666667	0.97	0.979592	0.96	0.969697
SimuData_529	s29	../simuData/config_HE_HA_HS_5/	0.2	100	0.4	0.6	0.2	0.2	0	1	0.4	0.6	0.2	0.2	0	1	0.4	0.6	0.2	0.2	0	1	0.5	0.2	0	1	0	0	0	[{'N_Species': 50, 'MEAN_WE': 0.133, 'MEAN_WA': 0.133, 'MEAN_WS': 0.133, 'MEAN_WN': 0.6, 'MEAN_WD': 0.001}, {'N_Species': 50, 'MEAN_WE': 0.1, 'MEAN_WA': 0.1, 'MEAN_WS': 0.1, 'MEAN_WN': 0.6, 'MEAN_WD': 0.1}]	0.2	1	1.96789	97	0.5	0.5	1	0.666667	0.5	0.5	1	0.666667
SimuData_530	s30	../simuData/config_HE_HA_HS_5/	0.2	100	0.4	0.6	0.2	0.2	0	1	0.4	0.6	0.2	0.2	0	1	0.4	0.6	0.2	0.2	0	1	0.5	0.2	0	1	0	0	0	[{'N_Species': 50, 'MEAN_WE': 0.133, 'MEAN_WA': 0.133, 'MEAN_WS': 0.133, 'MEAN_WN': 0.6, 'MEAN_WD': 0.001}, {'N_Species': 50, 'MEAN_WE': 0.1, 'MEAN_WA': 0.1, 'MEAN_WS': 0.1, 'MEAN_WN': 0.6, 'MEAN_WD': 0.1}]	0.2	1	1.73135	100	0.5	0.5	0.98	0.662162	0.31	0.379747	0.6	0.465116
SimuData_531	s31	../simuData/config_HE_HA_HS_5/	0.2	100	0.4	0.6	0.2	0.2	0	1	0.4	0.6	0.2	0.2	0	1	0.4	0.6	0.2	0.2	0	1	0.5	0.2	0	1	0	0	0	[{'N_Species': 50, 'MEAN_WE': 0.133, 'MEAN_WA': 0.133, 'MEAN_WS': 0.133, 'MEAN_WN': 0.6, 'MEAN_WD': 0.001}, {'N_Species': 50, 'MEAN_WE': 0.1, 'MEAN_WA': 0.1, 'MEAN_WS': 0.1, 'MEAN_WN': 0.6, 'MEAN_WD': 0.1}]	0.2	1	1.3777	99	0.53	0.515789	0.98	0.675862	0.97	0.960784	0.98	0.970297
SimuData_532	s32	../simuData/config_HE_HA_HS_5/	0.2	100	0.4	0.6	0.2	0.2	0	1	0.4	0.6	0.2	0.2	0	1	0.4	0.6	0.2	0.2	0	1	0.5	0.2	0	1	0	0	0	[{'N_Species': 50, 'MEAN_WE': 0.133, 'MEAN_WA': 0.133, 'MEAN_WS': 0.133, 'MEAN_WN': 0.6, 'MEAN_WD': 0.001}, {'N_Species': 50, 'MEAN_WE': 0.1, 'MEAN_WA': 0.1, 'MEAN_WS': 0.1, 'MEAN_WN': 0.6, 'MEAN_WD': 0.1}]	0.2	1	2.69782	100	0.5	0.5	1	0.666667	0.95	0.909091	1	0.952381
SimuData_533	s33	../simuData/config_HE_HA_HS_5/	0.2	100	0.4	0.6	0.2	0.2	0	1	0.4	0.6	0.2	0.2	0	1	0.4	0.6	0.2	0.2	0	1	0.5	0.2	0	1	0	0	0	[{'N_Species': 50, 'MEAN_WE': 0.133, 'MEAN_WA': 0.133, 'MEAN_WS': 0.133, 'MEAN_WN': 0.6, 'MEAN_WD': 0.001}, {'N_Species': 50, 'MEAN_WE': 0.1, 'MEAN_WA': 0.1, 'MEAN_WS': 0.1, 'MEAN_WN': 0.6, 'MEAN_WD': 0.1}]	0.2	1	1.59026	98	0.52	0.510204	1	0.675676	0.54	0.530303	0.7	0.603448
SimuData_534	s34	../simuData/config_HE_HA_HS_5/	0.2	100	0.4	0.6	0.2	0.2	0	1	0.4	0.6	0.2	0.2	0	1	0.4	0.6	0.2	0.2	0	1	0.5	0.2	0	1	0	0	0	[{'N_Species': 50, 'MEAN_WE': 0.133, 'MEAN_WA': 0.133, 'MEAN_WS': 0.133, 'MEAN_WN': 0.6, 'MEAN_WD': 0.001}, {'N_Species': 50, 'MEAN_WE': 0.1, 'MEAN_WA': 0.1, 'MEAN_WS': 0.1, 'MEAN_WN': 0.6, 'MEAN_WD': 0.1}]	0.2	1	2.02916	100	0.5	0.5	1	0.666667	0.5	0.5	1	0.666667
SimuData_535	s35	../simuData/config_HE_HA_HS_5/	0.2	100	0.4	0.6	0.2	0.2	0	1	0.4	0.6	0.2	0.2	0	1	0.4	0.6	0.2	0.2	0	1	0.5	0.2	0	1	0	0	0	[{'N_Species': 50, 'MEAN_WE': 0.133, 'MEAN_WA': 0.133, 'MEAN_WS': 0.133, 'MEAN_WN': 0.6, 'MEAN_WD': 0.001}, {'N_Species': 50, 'MEAN_WE': 0.1, 'MEAN_WA': 0.1, 'MEAN_WS': 0.1, 'MEAN_WN': 0.6, 'MEAN_WD': 0.1}]	0.2	1	1.74576	100	0.51	0.505051	1	0.671141	0.9	1	0.8	0.888889
SimuData_536	s36	../simuData/config_HE_HA_HS_5/	0.2	100	0.4	0.6	0.2	0.2	0	1	0.4	0.6	0.2	0.2	0	1	0.4	0.6	0.2	0.2	0	1	0.5	0.2	0	1	0	0	0	[{'N_Species': 50, 'MEAN_WE': 0.133, 'MEAN_WA': 0.133, 'MEAN_WS': 0.133, 'MEAN_WN': 0.6, 'MEAN_WD': 0.001}, {'N_Species': 50, 'MEAN_WE': 0.1, 'MEAN_WA': 0.1, 'MEAN_WS': 0.1, 'MEAN_WN': 0.6, 'MEAN_WD': 0.1}]	0.2	1	2.05066	100	0.5	0.5	1	0.666667	0.86	0.973684	0.74	0.840909
SimuData_537	s37	../simuData/config_HE_HA_HS_5/	0.2	100	0.4	0.6	0.2	0.2	0	1	0.4	0.6	0.2	0.2	0	1	0.4	0.6	0.2	0.2	0	1	0.5	0.2	0	1	0	0	0	[{'N_Species': 50, 'MEAN_WE': 0.133, 'MEAN_WA': 0.133, 'MEAN_WS': 0.133, 'MEAN_WN': 0.6, 'MEAN_WD': 0.001}, {'N_Species': 50, 'MEAN_WE': 0.1, 'MEAN_WA': 0.1, 'MEAN_WS': 0.1, 'MEAN_WN': 0.6, 'MEAN_WD': 0.1}]	0.2	1	1.55796	100	0.52	0.510204	1	0.675676	0.84	0.972222	0.7	0.813953
SimuData_538	s38	../simuData/config_HE_HA_HS_5/	0.2	100	0.4	0.6	0.2	0.2	0	1	0.4	0.6	0.2	0.2	0	1	0.4	0.6	0.2	0.2	0	1	0.5	0.2	0	1	0	0	0	[{'N_Species': 50, 'MEAN_WE': 0.133, 'MEAN_WA': 0.133, 'MEAN_WS': 0.133, 'MEAN_WN': 0.6, 'MEAN_WD': 0.001}, {'N_Species': 50, 'MEAN_WE': 0.1, 'MEAN_WA': 0.1, 'MEAN_WS': 0.1, 'MEAN_WN': 0.6, 'MEAN_WD': 0.1}]	0.2	1	1.70565	100	0.5	0.5	1	0.666667	0.9	1	0.8	0.888889
SimuData_539	s39	../simuData/config_HE_HA_HS_5/	0.2	100	0.4	0.6	0.2	0.2	0	1	0.4	0.6	0.2	0.2	0	1	0.4	0.6	0.2	0.2	0	1	0.5	0.2	0	1	0	0	0	[{'N_Species': 50, 'MEAN_WE': 0.133, 'MEAN_WA': 0.133, 'MEAN_WS': 0.133, 'MEAN_WN': 0.6, 'MEAN_WD': 0.001}, {'N_Species': 50, 'MEAN_WE': 0.1, 'MEAN_WA': 0.1, 'MEAN_WS': 0.1, 'MEAN_WN': 0.6, 'MEAN_WD': 0.1}]	0.2	1	1.74677	100	0.51	0.505051	1	0.671141	0.54	0.520833	1	0.684932
SimuData_540	s40	../simuData/config_HE_HA_HS_5/	0.2	100	0.4	0.6	0.2	0.2	0	1	0.4	0.6	0.2	0.2	0	1	0.4	0.6	0.2	0.2	0	1	0.5	0.2	0	1	0	0	0	[{'N_Species': 50, 'MEAN_WE': 0.133, 'MEAN_WA': 0.133, 'MEAN_WS': 0.133, 'MEAN_WN': 0.6, 'MEAN_WD': 0.001}, {'N_Species': 50, 'MEAN_WE': 0.1, 'MEAN_WA': 0.1, 'MEAN_WS': 0.1, 'MEAN_WN': 0.6, 'MEAN_WD': 0.1}]	0.2	1	1.82837	100	0.5	0.5	1	0.666667	0.84	1	0.68	0.809524
SimuData_541	s41	../simuData/config_HE_HA_HS_5/	0.2	100	0.4	0.6	0.2	0.2	0	1	0.4	0.6	0.2	0.2	0	1	0.4	0.6	0.2	0.2	0	1	0.5	0.2	0	1	0	0	0	[{'N_Species': 50, 'MEAN_WE': 0.133, 'MEAN_WA': 0.133, 'MEAN_WS': 0.133, 'MEAN_WN': 0.6, 'MEAN_WD': 0.001}, {'N_Species': 50, 'MEAN_WE': 0.1, 'MEAN_WA': 0.1, 'MEAN_WS': 0.1, 'MEAN_WN': 0.6, 'MEAN_WD': 0.1}]	0.2	1	1.58667	82	0.53	0.515464	1	0.680272	0.95	1	0.9	0.947368
SimuData_542	s42	../simuData/config_HE_HA_HS_5/	0.2	100	0.4	0.6	0.2	0.2	0	1	0.4	0.6	0.2	0.2	0	1	0.4	0.6	0.2	0.2	0	1	0.5	0.2	0	1	0	0	0	[{'N_Species': 50, 'MEAN_WE': 0.133, 'MEAN_WA': 0.133, 'MEAN_WS': 0.133, 'MEAN_WN': 0.6, 'MEAN_WD': 0.001}, {'N_Species': 50, 'MEAN_WE': 0.1, 'MEAN_WA': 0.1, 'MEAN_WS': 0.1, 'MEAN_WN': 0.6, 'MEAN_WD': 0.1}]	0.2	1	1.69668	67	0.5	0.5	1	0.666667	0.92	1	0.84	0.913043
SimuData_543	s43	../simuData/config_HE_HA_HS_5/	0.2	100	0.4	0.6	0.2	0.2	0	1	0.4	0.6	0.2	0.2	0	1	0.4	0.6	0.2	0.2	0	1	0.5	0.2	0	1	0	0	0	[{'N_Species': 50, 'MEAN_WE': 0.133, 'MEAN_WA': 0.133, 'MEAN_WS': 0.133, 'MEAN_WN': 0.6, 'MEAN_WD': 0.001}, {'N_Species': 50, 'MEAN_WE': 0.1, 'MEAN_WA': 0.1, 'MEAN_WS': 0.1, 'MEAN_WN': 0.6, 'MEAN_WD': 0.1}]	0.2	1	1.71088	100	0.53	0.515464	1	0.680272	0.95	1	0.9	0.947368
SimuData_544	s44	../simuData/config_HE_HA_HS_5/	0.2	100	0.4	0.6	0.2	0.2	0	1	0.4	0.6	0.2	0.2	0	1	0.4	0.6	0.2	0.2	0	1	0.5	0.2	0	1	0	0	0	[{'N_Species': 50, 'MEAN_WE': 0.133, 'MEAN_WA': 0.133, 'MEAN_WS': 0.133, 'MEAN_WN': 0.6, 'MEAN_WD': 0.001}, {'N_Species': 50, 'MEAN_WE': 0.1, 'MEAN_WA': 0.1, 'MEAN_WS': 0.1, 'MEAN_WN': 0.6, 'MEAN_WD': 0.1}]	0.2	1	1.69439	73	0.51	0.505051	1	0.671141	0.8	1	0.6	0.75
SimuData_545	s45	../simuData/config_HE_HA_HS_5/	0.2	100	0.4	0.6	0.2	0.2	0	1	0.4	0.6	0.2	0.2	0	1	0.4	0.6	0.2	0.2	0	1	0.5	0.2	0	1	0	0	0	[{'N_Species': 50, 'MEAN_WE': 0.133, 'MEAN_WA': 0.133, 'MEAN_WS': 0.133, 'MEAN_WN': 0.6, 'MEAN_WD': 0.001}, {'N_Species': 50, 'MEAN_WE': 0.1, 'MEAN_WA': 0.1, 'MEAN_WS': 0.1, 'MEAN_WN': 0.6, 'MEAN_WD': 0.1}]	0.2	1	2.12575	100	0.5	0.5	1	0.666667	0.93	1	0.86	0.924731
SimuData_546	s46	../simuData/config_HE_HA_HS_5/	0.2	100	0.4	0.6	0.2	0.2	0	1	0.4	0.6	0.2	0.2	0	1	0.4	0.6	0.2	0.2	0	1	0.5	0.2	0	1	0	0	0	[{'N_Species': 50, 'MEAN_WE': 0.133, 'MEAN_WA': 0.133, 'MEAN_WS': 0.133, 'MEAN_WN': 0.6, 'MEAN_WD': 0.001}, {'N_Species': 50, 'MEAN_WE': 0.1, 'MEAN_WA': 0.1, 'MEAN_WS': 0.1, 'MEAN_WN': 0.6, 'MEAN_WD': 0.1}]	0.2	1	1.93932	95	0.5	0.5	1	0.666667	0.42	0.435484	0.54	0.482143
SimuData_547	s47	../simuData/config_HE_HA_HS_5/	0.2	100	0.4	0.6	0.2	0.2	0	1	0.4	0.6	0.2	0.2	0	1	0.4	0.6	0.2	0.2	0	1	0.5	0.2	0	1	0	0	0	[{'N_Species': 50, 'MEAN_WE': 0.133, 'MEAN_WA': 0.133, 'MEAN_WS': 0.133, 'MEAN_WN': 0.6, 'MEAN_WD': 0.001}, {'N_Species': 50, 'MEAN_WE': 0.1, 'MEAN_WA': 0.1, 'MEAN_WS': 0.1, 'MEAN_WN': 0.6, 'MEAN_WD': 0.1}]	0.2	1	2.00932	78	0.52	0.510204	1	0.675676	0.88	0.806452	1	0.892857
SimuData_548	s48	../simuData/config_HE_HA_HS_5/	0.2	100	0.4	0.6	0.2	0.2	0	1	0.4	0.6	0.2	0.2	0	1	0.4	0.6	0.2	0.2	0	1	0.5	0.2	0	1	0	0	0	[{'N_Species': 50, 'MEAN_WE': 0.133, 'MEAN_WA': 0.133, 'MEAN_WS': 0.133, 'MEAN_WN': 0.6, 'MEAN_WD': 0.001}, {'N_Species': 50, 'MEAN_WE': 0.1, 'MEAN_WA': 0.1, 'MEAN_WS': 0.1, 'MEAN_WN': 0.6, 'MEAN_WD': 0.1}]	0.2	1	1.81959	100	0.5	0.5	1	0.666667	0.37	0.410959	0.6	0.487805
SimuData_549	s49	../simuData/config_HE_HA_HS_5/	0.2	100	0.4	0.6	0.2	0.2	0	1	0.4	0.6	0.2	0.2	0	1	0.4	0.6	0.2	0.2	0	1	0.5	0.2	0	1	0	0	0	[{'N_Species': 50, 'MEAN_WE': 0.133, 'MEAN_WA': 0.133, 'MEAN_WS': 0.133, 'MEAN_WN': 0.6, 'MEAN_WD': 0.001}, {'N_Species': 50, 'MEAN_WE': 0.1, 'MEAN_WA': 0.1, 'MEAN_WS': 0.1, 'MEAN_WN': 0.6, 'MEAN_WD': 0.1}]	0.2	1	2.20136	100	0.5	0.5	1	0.666667	1	1	1	1
SimuData_550	s0	../simuData/config_LE_LA_LS_1/	0.1	100	0.45	0.55	0.2	0.2	0	1	0.45	0.55	0.2	0.2	0	1	0.45	0.55	0.2	0.2	0	1	0.5	0.2	0	1	0.02	0.02	0.02	[{'N_Species': 50, 'MEAN_WE': 0.133, 'MEAN_WA': 0.133, 'MEAN_WS': 0.133, 'MEAN_WN': 0.6, 'MEAN_WD': 0.001}, {'N_Species': 50, 'MEAN_WE': 0.1, 'MEAN_WA': 0.1, 'MEAN_WS': 0.1, 'MEAN_WN': 0.6, 'MEAN_WD': 0.1}]	0.05	1	1.0542	84	0.6	0.555556	1	0.714286	0.9	1	0.8	0.888889
SimuData_551	s1	../simuData/config_LE_LA_LS_1/	0.1	100	0.45	0.55	0.2	0.2	0	1	0.45	0.55	0.2	0.2	0	1	0.45	0.55	0.2	0.2	0	1	0.5	0.2	0	1	0.02	0.02	0.02	[{'N_Species': 50, 'MEAN_WE': 0.133, 'MEAN_WA': 0.133, 'MEAN_WS': 0.133, 'MEAN_WN': 0.6, 'MEAN_WD': 0.001}, {'N_Species': 50, 'MEAN_WE': 0.1, 'MEAN_WA': 0.1, 'MEAN_WS': 0.1, 'MEAN_WN': 0.6, 'MEAN_WD': 0.1}]	0.05	1	1.04631	76	0.56	0.531915	1	0.694444	0.92	1	0.84	0.913043
SimuData_552	s2	../simuData/config_LE_LA_LS_1/	0.1	100	0.45	0.55	0.2	0.2	0	1	0.45	0.55	0.2	0.2	0	1	0.45	0.55	0.2	0.2	0	1	0.5	0.2	0	1	0.02	0.02	0.02	[{'N_Species': 50, 'MEAN_WE': 0.133, 'MEAN_WA': 0.133, 'MEAN_WS': 0.133, 'MEAN_WN': 0.6, 'MEAN_WD': 0.001}, {'N_Species': 50, 'MEAN_WE': 0.1, 'MEAN_WA': 0.1, 'MEAN_WS': 0.1, 'MEAN_WN': 0.6, 'MEAN_WD': 0.1}]	0.05	1	0.759783	84	0.89	0.819672	1	0.900901	0.99	1	0.98	0.989899
SimuData_553	s3	../simuData/config_LE_LA_LS_1/	0.1	100	0.45	0.55	0.2	0.2	0	1	0.45	0.55	0.2	0.2	0	1	0.45	0.55	0.2	0.2	0	1	0.5	0.2	0	1	0.02	0.02	0.02	[{'N_Species': 50, 'MEAN_WE': 0.133, 'MEAN_WA': 0.133, 'MEAN_WS': 0.133, 'MEAN_WN': 0.6, 'MEAN_WD': 0.001}, {'N_Species': 50, 'MEAN_WE': 0.1, 'MEAN_WA': 0.1, 'MEAN_WS': 0.1, 'MEAN_WN': 0.6, 'MEAN_WD': 0.1}]	0.05	1	1.30481	72	0.54	0.520833	1	0.684932	0.88	1	0.76	0.863636
SimuData_554	s4	../simuData/config_LE_LA_LS_1/	0.1	100	0.45	0.55	0.2	0.2	0	1	0.45	0.55	0.2	0.2	0	1	0.45	0.55	0.2	0.2	0	1	0.5	0.2	0	1	0.02	0.02	0.02	[{'N_Species': 50, 'MEAN_WE': 0.133, 'MEAN_WA': 0.133, 'MEAN_WS': 0.133, 'MEAN_WN': 0.6, 'MEAN_WD': 0.001}, {'N_Species': 50, 'MEAN_WE': 0.1, 'MEAN_WA': 0.1, 'MEAN_WS': 0.1, 'MEAN_WN': 0.6, 'MEAN_WD': 0.1}]	0.05	1	1.30013	89	0.59	0.549451	1	0.70922	0.81	1	0.62	0.765432
SimuData_555	s5	../simuData/config_LE_LA_LS_1/	0.1	100	0.45	0.55	0.2	0.2	0	1	0.45	0.55	0.2	0.2	0	1	0.45	0.55	0.2	0.2	0	1	0.5	0.2	0	1	0.02	0.02	0.02	[{'N_Species': 50, 'MEAN_WE': 0.133, 'MEAN_WA': 0.133, 'MEAN_WS': 0.133, 'MEAN_WN': 0.6, 'MEAN_WD': 0.001}, {'N_Species': 50, 'MEAN_WE': 0.1, 'MEAN_WA': 0.1, 'MEAN_WS': 0.1, 'MEAN_WN': 0.6, 'MEAN_WD': 0.1}]	0.05	1	0.88555	84	0.72	0.644737	0.98	0.777778	0.94	1	0.88	0.93617
SimuData_556	s6	../simuData/config_LE_LA_LS_1/	0.1	100	0.45	0.55	0.2	0.2	0	1	0.45	0.55	0.2	0.2	0	1	0.45	0.55	0.2	0.2	0	1	0.5	0.2	0	1	0.02	0.02	0.02	[{'N_Species': 50, 'MEAN_WE': 0.133, 'MEAN_WA': 0.133, 'MEAN_WS': 0.133, 'MEAN_WN': 0.6, 'MEAN_WD': 0.001}, {'N_Species': 50, 'MEAN_WE': 0.1, 'MEAN_WA': 0.1, 'MEAN_WS': 0.1, 'MEAN_WN': 0.6, 'MEAN_WD': 0.1}]	0.05	1	1.20385	86	0.56	0.531915	1	0.694444	0.94	1	0.88	0.93617
SimuData_557	s7	../simuData/config_LE_LA_LS_1/	0.1	100	0.45	0.55	0.2	0.2	0	1	0.45	0.55	0.2	0.2	0	1	0.45	0.55	0.2	0.2	0	1	0.5	0.2	0	1	0.02	0.02	0.02	[{'N_Species': 50, 'MEAN_WE': 0.133, 'MEAN_WA': 0.133, 'MEAN_WS': 0.133, 'MEAN_WN': 0.6, 'MEAN_WD': 0.001}, {'N_Species': 50, 'MEAN_WE': 0.1, 'MEAN_WA': 0.1, 'MEAN_WS': 0.1, 'MEAN_WN': 0.6, 'MEAN_WD': 0.1}]	0.05	1	1.14053	79	0.58	0.543478	1	0.704225	0.96	1	0.92	0.958333
SimuData_558	s8	../simuData/config_LE_LA_LS_1/	0.1	100	0.45	0.55	0.2	0.2	0	1	0.45	0.55	0.2	0.2	0	1	0.45	0.55	0.2	0.2	0	1	0.5	0.2	0	1	0.02	0.02	0.02	[{'N_Species': 50, 'MEAN_WE': 0.133, 'MEAN_WA': 0.133, 'MEAN_WS': 0.133, 'MEAN_WN': 0.6, 'MEAN_WD': 0.001}, {'N_Species': 50, 'MEAN_WE': 0.1, 'MEAN_WA': 0.1, 'MEAN_WS': 0.1, 'MEAN_WN': 0.6, 'MEAN_WD': 0.1}]	0.05	1	1.33898	84	0.6	0.555556	1	0.714286	0.98	1	0.96	0.979592
SimuData_559	s9	../simuData/config_LE_LA_LS_1/	0.1	100	0.45	0.55	0.2	0.2	0	1	0.45	0.55	0.2	0.2	0	1	0.45	0.55	0.2	0.2	0	1	0.5	0.2	0	1	0.02	0.02	0.02	[{'N_Species': 50, 'MEAN_WE': 0.133, 'MEAN_WA': 0.133, 'MEAN_WS': 0.133, 'MEAN_WN': 0.6, 'MEAN_WD': 0.001}, {'N_Species': 50, 'MEAN_WE': 0.1, 'MEAN_WA': 0.1, 'MEAN_WS': 0.1, 'MEAN_WN': 0.6, 'MEAN_WD': 0.1}]	0.05	1	1.32	69	0.59	0.549451	1	0.70922	0.99	1	0.98	0.989899
SimuData_560	s10	../simuData/config_LE_LA_LS_1/	0.1	100	0.45	0.55	0.2	0.2	0	1	0.45	0.55	0.2	0.2	0	1	0.45	0.55	0.2	0.2	0	1	0.5	0.2	0	1	0.02	0.02	0.02	[{'N_Species': 50, 'MEAN_WE': 0.133, 'MEAN_WA': 0.133, 'MEAN_WS': 0.133, 'MEAN_WN': 0.6, 'MEAN_WD': 0.001}, {'N_Species': 50, 'MEAN_WE': 0.1, 'MEAN_WA': 0.1, 'MEAN_WS': 0.1, 'MEAN_WN': 0.6, 'MEAN_WD': 0.1}]	0.05	1	1.07871	85	0.6	0.556818	0.98	0.710145	0.89	1	0.78	0.876404
SimuData_561	s11	../simuData/config_LE_LA_LS_1/	0.1	100	0.45	0.55	0.2	0.2	0	1	0.45	0.55	0.2	0.2	0	1	0.45	0.55	0.2	0.2	0	1	0.5	0.2	0	1	0.02	0.02	0.02	[{'N_Species': 50, 'MEAN_WE': 0.133, 'MEAN_WA': 0.133, 'MEAN_WS': 0.133, 'MEAN_WN': 0.6, 'MEAN_WD': 0.001}, {'N_Species': 50, 'MEAN_WE': 0.1, 'MEAN_WA': 0.1, 'MEAN_WS': 0.1, 'MEAN_WN': 0.6, 'MEAN_WD': 0.1}]	0.05	1	1.01074	81	0.66	0.595238	1	0.746269	0.92	1	0.84	0.913043
SimuData_562	s12	../simuData/config_LE_LA_LS_1/	0.1	100	0.45	0.55	0.2	0.2	0	1	0.45	0.55	0.2	0.2	0	1	0.45	0.55	0.2	0.2	0	1	0.5	0.2	0	1	0.02	0.02	0.02	[{'N_Species': 50, 'MEAN_WE': 0.133, 'MEAN_WA': 0.133, 'MEAN_WS': 0.133, 'MEAN_WN': 0.6, 'MEAN_WD': 0.001}, {'N_Species': 50, 'MEAN_WE': 0.1, 'MEAN_WA': 0.1, 'MEAN_WS': 0.1, 'MEAN_WN': 0.6, 'MEAN_WD': 0.1}]	0.05	1	0.927024	79	0.73	0.653333	0.98	0.784	0.88	1	0.76	0.863636
SimuData_563	s13	../simuData/config_LE_LA_LS_1/	0.1	100	0.45	0.55	0.2	0.2	0	1	0.45	0.55	0.2	0.2	0	1	0.45	0.55	0.2	0.2	0	1	0.5	0.2	0	1	0.02	0.02	0.02	[{'N_Species': 50, 'MEAN_WE': 0.133, 'MEAN_WA': 0.133, 'MEAN_WS': 0.133, 'MEAN_WN': 0.6, 'MEAN_WD': 0.001}, {'N_Species': 50, 'MEAN_WE': 0.1, 'MEAN_WA': 0.1, 'MEAN_WS': 0.1, 'MEAN_WN': 0.6, 'MEAN_WD': 0.1}]	0.05	1	1.17752	82	0.6	0.555556	1	0.714286	0.94	1	0.88	0.93617
SimuData_564	s14	../simuData/config_LE_LA_LS_1/	0.1	100	0.45	0.55	0.2	0.2	0	1	0.45	0.55	0.2	0.2	0	1	0.45	0.55	0.2	0.2	0	1	0.5	0.2	0	1	0.02	0.02	0.02	[{'N_Species': 50, 'MEAN_WE': 0.133, 'MEAN_WA': 0.133, 'MEAN_WS': 0.133, 'MEAN_WN': 0.6, 'MEAN_WD': 0.001}, {'N_Species': 50, 'MEAN_WE': 0.1, 'MEAN_WA': 0.1, 'MEAN_WS': 0.1, 'MEAN_WN': 0.6, 'MEAN_WD': 0.1}]	0.05	1	1.22921	75	0.54	0.520833	1	0.684932	0.93	1	0.86	0.924731
SimuData_565	s15	../simuData/config_LE_LA_LS_1/	0.1	100	0.45	0.55	0.2	0.2	0	1	0.45	0.55	0.2	0.2	0	1	0.45	0.55	0.2	0.2	0	1	0.5	0.2	0	1	0.02	0.02	0.02	[{'N_Species': 50, 'MEAN_WE': 0.133, 'MEAN_WA': 0.133, 'MEAN_WS': 0.133, 'MEAN_WN': 0.6, 'MEAN_WD': 0.001}, {'N_Species': 50, 'MEAN_WE': 0.1, 'MEAN_WA': 0.1, 'MEAN_WS': 0.1, 'MEAN_WN': 0.6, 'MEAN_WD': 0.1}]	0.05	1	1.10894	82	0.6	0.555556	1	0.714286	0.88	1	0.76	0.863636
SimuData_566	s16	../simuData/config_LE_LA_LS_1/	0.1	100	0.45	0.55	0.2	0.2	0	1	0.45	0.55	0.2	0.2	0	1	0.45	0.55	0.2	0.2	0	1	0.5	0.2	0	1	0.02	0.02	0.02	[{'N_Species': 50, 'MEAN_WE': 0.133, 'MEAN_WA': 0.133, 'MEAN_WS': 0.133, 'MEAN_WN': 0.6, 'MEAN_WD': 0.001}, {'N_Species': 50, 'MEAN_WE': 0.1, 'MEAN_WA': 0.1, 'MEAN_WS': 0.1, 'MEAN_WN': 0.6, 'MEAN_WD': 0.1}]	0.05	1	1.0376	86	0.61	0.561798	1	0.719424	0.94	1	0.88	0.93617
SimuData_567	s17	../simuData/config_LE_LA_LS_1/	0.1	100	0.45	0.55	0.2	0.2	0	1	0.45	0.55	0.2	0.2	0	1	0.45	0.55	0.2	0.2	0	1	0.5	0.2	0	1	0.02	0.02	0.02	[{'N_Species': 50, 'MEAN_WE': 0.133, 'MEAN_WA': 0.133, 'MEAN_WS': 0.133, 'MEAN_WN': 0.6, 'MEAN_WD': 0.001}, {'N_Species': 50, 'MEAN_WE': 0.1, 'MEAN_WA': 0.1, 'MEAN_WS': 0.1, 'MEAN_WN': 0.6, 'MEAN_WD': 0.1}]	0.05	1	1.00426	83	0.57	0.537634	1	0.699301	0.98	0.961538	1	0.980392
SimuData_568	s18	../simuData/config_LE_LA_LS_1/	0.1	100	0.45	0.55	0.2	0.2	0	1	0.45	0.55	0.2	0.2	0	1	0.45	0.55	0.2	0.2	0	1	0.5	0.2	0	1	0.02	0.02	0.02	[{'N_Species': 50, 'MEAN_WE': 0.133, 'MEAN_WA': 0.133, 'MEAN_WS': 0.133, 'MEAN_WN': 0.6, 'MEAN_WD': 0.001}, {'N_Species': 50, 'MEAN_WE': 0.1, 'MEAN_WA': 0.1, 'MEAN_WS': 0.1, 'MEAN_WN': 0.6, 'MEAN_WD': 0.1}]	0.05	1	1.40809	73	0.55	0.526316	1	0.689655	0.64	0.684211	0.52	0.590909
SimuData_569	s19	../simuData/config_LE_LA_LS_1/	0.1	100	0.45	0.55	0.2	0.2	0	1	0.45	0.55	0.2	0.2	0	1	0.45	0.55	0.2	0.2	0	1	0.5	0.2	0	1	0.02	0.02	0.02	[{'N_Species': 50, 'MEAN_WE': 0.133, 'MEAN_WA': 0.133, 'MEAN_WS': 0.133, 'MEAN_WN': 0.6, 'MEAN_WD': 0.001}, {'N_Species': 50, 'MEAN_WE': 0.1, 'MEAN_WA': 0.1, 'MEAN_WS': 0.1, 'MEAN_WN': 0.6, 'MEAN_WD': 0.1}]	0.05	1	0.721096	89	0.85	0.777778	0.98	0.867257	0.85	1	0.7	0.823529
SimuData_570	s20	../simuData/config_LE_LA_LS_1/	0.1	100	0.45	0.55	0.2	0.2	0	1	0.45	0.55	0.2	0.2	0	1	0.45	0.55	0.2	0.2	0	1	0.5	0.2	0	1	0.02	0.02	0.02	[{'N_Species': 50, 'MEAN_WE': 0.133, 'MEAN_WA': 0.133, 'MEAN_WS': 0.133, 'MEAN_WN': 0.6, 'MEAN_WD': 0.001}, {'N_Species': 50, 'MEAN_WE': 0.1, 'MEAN_WA': 0.1, 'MEAN_WS': 0.1, 'MEAN_WN': 0.6, 'MEAN_WD': 0.1}]	0.05	1	1.14012	73	0.7	0.625	1	0.769231	0.5	0.5	1	0.666667
SimuData_571	s21	../simuData/config_LE_LA_LS_1/	0.1	100	0.45	0.55	0.2	0.2	0	1	0.45	0.55	0.2	0.2	0	1	0.45	0.55	0.2	0.2	0	1	0.5	0.2	0	1	0.02	0.02	0.02	[{'N_Species': 50, 'MEAN_WE': 0.133, 'MEAN_WA': 0.133, 'MEAN_WS': 0.133, 'MEAN_WN': 0.6, 'MEAN_WD': 0.001}, {'N_Species': 50, 'MEAN_WE': 0.1, 'MEAN_WA': 0.1, 'MEAN_WS': 0.1, 'MEAN_WN': 0.6, 'MEAN_WD': 0.1}]	0.05	1	1.29215	77	0.5	0.5	0.98	0.662162	0.96	1	0.92	0.958333
SimuData_572	s22	../simuData/config_LE_LA_LS_1/	0.1	100	0.45	0.55	0.2	0.2	0	1	0.45	0.55	0.2	0.2	0	1	0.45	0.55	0.2	0.2	0	1	0.5	0.2	0	1	0.02	0.02	0.02	[{'N_Species': 50, 'MEAN_WE': 0.133, 'MEAN_WA': 0.133, 'MEAN_WS': 0.133, 'MEAN_WN': 0.6, 'MEAN_WD': 0.001}, {'N_Species': 50, 'MEAN_WE': 0.1, 'MEAN_WA': 0.1, 'MEAN_WS': 0.1, 'MEAN_WN': 0.6, 'MEAN_WD': 0.1}]	0.05	1	0.679484	77	0.79	0.704225	1	0.826446	0.91	1	0.82	0.901099
SimuData_573	s23	../simuData/config_LE_LA_LS_1/	0.1	100	0.45	0.55	0.2	0.2	0	1	0.45	0.55	0.2	0.2	0	1	0.45	0.55	0.2	0.2	0	1	0.5	0.2	0	1	0.02	0.02	0.02	[{'N_Species': 50, 'MEAN_WE': 0.133, 'MEAN_WA': 0.133, 'MEAN_WS': 0.133, 'MEAN_WN': 0.6, 'MEAN_WD': 0.001}, {'N_Species': 50, 'MEAN_WE': 0.1, 'MEAN_WA': 0.1, 'MEAN_WS': 0.1, 'MEAN_WN': 0.6, 'MEAN_WD': 0.1}]	0.05	1	0.964672	73	0.72	0.641026	1	0.78125	0.98	1	0.96	0.979592
SimuData_574	s24	../simuData/config_LE_LA_LS_1/	0.1	100	0.45	0.55	0.2	0.2	0	1	0.45	0.55	0.2	0.2	0	1	0.45	0.55	0.2	0.2	0	1	0.5	0.2	0	1	0.02	0.02	0.02	[{'N_Species': 50, 'MEAN_WE': 0.133, 'MEAN_WA': 0.133, 'MEAN_WS': 0.133, 'MEAN_WN': 0.6, 'MEAN_WD': 0.001}, {'N_Species': 50, 'MEAN_WE': 0.1, 'MEAN_WA': 0.1, 'MEAN_WS': 0.1, 'MEAN_WN': 0.6, 'MEAN_WD': 0.1}]	0.05	1	1.23171	73	0.53	0.515789	0.98	0.675862	0.96	1	0.92	0.958333
SimuData_575	s25	../simuData/config_LE_LA_LS_1/	0.1	100	0.45	0.55	0.2	0.2	0	1	0.45	0.55	0.2	0.2	0	1	0.45	0.55	0.2	0.2	0	1	0.5	0.2	0	1	0.02	0.02	0.02	[{'N_Species': 50, 'MEAN_WE': 0.133, 'MEAN_WA': 0.133, 'MEAN_WS': 0.133, 'MEAN_WN': 0.6, 'MEAN_WD': 0.001}, {'N_Species': 50, 'MEAN_WE': 0.1, 'MEAN_WA': 0.1, 'MEAN_WS': 0.1, 'MEAN_WN': 0.6, 'MEAN_WD': 0.1}]	0.05	1	1.22185	77	0.6	0.555556	1	0.714286	0.98	0.98	0.98	0.98
SimuData_576	s26	../simuData/config_LE_LA_LS_1/	0.1	100	0.45	0.55	0.2	0.2	0	1	0.45	0.55	0.2	0.2	0	1	0.45	0.55	0.2	0.2	0	1	0.5	0.2	0	1	0.02	0.02	0.02	[{'N_Species': 50, 'MEAN_WE': 0.133, 'MEAN_WA': 0.133, 'MEAN_WS': 0.133, 'MEAN_WN': 0.6, 'MEAN_WD': 0.001}, {'N_Species': 50, 'MEAN_WE': 0.1, 'MEAN_WA': 0.1, 'MEAN_WS': 0.1, 'MEAN_WN': 0.6, 'MEAN_WD': 0.1}]	0.05	1	0.819423	90	0.83	0.746269	1	0.854701	0.97	1	0.94	0.969072
SimuData_577	s27	../simuData/config_LE_LA_LS_1/	0.1	100	0.45	0.55	0.2	0.2	0	1	0.45	0.55	0.2	0.2	0	1	0.45	0.55	0.2	0.2	0	1	0.5	0.2	0	1	0.02	0.02	0.02	[{'N_Species': 50, 'MEAN_WE': 0.133, 'MEAN_WA': 0.133, 'MEAN_WS': 0.133, 'MEAN_WN': 0.6, 'MEAN_WD': 0.001}, {'N_Species': 50, 'MEAN_WE': 0.1, 'MEAN_WA': 0.1, 'MEAN_WS': 0.1, 'MEAN_WN': 0.6, 'MEAN_WD': 0.1}]	0.05	1	1.08641	76	0.61	0.561798	1	0.719424	0.75	0.666667	1	0.8
SimuData_578	s28	../simuData/config_LE_LA_LS_1/	0.1	100	0.45	0.55	0.2	0.2	0	1	0.45	0.55	0.2	0.2	0	1	0.45	0.55	0.2	0.2	0	1	0.5	0.2	0	1	0.02	0.02	0.02	[{'N_Species': 50, 'MEAN_WE': 0.133, 'MEAN_WA': 0.133, 'MEAN_WS': 0.133, 'MEAN_WN': 0.6, 'MEAN_WD': 0.001}, {'N_Species': 50, 'MEAN_WE': 0.1, 'MEAN_WA': 0.1, 'MEAN_WS': 0.1, 'MEAN_WN': 0.6, 'MEAN_WD': 0.1}]	0.05	1	0.849658	84	0.73	0.653333	0.98	0.784	0.95	1	0.9	0.947368
SimuData_579	s29	../simuData/config_LE_LA_LS_1/	0.1	100	0.45	0.55	0.2	0.2	0	1	0.45	0.55	0.2	0.2	0	1	0.45	0.55	0.2	0.2	0	1	0.5	0.2	0	1	0.02	0.02	0.02	[{'N_Species': 50, 'MEAN_WE': 0.133, 'MEAN_WA': 0.133, 'MEAN_WS': 0.133, 'MEAN_WN': 0.6, 'MEAN_WD': 0.001}, {'N_Species': 50, 'MEAN_WE': 0.1, 'MEAN_WA': 0.1, 'MEAN_WS': 0.1, 'MEAN_WN': 0.6, 'MEAN_WD': 0.1}]	0.05	1	1.08239	71	0.63	0.574713	1	0.729927	0.94	1	0.88	0.93617
SimuData_580	s30	../simuData/config_LE_LA_LS_1/	0.1	100	0.45	0.55	0.2	0.2	0	1	0.45	0.55	0.2	0.2	0	1	0.45	0.55	0.2	0.2	0	1	0.5	0.2	0	1	0.02	0.02	0.02	[{'N_Species': 50, 'MEAN_WE': 0.133, 'MEAN_WA': 0.133, 'MEAN_WS': 0.133, 'MEAN_WN': 0.6, 'MEAN_WD': 0.001}, {'N_Species': 50, 'MEAN_WE': 0.1, 'MEAN_WA': 0.1, 'MEAN_WS': 0.1, 'MEAN_WN': 0.6, 'MEAN_WD': 0.1}]	0.05	1	1.03724	78	0.7	0.625	1	0.769231	0.94	1	0.88	0.93617
SimuData_581	s31	../simuData/config_LE_LA_LS_1/	0.1	100	0.45	0.55	0.2	0.2	0	1	0.45	0.55	0.2	0.2	0	1	0.45	0.55	0.2	0.2	0	1	0.5	0.2	0	1	0.02	0.02	0.02	[{'N_Species': 50, 'MEAN_WE': 0.133, 'MEAN_WA': 0.133, 'MEAN_WS': 0.133, 'MEAN_WN': 0.6, 'MEAN_WD': 0.001}, {'N_Species': 50, 'MEAN_WE': 0.1, 'MEAN_WA': 0.1, 'MEAN_WS': 0.1, 'MEAN_WN': 0.6, 'MEAN_WD': 0.1}]	0.05	1	1.2864	90	0.57	0.537634	1	0.699301	0.93	1	0.86	0.924731
SimuData_582	s32	../simuData/config_LE_LA_LS_1/	0.1	100	0.45	0.55	0.2	0.2	0	1	0.45	0.55	0.2	0.2	0	1	0.45	0.55	0.2	0.2	0	1	0.5	0.2	0	1	0.02	0.02	0.02	[{'N_Species': 50, 'MEAN_WE': 0.133, 'MEAN_WA': 0.133, 'MEAN_WS': 0.133, 'MEAN_WN': 0.6, 'MEAN_WD': 0.001}, {'N_Species': 50, 'MEAN_WE': 0.1, 'MEAN_WA': 0.1, 'MEAN_WS': 0.1, 'MEAN_WN': 0.6, 'MEAN_WD': 0.1}]	0.05	1	0.855911	72	0.7	0.625	1	0.769231	0.99	1	0.98	0.989899
SimuData_583	s33	../simuData/config_LE_LA_LS_1/	0.1	100	0.45	0.55	0.2	0.2	0	1	0.45	0.55	0.2	0.2	0	1	0.45	0.55	0.2	0.2	0	1	0.5	0.2	0	1	0.02	0.02	0.02	[{'N_Species': 50, 'MEAN_WE': 0.133, 'MEAN_WA': 0.133, 'MEAN_WS': 0.133, 'MEAN_WN': 0.6, 'MEAN_WD': 0.001}, {'N_Species': 50, 'MEAN_WE': 0.1, 'MEAN_WA': 0.1, 'MEAN_WS': 0.1, 'MEAN_WN': 0.6, 'MEAN_WD': 0.1}]	0.05	1	0.868399	80	0.75	0.666667	1	0.8	0.94	1	0.88	0.93617
SimuData_584	s34	../simuData/config_LE_LA_LS_1/	0.1	100	0.45	0.55	0.2	0.2	0	1	0.45	0.55	0.2	0.2	0	1	0.45	0.55	0.2	0.2	0	1	0.5	0.2	0	1	0.02	0.02	0.02	[{'N_Species': 50, 'MEAN_WE': 0.133, 'MEAN_WA': 0.133, 'MEAN_WS': 0.133, 'MEAN_WN': 0.6, 'MEAN_WD': 0.001}, {'N_Species': 50, 'MEAN_WE': 0.1, 'MEAN_WA': 0.1, 'MEAN_WS': 0.1, 'MEAN_WN': 0.6, 'MEAN_WD': 0.1}]	0.05	1	1.20314	91	0.63	0.574713	1	0.729927	0.93	1	0.86	0.924731
SimuData_585	s35	../simuData/config_LE_LA_LS_1/	0.1	100	0.45	0.55	0.2	0.2	0	1	0.45	0.55	0.2	0.2	0	1	0.45	0.55	0.2	0.2	0	1	0.5	0.2	0	1	0.02	0.02	0.02	[{'N_Species': 50, 'MEAN_WE': 0.133, 'MEAN_WA': 0.133, 'MEAN_WS': 0.133, 'MEAN_WN': 0.6, 'MEAN_WD': 0.001}, {'N_Species': 50, 'MEAN_WE': 0.1, 'MEAN_WA': 0.1, 'MEAN_WS': 0.1, 'MEAN_WN': 0.6, 'MEAN_WD': 0.1}]	0.05	1	1.10307	88	0.64	0.581395	1	0.735294	0.97	0.943396	1	0.970874
SimuData_586	s36	../simuData/config_LE_LA_LS_1/	0.1	100	0.45	0.55	0.2	0.2	0	1	0.45	0.55	0.2	0.2	0	1	0.45	0.55	0.2	0.2	0	1	0.5	0.2	0	1	0.02	0.02	0.02	[{'N_Species': 50, 'MEAN_WE': 0.133, 'MEAN_WA': 0.133, 'MEAN_WS': 0.133, 'MEAN_WN': 0.6, 'MEAN_WD': 0.001}, {'N_Species': 50, 'MEAN_WE': 0.1, 'MEAN_WA': 0.1, 'MEAN_WS': 0.1, 'MEAN_WN': 0.6, 'MEAN_WD': 0.1}]	0.05	1	1.29656	73	0.58	0.543478	1	0.704225	0.92	1	0.84	0.913043
SimuData_587	s37	../simuData/config_LE_LA_LS_1/	0.1	100	0.45	0.55	0.2	0.2	0	1	0.45	0.55	0.2	0.2	0	1	0.45	0.55	0.2	0.2	0	1	0.5	0.2	0	1	0.02	0.02	0.02	[{'N_Species': 50, 'MEAN_WE': 0.133, 'MEAN_WA': 0.133, 'MEAN_WS': 0.133, 'MEAN_WN': 0.6, 'MEAN_WD': 0.001}, {'N_Species': 50, 'MEAN_WE': 0.1, 'MEAN_WA': 0.1, 'MEAN_WS': 0.1, 'MEAN_WN': 0.6, 'MEAN_WD': 0.1}]	0.05	1	1.05748	84	0.76	0.675676	1	0.806452	0.99	1	0.98	0.989899
SimuData_588	s38	../simuData/config_LE_LA_LS_1/	0.1	100	0.45	0.55	0.2	0.2	0	1	0.45	0.55	0.2	0.2	0	1	0.45	0.55	0.2	0.2	0	1	0.5	0.2	0	1	0.02	0.02	0.02	[{'N_Species': 50, 'MEAN_WE': 0.133, 'MEAN_WA': 0.133, 'MEAN_WS': 0.133, 'MEAN_WN': 0.6, 'MEAN_WD': 0.001}, {'N_Species': 50, 'MEAN_WE': 0.1, 'MEAN_WA': 0.1, 'MEAN_WS': 0.1, 'MEAN_WN': 0.6, 'MEAN_WD': 0.1}]	0.05	1	1.02148	75	0.61	0.561798	1	0.719424	0.92	1	0.84	0.913043
SimuData_589	s39	../simuData/config_LE_LA_LS_1/	0.1	100	0.45	0.55	0.2	0.2	0	1	0.45	0.55	0.2	0.2	0	1	0.45	0.55	0.2	0.2	0	1	0.5	0.2	0	1	0.02	0.02	0.02	[{'N_Species': 50, 'MEAN_WE': 0.133, 'MEAN_WA': 0.133, 'MEAN_WS': 0.133, 'MEAN_WN': 0.6, 'MEAN_WD': 0.001}, {'N_Species': 50, 'MEAN_WE': 0.1, 'MEAN_WA': 0.1, 'MEAN_WS': 0.1, 'MEAN_WN': 0.6, 'MEAN_WD': 0.1}]	0.05	1	0.744676	86	0.88	0.806452	1	0.892857	0.99	0.980392	1	0.990099
SimuData_590	s40	../simuData/config_LE_LA_LS_1/	0.1	100	0.45	0.55	0.2	0.2	0	1	0.45	0.55	0.2	0.2	0	1	0.45	0.55	0.2	0.2	0	1	0.5	0.2	0	1	0.02	0.02	0.02	[{'N_Species': 50, 'MEAN_WE': 0.133, 'MEAN_WA': 0.133, 'MEAN_WS': 0.133, 'MEAN_WN': 0.6, 'MEAN_WD': 0.001}, {'N_Species': 50, 'MEAN_WE': 0.1, 'MEAN_WA': 0.1, 'MEAN_WS': 0.1, 'MEAN_WN': 0.6, 'MEAN_WD': 0.1}]	0.05	1	1.24749	81	0.56	0.531915	1	0.694444	0.98	0.961538	1	0.980392
SimuData_591	s41	../simuData/config_LE_LA_LS_1/	0.1	100	0.45	0.55	0.2	0.2	0	1	0.45	0.55	0.2	0.2	0	1	0.45	0.55	0.2	0.2	0	1	0.5	0.2	0	1	0.02	0.02	0.02	[{'N_Species': 50, 'MEAN_WE': 0.133, 'MEAN_WA': 0.133, 'MEAN_WS': 0.133, 'MEAN_WN': 0.6, 'MEAN_WD': 0.001}, {'N_Species': 50, 'MEAN_WE': 0.1, 'MEAN_WA': 0.1, 'MEAN_WS': 0.1, 'MEAN_WN': 0.6, 'MEAN_WD': 0.1}]	0.05	1	1.29608	67	0.51	0.505051	1	0.671141	0.62	0.636364	0.56	0.595745
SimuData_592	s42	../simuData/config_LE_LA_LS_1/	0.1	100	0.45	0.55	0.2	0.2	0	1	0.45	0.55	0.2	0.2	0	1	0.45	0.55	0.2	0.2	0	1	0.5	0.2	0	1	0.02	0.02	0.02	[{'N_Species': 50, 'MEAN_WE': 0.133, 'MEAN_WA': 0.133, 'MEAN_WS': 0.133, 'MEAN_WN': 0.6, 'MEAN_WD': 0.001}, {'N_Species': 50, 'MEAN_WE': 0.1, 'MEAN_WA': 0.1, 'MEAN_WS': 0.1, 'MEAN_WN': 0.6, 'MEAN_WD': 0.1}]	0.05	1	1.21688	81	0.53	0.515789	0.98	0.675862	0.47	0.471698	0.5	0.485437
SimuData_593	s43	../simuData/config_LE_LA_LS_1/	0.1	100	0.45	0.55	0.2	0.2	0	1	0.45	0.55	0.2	0.2	0	1	0.45	0.55	0.2	0.2	0	1	0.5	0.2	0	1	0.02	0.02	0.02	[{'N_Species': 50, 'MEAN_WE': 0.133, 'MEAN_WA': 0.133, 'MEAN_WS': 0.133, 'MEAN_WN': 0.6, 'MEAN_WD': 0.001}, {'N_Species': 50, 'MEAN_WE': 0.1, 'MEAN_WA': 0.1, 'MEAN_WS': 0.1, 'MEAN_WN': 0.6, 'MEAN_WD': 0.1}]	0.05	1	1.50082	69	0.52	0.510204	1	0.675676	0.82	1	0.64	0.780488
SimuData_594	s44	../simuData/config_LE_LA_LS_1/	0.1	100	0.45	0.55	0.2	0.2	0	1	0.45	0.55	0.2	0.2	0	1	0.45	0.55	0.2	0.2	0	1	0.5	0.2	0	1	0.02	0.02	0.02	[{'N_Species': 50, 'MEAN_WE': 0.133, 'MEAN_WA': 0.133, 'MEAN_WS': 0.133, 'MEAN_WN': 0.6, 'MEAN_WD': 0.001}, {'N_Species': 50, 'MEAN_WE': 0.1, 'MEAN_WA': 0.1, 'MEAN_WS': 0.1, 'MEAN_WN': 0.6, 'MEAN_WD': 0.1}]	0.05	1	1.64227	66	0.53	0.515464	1	0.680272	0.92	1	0.84	0.913043
SimuData_595	s45	../simuData/config_LE_LA_LS_1/	0.1	100	0.45	0.55	0.2	0.2	0	1	0.45	0.55	0.2	0.2	0	1	0.45	0.55	0.2	0.2	0	1	0.5	0.2	0	1	0.02	0.02	0.02	[{'N_Species': 50, 'MEAN_WE': 0.133, 'MEAN_WA': 0.133, 'MEAN_WS': 0.133, 'MEAN_WN': 0.6, 'MEAN_WD': 0.001}, {'N_Species': 50, 'MEAN_WE': 0.1, 'MEAN_WA': 0.1, 'MEAN_WS': 0.1, 'MEAN_WN': 0.6, 'MEAN_WD': 0.1}]	0.05	1	1.09405	74	0.6	0.555556	1	0.714286	0.81	1	0.62	0.765432
SimuData_596	s46	../simuData/config_LE_LA_LS_1/	0.1	100	0.45	0.55	0.2	0.2	0	1	0.45	0.55	0.2	0.2	0	1	0.45	0.55	0.2	0.2	0	1	0.5	0.2	0	1	0.02	0.02	0.02	[{'N_Species': 50, 'MEAN_WE': 0.133, 'MEAN_WA': 0.133, 'MEAN_WS': 0.133, 'MEAN_WN': 0.6, 'MEAN_WD': 0.001}, {'N_Species': 50, 'MEAN_WE': 0.1, 'MEAN_WA': 0.1, 'MEAN_WS': 0.1, 'MEAN_WN': 0.6, 'MEAN_WD': 0.1}]	0.05	1	0.955498	83	0.78	0.694444	1	0.819672	0.96	1	0.92	0.958333
SimuData_597	s47	../simuData/config_LE_LA_LS_1/	0.1	100	0.45	0.55	0.2	0.2	0	1	0.45	0.55	0.2	0.2	0	1	0.45	0.55	0.2	0.2	0	1	0.5	0.2	0	1	0.02	0.02	0.02	[{'N_Species': 50, 'MEAN_WE': 0.133, 'MEAN_WA': 0.133, 'MEAN_WS': 0.133, 'MEAN_WN': 0.6, 'MEAN_WD': 0.001}, {'N_Species': 50, 'MEAN_WE': 0.1, 'MEAN_WA': 0.1, 'MEAN_WS': 0.1, 'MEAN_WN': 0.6, 'MEAN_WD': 0.1}]	0.05	1	1.29399	65	0.54	0.520833	1	0.684932	0.99	0.980392	1	0.990099
SimuData_598	s48	../simuData/config_LE_LA_LS_1/	0.1	100	0.45	0.55	0.2	0.2	0	1	0.45	0.55	0.2	0.2	0	1	0.45	0.55	0.2	0.2	0	1	0.5	0.2	0	1	0.02	0.02	0.02	[{'N_Species': 50, 'MEAN_WE': 0.133, 'MEAN_WA': 0.133, 'MEAN_WS': 0.133, 'MEAN_WN': 0.6, 'MEAN_WD': 0.001}, {'N_Species': 50, 'MEAN_WE': 0.1, 'MEAN_WA': 0.1, 'MEAN_WS': 0.1, 'MEAN_WN': 0.6, 'MEAN_WD': 0.1}]	0.05	1	0.847535	88	0.87	0.803279	0.98	0.882883	0.96	0.979167	0.94	0.959184
SimuData_599	s49	../simuData/config_LE_LA_LS_1/	0.1	100	0.45	0.55	0.2	0.2	0	1	0.45	0.55	0.2	0.2	0	1	0.45	0.55	0.2	0.2	0	1	0.5	0.2	0	1	0.02	0.02	0.02	[{'N_Species': 50, 'MEAN_WE': 0.133, 'MEAN_WA': 0.133, 'MEAN_WS': 0.133, 'MEAN_WN': 0.6, 'MEAN_WD': 0.001}, {'N_Species': 50, 'MEAN_WE': 0.1, 'MEAN_WA': 0.1, 'MEAN_WS': 0.1, 'MEAN_WN': 0.6, 'MEAN_WD': 0.1}]	0.05	1	1.07021	72	0.57	0.537634	1	0.699301	0.86	1	0.72	0.837209
SimuData_600	s0	../simuData/config_LE_LA_LS_2/	0.1	100	0.45	0.55	0.2	0.2	0	1	0.45	0.55	0.2	0.2	0	1	0.45	0.55	0.2	0.2	0	1	0.5	0.2	0	1	0.04	0.04	0.04	[{'N_Species': 50, 'MEAN_WE': 0.133, 'MEAN_WA': 0.133, 'MEAN_WS': 0.133, 'MEAN_WN': 0.6, 'MEAN_WD': 0.001}, {'N_Species': 50, 'MEAN_WE': 0.1, 'MEAN_WA': 0.1, 'MEAN_WS': 0.1, 'MEAN_WN': 0.6, 'MEAN_WD': 0.1}]	0.05	1	1.13863	84	0.55	0.526316	1	0.689655	0.89	1	0.78	0.876404
SimuData_601	s1	../simuData/config_LE_LA_LS_2/	0.1	100	0.45	0.55	0.2	0.2	0	1	0.45	0.55	0.2	0.2	0	1	0.45	0.55	0.2	0.2	0	1	0.5	0.2	0	1	0.04	0.04	0.04	[{'N_Species': 50, 'MEAN_WE': 0.133, 'MEAN_WA': 0.133, 'MEAN_WS': 0.133, 'MEAN_WN': 0.6, 'MEAN_WD': 0.001}, {'N_Species': 50, 'MEAN_WE': 0.1, 'MEAN_WA': 0.1, 'MEAN_WS': 0.1, 'MEAN_WN': 0.6, 'MEAN_WD': 0.1}]	0.05	1	1.24386	77	0.54	0.520833	1	0.684932	1	1	1	1
SimuData_602	s2	../simuData/config_LE_LA_LS_2/	0.1	100	0.45	0.55	0.2	0.2	0	1	0.45	0.55	0.2	0.2	0	1	0.45	0.55	0.2	0.2	0	1	0.5	0.2	0	1	0.04	0.04	0.04	[{'N_Species': 50, 'MEAN_WE': 0.133, 'MEAN_WA': 0.133, 'MEAN_WS': 0.133, 'MEAN_WN': 0.6, 'MEAN_WD': 0.001}, {'N_Species': 50, 'MEAN_WE': 0.1, 'MEAN_WA': 0.1, 'MEAN_WS': 0.1, 'MEAN_WN': 0.6, 'MEAN_WD': 0.1}]	0.05	1	1.20013	77	0.59	0.549451	1	0.70922	0.98	0.98	0.98	0.98
SimuData_603	s3	../simuData/config_LE_LA_LS_2/	0.1	100	0.45	0.55	0.2	0.2	0	1	0.45	0.55	0.2	0.2	0	1	0.45	0.55	0.2	0.2	0	1	0.5	0.2	0	1	0.04	0.04	0.04	[{'N_Species': 50, 'MEAN_WE': 0.133, 'MEAN_WA': 0.133, 'MEAN_WS': 0.133, 'MEAN_WN': 0.6, 'MEAN_WD': 0.001}, {'N_Species': 50, 'MEAN_WE': 0.1, 'MEAN_WA': 0.1, 'MEAN_WS': 0.1, 'MEAN_WN': 0.6, 'MEAN_WD': 0.1}]	0.05	1	1.31573	85	0.54	0.520833	1	0.684932	0.83	1	0.66	0.795181
SimuData_604	s4	../simuData/config_LE_LA_LS_2/	0.1	100	0.45	0.55	0.2	0.2	0	1	0.45	0.55	0.2	0.2	0	1	0.45	0.55	0.2	0.2	0	1	0.5	0.2	0	1	0.04	0.04	0.04	[{'N_Species': 50, 'MEAN_WE': 0.133, 'MEAN_WA': 0.133, 'MEAN_WS': 0.133, 'MEAN_WN': 0.6, 'MEAN_WD': 0.001}, {'N_Species': 50, 'MEAN_WE': 0.1, 'MEAN_WA': 0.1, 'MEAN_WS': 0.1, 'MEAN_WN': 0.6, 'MEAN_WD': 0.1}]	0.05	1	1.21154	82	0.58	0.543478	1	0.704225	0.94	1	0.88	0.93617
SimuData_605	s5	../simuData/config_LE_LA_LS_2/	0.1	100	0.45	0.55	0.2	0.2	0	1	0.45	0.55	0.2	0.2	0	1	0.45	0.55	0.2	0.2	0	1	0.5	0.2	0	1	0.04	0.04	0.04	[{'N_Species': 50, 'MEAN_WE': 0.133, 'MEAN_WA': 0.133, 'MEAN_WS': 0.133, 'MEAN_WN': 0.6, 'MEAN_WD': 0.001}, {'N_Species': 50, 'MEAN_WE': 0.1, 'MEAN_WA': 0.1, 'MEAN_WS': 0.1, 'MEAN_WN': 0.6, 'MEAN_WD': 0.1}]	0.05	1	0.997927	64	0.59	0.549451	1	0.70922	0.96	0.979167	0.94	0.959184
SimuData_606	s6	../simuData/config_LE_LA_LS_2/	0.1	100	0.45	0.55	0.2	0.2	0	1	0.45	0.55	0.2	0.2	0	1	0.45	0.55	0.2	0.2	0	1	0.5	0.2	0	1	0.04	0.04	0.04	[{'N_Species': 50, 'MEAN_WE': 0.133, 'MEAN_WA': 0.133, 'MEAN_WS': 0.133, 'MEAN_WN': 0.6, 'MEAN_WD': 0.001}, {'N_Species': 50, 'MEAN_WE': 0.1, 'MEAN_WA': 0.1, 'MEAN_WS': 0.1, 'MEAN_WN': 0.6, 'MEAN_WD': 0.1}]	0.05	1	1.27004	83	0.57	0.537634	1	0.699301	0.93	1	0.86	0.924731
SimuData_607	s7	../simuData/config_LE_LA_LS_2/	0.1	100	0.45	0.55	0.2	0.2	0	1	0.45	0.55	0.2	0.2	0	1	0.45	0.55	0.2	0.2	0	1	0.5	0.2	0	1	0.04	0.04	0.04	[{'N_Species': 50, 'MEAN_WE': 0.133, 'MEAN_WA': 0.133, 'MEAN_WS': 0.133, 'MEAN_WN': 0.6, 'MEAN_WD': 0.001}, {'N_Species': 50, 'MEAN_WE': 0.1, 'MEAN_WA': 0.1, 'MEAN_WS': 0.1, 'MEAN_WN': 0.6, 'MEAN_WD': 0.1}]	0.05	1	1.10596	80	0.65	0.588235	1	0.740741	0.99	1	0.98	0.989899
SimuData_608	s8	../simuData/config_LE_LA_LS_2/	0.1	100	0.45	0.55	0.2	0.2	0	1	0.45	0.55	0.2	0.2	0	1	0.45	0.55	0.2	0.2	0	1	0.5	0.2	0	1	0.04	0.04	0.04	[{'N_Species': 50, 'MEAN_WE': 0.133, 'MEAN_WA': 0.133, 'MEAN_WS': 0.133, 'MEAN_WN': 0.6, 'MEAN_WD': 0.001}, {'N_Species': 50, 'MEAN_WE': 0.1, 'MEAN_WA': 0.1, 'MEAN_WS': 0.1, 'MEAN_WN': 0.6, 'MEAN_WD': 0.1}]	0.05	1	1.46025	76	0.55	0.526316	1	0.689655	0.99	0.980392	1	0.990099
SimuData_609	s9	../simuData/config_LE_LA_LS_2/	0.1	100	0.45	0.55	0.2	0.2	0	1	0.45	0.55	0.2	0.2	0	1	0.45	0.55	0.2	0.2	0	1	0.5	0.2	0	1	0.04	0.04	0.04	[{'N_Species': 50, 'MEAN_WE': 0.133, 'MEAN_WA': 0.133, 'MEAN_WS': 0.133, 'MEAN_WN': 0.6, 'MEAN_WD': 0.001}, {'N_Species': 50, 'MEAN_WE': 0.1, 'MEAN_WA': 0.1, 'MEAN_WS': 0.1, 'MEAN_WN': 0.6, 'MEAN_WD': 0.1}]	0.05	1	1.52486	74	0.53	0.515789	0.98	0.675862	0.9	1	0.8	0.888889
SimuData_610	s10	../simuData/config_LE_LA_LS_2/	0.1	100	0.45	0.55	0.2	0.2	0	1	0.45	0.55	0.2	0.2	0	1	0.45	0.55	0.2	0.2	0	1	0.5	0.2	0	1	0.04	0.04	0.04	[{'N_Species': 50, 'MEAN_WE': 0.133, 'MEAN_WA': 0.133, 'MEAN_WS': 0.133, 'MEAN_WN': 0.6, 'MEAN_WD': 0.001}, {'N_Species': 50, 'MEAN_WE': 0.1, 'MEAN_WA': 0.1, 'MEAN_WS': 0.1, 'MEAN_WN': 0.6, 'MEAN_WD': 0.1}]	0.05	1	1.74775	75	0.51	0.505051	1	0.671141	0.5	0.5	1	0.666667
SimuData_611	s11	../simuData/config_LE_LA_LS_2/	0.1	100	0.45	0.55	0.2	0.2	0	1	0.45	0.55	0.2	0.2	0	1	0.45	0.55	0.2	0.2	0	1	0.5	0.2	0	1	0.04	0.04	0.04	[{'N_Species': 50, 'MEAN_WE': 0.133, 'MEAN_WA': 0.133, 'MEAN_WS': 0.133, 'MEAN_WN': 0.6, 'MEAN_WD': 0.001}, {'N_Species': 50, 'MEAN_WE': 0.1, 'MEAN_WA': 0.1, 'MEAN_WS': 0.1, 'MEAN_WN': 0.6, 'MEAN_WD': 0.1}]	0.05	1	1.40404	81	0.62	0.568182	1	0.724638	0.93	1	0.86	0.924731
SimuData_612	s12	../simuData/config_LE_LA_LS_2/	0.1	100	0.45	0.55	0.2	0.2	0	1	0.45	0.55	0.2	0.2	0	1	0.45	0.55	0.2	0.2	0	1	0.5	0.2	0	1	0.04	0.04	0.04	[{'N_Species': 50, 'MEAN_WE': 0.133, 'MEAN_WA': 0.133, 'MEAN_WS': 0.133, 'MEAN_WN': 0.6, 'MEAN_WD': 0.001}, {'N_Species': 50, 'MEAN_WE': 0.1, 'MEAN_WA': 0.1, 'MEAN_WS': 0.1, 'MEAN_WN': 0.6, 'MEAN_WD': 0.1}]	0.05	1	1.37242	77	0.5	0.5	1	0.666667	0.9	1	0.8	0.888889
SimuData_613	s13	../simuData/config_LE_LA_LS_2/	0.1	100	0.45	0.55	0.2	0.2	0	1	0.45	0.55	0.2	0.2	0	1	0.45	0.55	0.2	0.2	0	1	0.5	0.2	0	1	0.04	0.04	0.04	[{'N_Species': 50, 'MEAN_WE': 0.133, 'MEAN_WA': 0.133, 'MEAN_WS': 0.133, 'MEAN_WN': 0.6, 'MEAN_WD': 0.001}, {'N_Species': 50, 'MEAN_WE': 0.1, 'MEAN_WA': 0.1, 'MEAN_WS': 0.1, 'MEAN_WN': 0.6, 'MEAN_WD': 0.1}]	0.05	1	1.16658	72	0.55	0.526316	1	0.689655	0.97	1	0.94	0.969072
SimuData_614	s14	../simuData/config_LE_LA_LS_2/	0.1	100	0.45	0.55	0.2	0.2	0	1	0.45	0.55	0.2	0.2	0	1	0.45	0.55	0.2	0.2	0	1	0.5	0.2	0	1	0.04	0.04	0.04	[{'N_Species': 50, 'MEAN_WE': 0.133, 'MEAN_WA': 0.133, 'MEAN_WS': 0.133, 'MEAN_WN': 0.6, 'MEAN_WD': 0.001}, {'N_Species': 50, 'MEAN_WE': 0.1, 'MEAN_WA': 0.1, 'MEAN_WS': 0.1, 'MEAN_WN': 0.6, 'MEAN_WD': 0.1}]	0.05	1	1.34958	81	0.58	0.543478	1	0.704225	0.89	1	0.78	0.876404
SimuData_615	s15	../simuData/config_LE_LA_LS_2/	0.1	100	0.45	0.55	0.2	0.2	0	1	0.45	0.55	0.2	0.2	0	1	0.45	0.55	0.2	0.2	0	1	0.5	0.2	0	1	0.04	0.04	0.04	[{'N_Species': 50, 'MEAN_WE': 0.133, 'MEAN_WA': 0.133, 'MEAN_WS': 0.133, 'MEAN_WN': 0.6, 'MEAN_WD': 0.001}, {'N_Species': 50, 'MEAN_WE': 0.1, 'MEAN_WA': 0.1, 'MEAN_WS': 0.1, 'MEAN_WN': 0.6, 'MEAN_WD': 0.1}]	0.05	1	1.45012	77	0.57	0.537634	1	0.699301	0.5	0.5	1	0.666667
SimuData_616	s16	../simuData/config_LE_LA_LS_2/	0.1	100	0.45	0.55	0.2	0.2	0	1	0.45	0.55	0.2	0.2	0	1	0.45	0.55	0.2	0.2	0	1	0.5	0.2	0	1	0.04	0.04	0.04	[{'N_Species': 50, 'MEAN_WE': 0.133, 'MEAN_WA': 0.133, 'MEAN_WS': 0.133, 'MEAN_WN': 0.6, 'MEAN_WD': 0.001}, {'N_Species': 50, 'MEAN_WE': 0.1, 'MEAN_WA': 0.1, 'MEAN_WS': 0.1, 'MEAN_WN': 0.6, 'MEAN_WD': 0.1}]	0.05	1	1.43696	74	0.53	0.515464	1	0.680272	0.97	1	0.94	0.969072
SimuData_617	s17	../simuData/config_LE_LA_LS_2/	0.1	100	0.45	0.55	0.2	0.2	0	1	0.45	0.55	0.2	0.2	0	1	0.45	0.55	0.2	0.2	0	1	0.5	0.2	0	1	0.04	0.04	0.04	[{'N_Species': 50, 'MEAN_WE': 0.133, 'MEAN_WA': 0.133, 'MEAN_WS': 0.133, 'MEAN_WN': 0.6, 'MEAN_WD': 0.001}, {'N_Species': 50, 'MEAN_WE': 0.1, 'MEAN_WA': 0.1, 'MEAN_WS': 0.1, 'MEAN_WN': 0.6, 'MEAN_WD': 0.1}]	0.05	1	1.14937	73	0.57	0.537634	1	0.699301	0.98	1	0.96	0.979592
SimuData_618	s18	../simuData/config_LE_LA_LS_2/	0.1	100	0.45	0.55	0.2	0.2	0	1	0.45	0.55	0.2	0.2	0	1	0.45	0.55	0.2	0.2	0	1	0.5	0.2	0	1	0.04	0.04	0.04	[{'N_Species': 50, 'MEAN_WE': 0.133, 'MEAN_WA': 0.133, 'MEAN_WS': 0.133, 'MEAN_WN': 0.6, 'MEAN_WD': 0.001}, {'N_Species': 50, 'MEAN_WE': 0.1, 'MEAN_WA': 0.1, 'MEAN_WS': 0.1, 'MEAN_WN': 0.6, 'MEAN_WD': 0.1}]	0.05	1	1.38047	76	0.55	0.526316	1	0.689655	0.92	1	0.84	0.913043
SimuData_619	s19	../simuData/config_LE_LA_LS_2/	0.1	100	0.45	0.55	0.2	0.2	0	1	0.45	0.55	0.2	0.2	0	1	0.45	0.55	0.2	0.2	0	1	0.5	0.2	0	1	0.04	0.04	0.04	[{'N_Species': 50, 'MEAN_WE': 0.133, 'MEAN_WA': 0.133, 'MEAN_WS': 0.133, 'MEAN_WN': 0.6, 'MEAN_WD': 0.001}, {'N_Species': 50, 'MEAN_WE': 0.1, 'MEAN_WA': 0.1, 'MEAN_WS': 0.1, 'MEAN_WN': 0.6, 'MEAN_WD': 0.1}]	0.05	1	1.40341	69	0.56	0.531915	1	0.694444	0.92	1	0.84	0.913043
SimuData_620	s20	../simuData/config_LE_LA_LS_2/	0.1	100	0.45	0.55	0.2	0.2	0	1	0.45	0.55	0.2	0.2	0	1	0.45	0.55	0.2	0.2	0	1	0.5	0.2	0	1	0.04	0.04	0.04	[{'N_Species': 50, 'MEAN_WE': 0.133, 'MEAN_WA': 0.133, 'MEAN_WS': 0.133, 'MEAN_WN': 0.6, 'MEAN_WD': 0.001}, {'N_Species': 50, 'MEAN_WE': 0.1, 'MEAN_WA': 0.1, 'MEAN_WS': 0.1, 'MEAN_WN': 0.6, 'MEAN_WD': 0.1}]	0.05	1	0.84239	84	0.71	0.64	0.96	0.768	0.96	1	0.92	0.958333
SimuData_621	s21	../simuData/config_LE_LA_LS_2/	0.1	100	0.45	0.55	0.2	0.2	0	1	0.45	0.55	0.2	0.2	0	1	0.45	0.55	0.2	0.2	0	1	0.5	0.2	0	1	0.04	0.04	0.04	[{'N_Species': 50, 'MEAN_WE': 0.133, 'MEAN_WA': 0.133, 'MEAN_WS': 0.133, 'MEAN_WN': 0.6, 'MEAN_WD': 0.001}, {'N_Species': 50, 'MEAN_WE': 0.1, 'MEAN_WA': 0.1, 'MEAN_WS': 0.1, 'MEAN_WN': 0.6, 'MEAN_WD': 0.1}]	0.05	1	1.07939	82	0.62	0.568182	1	0.724638	0.98	1	0.96	0.979592
SimuData_622	s22	../simuData/config_LE_LA_LS_2/	0.1	100	0.45	0.55	0.2	0.2	0	1	0.45	0.55	0.2	0.2	0	1	0.45	0.55	0.2	0.2	0	1	0.5	0.2	0	1	0.04	0.04	0.04	[{'N_Species': 50, 'MEAN_WE': 0.133, 'MEAN_WA': 0.133, 'MEAN_WS': 0.133, 'MEAN_WN': 0.6, 'MEAN_WD': 0.001}, {'N_Species': 50, 'MEAN_WE': 0.1, 'MEAN_WA': 0.1, 'MEAN_WS': 0.1, 'MEAN_WN': 0.6, 'MEAN_WD': 0.1}]	0.05	1	1.23919	83	0.55	0.526316	1	0.689655	0.9	1	0.8	0.888889
SimuData_623	s23	../simuData/config_LE_LA_LS_2/	0.1	100	0.45	0.55	0.2	0.2	0	1	0.45	0.55	0.2	0.2	0	1	0.45	0.55	0.2	0.2	0	1	0.5	0.2	0	1	0.04	0.04	0.04	[{'N_Species': 50, 'MEAN_WE': 0.133, 'MEAN_WA': 0.133, 'MEAN_WS': 0.133, 'MEAN_WN': 0.6, 'MEAN_WD': 0.001}, {'N_Species': 50, 'MEAN_WE': 0.1, 'MEAN_WA': 0.1, 'MEAN_WS': 0.1, 'MEAN_WN': 0.6, 'MEAN_WD': 0.1}]	0.05	1	1.13336	77	0.52	0.510204	1	0.675676	0.96	1	0.92	0.958333
SimuData_624	s24	../simuData/config_LE_LA_LS_2/	0.1	100	0.45	0.55	0.2	0.2	0	1	0.45	0.55	0.2	0.2	0	1	0.45	0.55	0.2	0.2	0	1	0.5	0.2	0	1	0.04	0.04	0.04	[{'N_Species': 50, 'MEAN_WE': 0.133, 'MEAN_WA': 0.133, 'MEAN_WS': 0.133, 'MEAN_WN': 0.6, 'MEAN_WD': 0.001}, {'N_Species': 50, 'MEAN_WE': 0.1, 'MEAN_WA': 0.1, 'MEAN_WS': 0.1, 'MEAN_WN': 0.6, 'MEAN_WD': 0.1}]	0.05	1	1.26866	68	0.56	0.531915	1	0.694444	0.98	1	0.96	0.979592
SimuData_625	s25	../simuData/config_LE_LA_LS_2/	0.1	100	0.45	0.55	0.2	0.2	0	1	0.45	0.55	0.2	0.2	0	1	0.45	0.55	0.2	0.2	0	1	0.5	0.2	0	1	0.04	0.04	0.04	[{'N_Species': 50, 'MEAN_WE': 0.133, 'MEAN_WA': 0.133, 'MEAN_WS': 0.133, 'MEAN_WN': 0.6, 'MEAN_WD': 0.001}, {'N_Species': 50, 'MEAN_WE': 0.1, 'MEAN_WA': 0.1, 'MEAN_WS': 0.1, 'MEAN_WN': 0.6, 'MEAN_WD': 0.1}]	0.05	1	1.58002	72	0.51	0.505051	1	0.671141	0.67	0.688889	0.62	0.652632
SimuData_626	s26	../simuData/config_LE_LA_LS_2/	0.1	100	0.45	0.55	0.2	0.2	0	1	0.45	0.55	0.2	0.2	0	1	0.45	0.55	0.2	0.2	0	1	0.5	0.2	0	1	0.04	0.04	0.04	[{'N_Species': 50, 'MEAN_WE': 0.133, 'MEAN_WA': 0.133, 'MEAN_WS': 0.133, 'MEAN_WN': 0.6, 'MEAN_WD': 0.001}, {'N_Species': 50, 'MEAN_WE': 0.1, 'MEAN_WA': 0.1, 'MEAN_WS': 0.1, 'MEAN_WN': 0.6, 'MEAN_WD': 0.1}]	0.05	1	1.15965	78	0.59	0.549451	1	0.70922	0.85	1	0.7	0.823529
SimuData_627	s27	../simuData/config_LE_LA_LS_2/	0.1	100	0.45	0.55	0.2	0.2	0	1	0.45	0.55	0.2	0.2	0	1	0.45	0.55	0.2	0.2	0	1	0.5	0.2	0	1	0.04	0.04	0.04	[{'N_Species': 50, 'MEAN_WE': 0.133, 'MEAN_WA': 0.133, 'MEAN_WS': 0.133, 'MEAN_WN': 0.6, 'MEAN_WD': 0.001}, {'N_Species': 50, 'MEAN_WE': 0.1, 'MEAN_WA': 0.1, 'MEAN_WS': 0.1, 'MEAN_WN': 0.6, 'MEAN_WD': 0.1}]	0.05	1	1.54429	77	0.52	0.510204	1	0.675676	0.97	0.960784	0.98	0.970297
SimuData_628	s28	../simuData/config_LE_LA_LS_2/	0.1	100	0.45	0.55	0.2	0.2	0	1	0.45	0.55	0.2	0.2	0	1	0.45	0.55	0.2	0.2	0	1	0.5	0.2	0	1	0.04	0.04	0.04	[{'N_Species': 50, 'MEAN_WE': 0.133, 'MEAN_WA': 0.133, 'MEAN_WS': 0.133, 'MEAN_WN': 0.6, 'MEAN_WD': 0.001}, {'N_Species': 50, 'MEAN_WE': 0.1, 'MEAN_WA': 0.1, 'MEAN_WS': 0.1, 'MEAN_WN': 0.6, 'MEAN_WD': 0.1}]	0.05	1	1.13874	74	0.62	0.568182	1	0.724638	0.98	1	0.96	0.979592
SimuData_629	s29	../simuData/config_LE_LA_LS_2/	0.1	100	0.45	0.55	0.2	0.2	0	1	0.45	0.55	0.2	0.2	0	1	0.45	0.55	0.2	0.2	0	1	0.5	0.2	0	1	0.04	0.04	0.04	[{'N_Species': 50, 'MEAN_WE': 0.133, 'MEAN_WA': 0.133, 'MEAN_WS': 0.133, 'MEAN_WN': 0.6, 'MEAN_WD': 0.001}, {'N_Species': 50, 'MEAN_WE': 0.1, 'MEAN_WA': 0.1, 'MEAN_WS': 0.1, 'MEAN_WN': 0.6, 'MEAN_WD': 0.1}]	0.05	1	0.966047	72	0.66	0.595238	1	0.746269	0.98	0.961538	1	0.980392
SimuData_630	s30	../simuData/config_LE_LA_LS_2/	0.1	100	0.45	0.55	0.2	0.2	0	1	0.45	0.55	0.2	0.2	0	1	0.45	0.55	0.2	0.2	0	1	0.5	0.2	0	1	0.04	0.04	0.04	[{'N_Species': 50, 'MEAN_WE': 0.133, 'MEAN_WA': 0.133, 'MEAN_WS': 0.133, 'MEAN_WN': 0.6, 'MEAN_WD': 0.001}, {'N_Species': 50, 'MEAN_WE': 0.1, 'MEAN_WA': 0.1, 'MEAN_WS': 0.1, 'MEAN_WN': 0.6, 'MEAN_WD': 0.1}]	0.05	1	1.33433	75	0.53	0.515464	1	0.680272	0.98	1	0.96	0.979592
SimuData_631	s31	../simuData/config_LE_LA_LS_2/	0.1	100	0.45	0.55	0.2	0.2	0	1	0.45	0.55	0.2	0.2	0	1	0.45	0.55	0.2	0.2	0	1	0.5	0.2	0	1	0.04	0.04	0.04	[{'N_Species': 50, 'MEAN_WE': 0.133, 'MEAN_WA': 0.133, 'MEAN_WS': 0.133, 'MEAN_WN': 0.6, 'MEAN_WD': 0.001}, {'N_Species': 50, 'MEAN_WE': 0.1, 'MEAN_WA': 0.1, 'MEAN_WS': 0.1, 'MEAN_WN': 0.6, 'MEAN_WD': 0.1}]	0.05	1	1.29413	69	0.54	0.520833	1	0.684932	0.96	0.942308	0.98	0.960784
SimuData_632	s32	../simuData/config_LE_LA_LS_2/	0.1	100	0.45	0.55	0.2	0.2	0	1	0.45	0.55	0.2	0.2	0	1	0.45	0.55	0.2	0.2	0	1	0.5	0.2	0	1	0.04	0.04	0.04	[{'N_Species': 50, 'MEAN_WE': 0.133, 'MEAN_WA': 0.133, 'MEAN_WS': 0.133, 'MEAN_WN': 0.6, 'MEAN_WD': 0.001}, {'N_Species': 50, 'MEAN_WE': 0.1, 'MEAN_WA': 0.1, 'MEAN_WS': 0.1, 'MEAN_WN': 0.6, 'MEAN_WD': 0.1}]	0.05	1	1.13659	72	0.59	0.550562	0.98	0.705036	0.98	1	0.96	0.979592
SimuData_633	s33	../simuData/config_LE_LA_LS_2/	0.1	100	0.45	0.55	0.2	0.2	0	1	0.45	0.55	0.2	0.2	0	1	0.45	0.55	0.2	0.2	0	1	0.5	0.2	0	1	0.04	0.04	0.04	[{'N_Species': 50, 'MEAN_WE': 0.133, 'MEAN_WA': 0.133, 'MEAN_WS': 0.133, 'MEAN_WN': 0.6, 'MEAN_WD': 0.001}, {'N_Species': 50, 'MEAN_WE': 0.1, 'MEAN_WA': 0.1, 'MEAN_WS': 0.1, 'MEAN_WN': 0.6, 'MEAN_WD': 0.1}]	0.05	1	1.1945	76	0.6	0.555556	1	0.714286	0.86	1	0.72	0.837209
SimuData_634	s34	../simuData/config_LE_LA_LS_2/	0.1	100	0.45	0.55	0.2	0.2	0	1	0.45	0.55	0.2	0.2	0	1	0.45	0.55	0.2	0.2	0	1	0.5	0.2	0	1	0.04	0.04	0.04	[{'N_Species': 50, 'MEAN_WE': 0.133, 'MEAN_WA': 0.133, 'MEAN_WS': 0.133, 'MEAN_WN': 0.6, 'MEAN_WD': 0.001}, {'N_Species': 50, 'MEAN_WE': 0.1, 'MEAN_WA': 0.1, 'MEAN_WS': 0.1, 'MEAN_WN': 0.6, 'MEAN_WD': 0.1}]	0.05	1	1.23792	69	0.56	0.531915	1	0.694444	0.97	1	0.94	0.969072
SimuData_635	s35	../simuData/config_LE_LA_LS_2/	0.1	100	0.45	0.55	0.2	0.2	0	1	0.45	0.55	0.2	0.2	0	1	0.45	0.55	0.2	0.2	0	1	0.5	0.2	0	1	0.04	0.04	0.04	[{'N_Species': 50, 'MEAN_WE': 0.133, 'MEAN_WA': 0.133, 'MEAN_WS': 0.133, 'MEAN_WN': 0.6, 'MEAN_WD': 0.001}, {'N_Species': 50, 'MEAN_WE': 0.1, 'MEAN_WA': 0.1, 'MEAN_WS': 0.1, 'MEAN_WN': 0.6, 'MEAN_WD': 0.1}]	0.05	1	1.46173	81	0.55	0.526316	1	0.689655	0.95	1	0.9	0.947368
SimuData_636	s36	../simuData/config_LE_LA_LS_2/	0.1	100	0.45	0.55	0.2	0.2	0	1	0.45	0.55	0.2	0.2	0	1	0.45	0.55	0.2	0.2	0	1	0.5	0.2	0	1	0.04	0.04	0.04	[{'N_Species': 50, 'MEAN_WE': 0.133, 'MEAN_WA': 0.133, 'MEAN_WS': 0.133, 'MEAN_WN': 0.6, 'MEAN_WD': 0.001}, {'N_Species': 50, 'MEAN_WE': 0.1, 'MEAN_WA': 0.1, 'MEAN_WS': 0.1, 'MEAN_WN': 0.6, 'MEAN_WD': 0.1}]	0.05	1	1.62469	67	0.53	0.515464	1	0.680272	0.99	1	0.98	0.989899
SimuData_637	s37	../simuData/config_LE_LA_LS_2/	0.1	100	0.45	0.55	0.2	0.2	0	1	0.45	0.55	0.2	0.2	0	1	0.45	0.55	0.2	0.2	0	1	0.5	0.2	0	1	0.04	0.04	0.04	[{'N_Species': 50, 'MEAN_WE': 0.133, 'MEAN_WA': 0.133, 'MEAN_WS': 0.133, 'MEAN_WN': 0.6, 'MEAN_WD': 0.001}, {'N_Species': 50, 'MEAN_WE': 0.1, 'MEAN_WA': 0.1, 'MEAN_WS': 0.1, 'MEAN_WN': 0.6, 'MEAN_WD': 0.1}]	0.05	1	1.11505	88	0.59	0.549451	1	0.70922	0.98	1	0.96	0.979592
SimuData_638	s38	../simuData/config_LE_LA_LS_2/	0.1	100	0.45	0.55	0.2	0.2	0	1	0.45	0.55	0.2	0.2	0	1	0.45	0.55	0.2	0.2	0	1	0.5	0.2	0	1	0.04	0.04	0.04	[{'N_Species': 50, 'MEAN_WE': 0.133, 'MEAN_WA': 0.133, 'MEAN_WS': 0.133, 'MEAN_WN': 0.6, 'MEAN_WD': 0.001}, {'N_Species': 50, 'MEAN_WE': 0.1, 'MEAN_WA': 0.1, 'MEAN_WS': 0.1, 'MEAN_WN': 0.6, 'MEAN_WD': 0.1}]	0.05	1	1.27917	76	0.52	0.510417	0.98	0.671233	0.98	1	0.96	0.979592
SimuData_639	s39	../simuData/config_LE_LA_LS_2/	0.1	100	0.45	0.55	0.2	0.2	0	1	0.45	0.55	0.2	0.2	0	1	0.45	0.55	0.2	0.2	0	1	0.5	0.2	0	1	0.04	0.04	0.04	[{'N_Species': 50, 'MEAN_WE': 0.133, 'MEAN_WA': 0.133, 'MEAN_WS': 0.133, 'MEAN_WN': 0.6, 'MEAN_WD': 0.001}, {'N_Species': 50, 'MEAN_WE': 0.1, 'MEAN_WA': 0.1, 'MEAN_WS': 0.1, 'MEAN_WN': 0.6, 'MEAN_WD': 0.1}]	0.05	1	1.4825	69	0.5	0.5	1	0.666667	0.96	1	0.92	0.958333
SimuData_640	s40	../simuData/config_LE_LA_LS_2/	0.1	100	0.45	0.55	0.2	0.2	0	1	0.45	0.55	0.2	0.2	0	1	0.45	0.55	0.2	0.2	0	1	0.5	0.2	0	1	0.04	0.04	0.04	[{'N_Species': 50, 'MEAN_WE': 0.133, 'MEAN_WA': 0.133, 'MEAN_WS': 0.133, 'MEAN_WN': 0.6, 'MEAN_WD': 0.001}, {'N_Species': 50, 'MEAN_WE': 0.1, 'MEAN_WA': 0.1, 'MEAN_WS': 0.1, 'MEAN_WN': 0.6, 'MEAN_WD': 0.1}]	0.05	1	1.13187	77	0.58	0.544444	0.98	0.7	0.97	1	0.94	0.969072
SimuData_641	s41	../simuData/config_LE_LA_LS_2/	0.1	100	0.45	0.55	0.2	0.2	0	1	0.45	0.55	0.2	0.2	0	1	0.45	0.55	0.2	0.2	0	1	0.5	0.2	0	1	0.04	0.04	0.04	[{'N_Species': 50, 'MEAN_WE': 0.133, 'MEAN_WA': 0.133, 'MEAN_WS': 0.133, 'MEAN_WN': 0.6, 'MEAN_WD': 0.001}, {'N_Species': 50, 'MEAN_WE': 0.1, 'MEAN_WA': 0.1, 'MEAN_WS': 0.1, 'MEAN_WN': 0.6, 'MEAN_WD': 0.1}]	0.05	1	1.44516	76	0.53	0.515464	1	0.680272	0.97	1	0.94	0.969072
SimuData_642	s42	../simuData/config_LE_LA_LS_2/	0.1	100	0.45	0.55	0.2	0.2	0	1	0.45	0.55	0.2	0.2	0	1	0.45	0.55	0.2	0.2	0	1	0.5	0.2	0	1	0.04	0.04	0.04	[{'N_Species': 50, 'MEAN_WE': 0.133, 'MEAN_WA': 0.133, 'MEAN_WS': 0.133, 'MEAN_WN': 0.6, 'MEAN_WD': 0.001}, {'N_Species': 50, 'MEAN_WE': 0.1, 'MEAN_WA': 0.1, 'MEAN_WS': 0.1, 'MEAN_WN': 0.6, 'MEAN_WD': 0.1}]	0.05	1	1.14302	66	0.6	0.556818	0.98	0.710145	0.89	1	0.78	0.876404
SimuData_643	s43	../simuData/config_LE_LA_LS_2/	0.1	100	0.45	0.55	0.2	0.2	0	1	0.45	0.55	0.2	0.2	0	1	0.45	0.55	0.2	0.2	0	1	0.5	0.2	0	1	0.04	0.04	0.04	[{'N_Species': 50, 'MEAN_WE': 0.133, 'MEAN_WA': 0.133, 'MEAN_WS': 0.133, 'MEAN_WN': 0.6, 'MEAN_WD': 0.001}, {'N_Species': 50, 'MEAN_WE': 0.1, 'MEAN_WA': 0.1, 'MEAN_WS': 0.1, 'MEAN_WN': 0.6, 'MEAN_WD': 0.1}]	0.05	1	1.26318	75	0.55	0.526316	1	0.689655	1	1	1	1
SimuData_644	s44	../simuData/config_LE_LA_LS_2/	0.1	100	0.45	0.55	0.2	0.2	0	1	0.45	0.55	0.2	0.2	0	1	0.45	0.55	0.2	0.2	0	1	0.5	0.2	0	1	0.04	0.04	0.04	[{'N_Species': 50, 'MEAN_WE': 0.133, 'MEAN_WA': 0.133, 'MEAN_WS': 0.133, 'MEAN_WN': 0.6, 'MEAN_WD': 0.001}, {'N_Species': 50, 'MEAN_WE': 0.1, 'MEAN_WA': 0.1, 'MEAN_WS': 0.1, 'MEAN_WN': 0.6, 'MEAN_WD': 0.1}]	0.05	1	1.29386	78	0.59	0.549451	1	0.70922	0.91	1	0.82	0.901099
SimuData_645	s45	../simuData/config_LE_LA_LS_2/	0.1	100	0.45	0.55	0.2	0.2	0	1	0.45	0.55	0.2	0.2	0	1	0.45	0.55	0.2	0.2	0	1	0.5	0.2	0	1	0.04	0.04	0.04	[{'N_Species': 50, 'MEAN_WE': 0.133, 'MEAN_WA': 0.133, 'MEAN_WS': 0.133, 'MEAN_WN': 0.6, 'MEAN_WD': 0.001}, {'N_Species': 50, 'MEAN_WE': 0.1, 'MEAN_WA': 0.1, 'MEAN_WS': 0.1, 'MEAN_WN': 0.6, 'MEAN_WD': 0.1}]	0.05	1	1.34126	77	0.54	0.520833	1	0.684932	0.94	1	0.88	0.93617
SimuData_646	s46	../simuData/config_LE_LA_LS_2/	0.1	100	0.45	0.55	0.2	0.2	0	1	0.45	0.55	0.2	0.2	0	1	0.45	0.55	0.2	0.2	0	1	0.5	0.2	0	1	0.04	0.04	0.04	[{'N_Species': 50, 'MEAN_WE': 0.133, 'MEAN_WA': 0.133, 'MEAN_WS': 0.133, 'MEAN_WN': 0.6, 'MEAN_WD': 0.001}, {'N_Species': 50, 'MEAN_WE': 0.1, 'MEAN_WA': 0.1, 'MEAN_WS': 0.1, 'MEAN_WN': 0.6, 'MEAN_WD': 0.1}]	0.05	1	1.29686	76	0.5	0.5	0.98	0.662162	0.93	0.890909	0.98	0.933333
SimuData_647	s47	../simuData/config_LE_LA_LS_2/	0.1	100	0.45	0.55	0.2	0.2	0	1	0.45	0.55	0.2	0.2	0	1	0.45	0.55	0.2	0.2	0	1	0.5	0.2	0	1	0.04	0.04	0.04	[{'N_Species': 50, 'MEAN_WE': 0.133, 'MEAN_WA': 0.133, 'MEAN_WS': 0.133, 'MEAN_WN': 0.6, 'MEAN_WD': 0.001}, {'N_Species': 50, 'MEAN_WE': 0.1, 'MEAN_WA': 0.1, 'MEAN_WS': 0.1, 'MEAN_WN': 0.6, 'MEAN_WD': 0.1}]	0.05	1	1.11529	91	0.68	0.609756	1	0.757576	0.98	1	0.96	0.979592
SimuData_648	s48	../simuData/config_LE_LA_LS_2/	0.1	100	0.45	0.55	0.2	0.2	0	1	0.45	0.55	0.2	0.2	0	1	0.45	0.55	0.2	0.2	0	1	0.5	0.2	0	1	0.04	0.04	0.04	[{'N_Species': 50, 'MEAN_WE': 0.133, 'MEAN_WA': 0.133, 'MEAN_WS': 0.133, 'MEAN_WN': 0.6, 'MEAN_WD': 0.001}, {'N_Species': 50, 'MEAN_WE': 0.1, 'MEAN_WA': 0.1, 'MEAN_WS': 0.1, 'MEAN_WN': 0.6, 'MEAN_WD': 0.1}]	0.05	1	1.00813	77	0.65	0.588235	1	0.740741	0.87	1	0.74	0.850575
SimuData_649	s49	../simuData/config_LE_LA_LS_2/	0.1	100	0.45	0.55	0.2	0.2	0	1	0.45	0.55	0.2	0.2	0	1	0.45	0.55	0.2	0.2	0	1	0.5	0.2	0	1	0.04	0.04	0.04	[{'N_Species': 50, 'MEAN_WE': 0.133, 'MEAN_WA': 0.133, 'MEAN_WS': 0.133, 'MEAN_WN': 0.6, 'MEAN_WD': 0.001}, {'N_Species': 50, 'MEAN_WE': 0.1, 'MEAN_WA': 0.1, 'MEAN_WS': 0.1, 'MEAN_WN': 0.6, 'MEAN_WD': 0.1}]	0.05	1	1.33796	77	0.54	0.520833	1	0.684932	1	1	1	1
SimuData_650	s0	../simuData/config_LE_LA_LS_3/	0.1	100	0.45	0.55	0.2	0.2	0	1	0.45	0.55	0.2	0.2	0	1	0.45	0.55	0.2	0.2	0	1	0.5	0.2	0	1	0.06	0.06	0.06	[{'N_Species': 50, 'MEAN_WE': 0.133, 'MEAN_WA': 0.133, 'MEAN_WS': 0.133, 'MEAN_WN': 0.6, 'MEAN_WD': 0.001}, {'N_Species': 50, 'MEAN_WE': 0.1, 'MEAN_WA': 0.1, 'MEAN_WS': 0.1, 'MEAN_WN': 0.6, 'MEAN_WD': 0.1}]	0.05	1	1.58573	76	0.51	0.505051	1	0.671141	0.5	0.5	1	0.666667
SimuData_651	s1	../simuData/config_LE_LA_LS_3/	0.1	100	0.45	0.55	0.2	0.2	0	1	0.45	0.55	0.2	0.2	0	1	0.45	0.55	0.2	0.2	0	1	0.5	0.2	0	1	0.06	0.06	0.06	[{'N_Species': 50, 'MEAN_WE': 0.133, 'MEAN_WA': 0.133, 'MEAN_WS': 0.133, 'MEAN_WN': 0.6, 'MEAN_WD': 0.001}, {'N_Species': 50, 'MEAN_WE': 0.1, 'MEAN_WA': 0.1, 'MEAN_WS': 0.1, 'MEAN_WN': 0.6, 'MEAN_WD': 0.1}]	0.05	1	1.54811	61	0.51	0.505051	1	0.671141	0.84	1	0.68	0.809524
SimuData_652	s2	../simuData/config_LE_LA_LS_3/	0.1	100	0.45	0.55	0.2	0.2	0	1	0.45	0.55	0.2	0.2	0	1	0.45	0.55	0.2	0.2	0	1	0.5	0.2	0	1	0.06	0.06	0.06	[{'N_Species': 50, 'MEAN_WE': 0.133, 'MEAN_WA': 0.133, 'MEAN_WS': 0.133, 'MEAN_WN': 0.6, 'MEAN_WD': 0.001}, {'N_Species': 50, 'MEAN_WE': 0.1, 'MEAN_WA': 0.1, 'MEAN_WS': 0.1, 'MEAN_WN': 0.6, 'MEAN_WD': 0.1}]	0.05	1	1.52395	71	0.53	0.515464	1	0.680272	0.79	1	0.58	0.734177
SimuData_653	s3	../simuData/config_LE_LA_LS_3/	0.1	100	0.45	0.55	0.2	0.2	0	1	0.45	0.55	0.2	0.2	0	1	0.45	0.55	0.2	0.2	0	1	0.5	0.2	0	1	0.06	0.06	0.06	[{'N_Species': 50, 'MEAN_WE': 0.133, 'MEAN_WA': 0.133, 'MEAN_WS': 0.133, 'MEAN_WN': 0.6, 'MEAN_WD': 0.001}, {'N_Species': 50, 'MEAN_WE': 0.1, 'MEAN_WA': 0.1, 'MEAN_WS': 0.1, 'MEAN_WN': 0.6, 'MEAN_WD': 0.1}]	0.05	1	1.14889	71	0.51	0.505155	0.98	0.666667	0.86	1	0.72	0.837209
SimuData_654	s4	../simuData/config_LE_LA_LS_3/	0.1	100	0.45	0.55	0.2	0.2	0	1	0.45	0.55	0.2	0.2	0	1	0.45	0.55	0.2	0.2	0	1	0.5	0.2	0	1	0.06	0.06	0.06	[{'N_Species': 50, 'MEAN_WE': 0.133, 'MEAN_WA': 0.133, 'MEAN_WS': 0.133, 'MEAN_WN': 0.6, 'MEAN_WD': 0.001}, {'N_Species': 50, 'MEAN_WE': 0.1, 'MEAN_WA': 0.1, 'MEAN_WS': 0.1, 'MEAN_WN': 0.6, 'MEAN_WD': 0.1}]	0.05	1	1.28801	80	0.54	0.520833	1	0.684932	0.97	1	0.94	0.969072
SimuData_655	s5	../simuData/config_LE_LA_LS_3/	0.1	100	0.45	0.55	0.2	0.2	0	1	0.45	0.55	0.2	0.2	0	1	0.45	0.55	0.2	0.2	0	1	0.5	0.2	0	1	0.06	0.06	0.06	[{'N_Species': 50, 'MEAN_WE': 0.133, 'MEAN_WA': 0.133, 'MEAN_WS': 0.133, 'MEAN_WN': 0.6, 'MEAN_WD': 0.001}, {'N_Species': 50, 'MEAN_WE': 0.1, 'MEAN_WA': 0.1, 'MEAN_WS': 0.1, 'MEAN_WN': 0.6, 'MEAN_WD': 0.1}]	0.05	1	1.34148	78	0.52	0.510204	1	0.675676	0.88	1	0.76	0.863636
SimuData_656	s6	../simuData/config_LE_LA_LS_3/	0.1	100	0.45	0.55	0.2	0.2	0	1	0.45	0.55	0.2	0.2	0	1	0.45	0.55	0.2	0.2	0	1	0.5	0.2	0	1	0.06	0.06	0.06	[{'N_Species': 50, 'MEAN_WE': 0.133, 'MEAN_WA': 0.133, 'MEAN_WS': 0.133, 'MEAN_WN': 0.6, 'MEAN_WD': 0.001}, {'N_Species': 50, 'MEAN_WE': 0.1, 'MEAN_WA': 0.1, 'MEAN_WS': 0.1, 'MEAN_WN': 0.6, 'MEAN_WD': 0.1}]	0.05	1	1.09618	71	0.56	0.531915	1	0.694444	0.92	0.862069	1	0.925926
SimuData_657	s7	../simuData/config_LE_LA_LS_3/	0.1	100	0.45	0.55	0.2	0.2	0	1	0.45	0.55	0.2	0.2	0	1	0.45	0.55	0.2	0.2	0	1	0.5	0.2	0	1	0.06	0.06	0.06	[{'N_Species': 50, 'MEAN_WE': 0.133, 'MEAN_WA': 0.133, 'MEAN_WS': 0.133, 'MEAN_WN': 0.6, 'MEAN_WD': 0.001}, {'N_Species': 50, 'MEAN_WE': 0.1, 'MEAN_WA': 0.1, 'MEAN_WS': 0.1, 'MEAN_WN': 0.6, 'MEAN_WD': 0.1}]	0.05	1	1.48382	73	0.51	0.505051	1	0.671141	0.94	0.892857	1	0.943396
SimuData_658	s8	../simuData/config_LE_LA_LS_3/	0.1	100	0.45	0.55	0.2	0.2	0	1	0.45	0.55	0.2	0.2	0	1	0.45	0.55	0.2	0.2	0	1	0.5	0.2	0	1	0.06	0.06	0.06	[{'N_Species': 50, 'MEAN_WE': 0.133, 'MEAN_WA': 0.133, 'MEAN_WS': 0.133, 'MEAN_WN': 0.6, 'MEAN_WD': 0.001}, {'N_Species': 50, 'MEAN_WE': 0.1, 'MEAN_WA': 0.1, 'MEAN_WS': 0.1, 'MEAN_WN': 0.6, 'MEAN_WD': 0.1}]	0.05	1	1.22224	75	0.59	0.549451	1	0.70922	0.96	0.925926	1	0.961538
SimuData_659	s9	../simuData/config_LE_LA_LS_3/	0.1	100	0.45	0.55	0.2	0.2	0	1	0.45	0.55	0.2	0.2	0	1	0.45	0.55	0.2	0.2	0	1	0.5	0.2	0	1	0.06	0.06	0.06	[{'N_Species': 50, 'MEAN_WE': 0.133, 'MEAN_WA': 0.133, 'MEAN_WS': 0.133, 'MEAN_WN': 0.6, 'MEAN_WD': 0.001}, {'N_Species': 50, 'MEAN_WE': 0.1, 'MEAN_WA': 0.1, 'MEAN_WS': 0.1, 'MEAN_WN': 0.6, 'MEAN_WD': 0.1}]	0.05	1	1.3591	66	0.53	0.515464	1	0.680272	0.98	1	0.96	0.979592
SimuData_660	s10	../simuData/config_LE_LA_LS_3/	0.1	100	0.45	0.55	0.2	0.2	0	1	0.45	0.55	0.2	0.2	0	1	0.45	0.55	0.2	0.2	0	1	0.5	0.2	0	1	0.06	0.06	0.06	[{'N_Species': 50, 'MEAN_WE': 0.133, 'MEAN_WA': 0.133, 'MEAN_WS': 0.133, 'MEAN_WN': 0.6, 'MEAN_WD': 0.001}, {'N_Species': 50, 'MEAN_WE': 0.1, 'MEAN_WA': 0.1, 'MEAN_WS': 0.1, 'MEAN_WN': 0.6, 'MEAN_WD': 0.1}]	0.05	1	1.45586	68	0.56	0.531915	1	0.694444	0.95	1	0.9	0.947368
SimuData_661	s11	../simuData/config_LE_LA_LS_3/	0.1	100	0.45	0.55	0.2	0.2	0	1	0.45	0.55	0.2	0.2	0	1	0.45	0.55	0.2	0.2	0	1	0.5	0.2	0	1	0.06	0.06	0.06	[{'N_Species': 50, 'MEAN_WE': 0.133, 'MEAN_WA': 0.133, 'MEAN_WS': 0.133, 'MEAN_WN': 0.6, 'MEAN_WD': 0.001}, {'N_Species': 50, 'MEAN_WE': 0.1, 'MEAN_WA': 0.1, 'MEAN_WS': 0.1, 'MEAN_WN': 0.6, 'MEAN_WD': 0.1}]	0.05	1	1.34499	77	0.55	0.526316	1	0.689655	0.88	1	0.76	0.863636
SimuData_662	s12	../simuData/config_LE_LA_LS_3/	0.1	100	0.45	0.55	0.2	0.2	0	1	0.45	0.55	0.2	0.2	0	1	0.45	0.55	0.2	0.2	0	1	0.5	0.2	0	1	0.06	0.06	0.06	[{'N_Species': 50, 'MEAN_WE': 0.133, 'MEAN_WA': 0.133, 'MEAN_WS': 0.133, 'MEAN_WN': 0.6, 'MEAN_WD': 0.001}, {'N_Species': 50, 'MEAN_WE': 0.1, 'MEAN_WA': 0.1, 'MEAN_WS': 0.1, 'MEAN_WN': 0.6, 'MEAN_WD': 0.1}]	0.05	1	1.19325	71	0.57	0.537634	1	0.699301	0.85	1	0.7	0.823529
SimuData_663	s13	../simuData/config_LE_LA_LS_3/	0.1	100	0.45	0.55	0.2	0.2	0	1	0.45	0.55	0.2	0.2	0	1	0.45	0.55	0.2	0.2	0	1	0.5	0.2	0	1	0.06	0.06	0.06	[{'N_Species': 50, 'MEAN_WE': 0.133, 'MEAN_WA': 0.133, 'MEAN_WS': 0.133, 'MEAN_WN': 0.6, 'MEAN_WD': 0.001}, {'N_Species': 50, 'MEAN_WE': 0.1, 'MEAN_WA': 0.1, 'MEAN_WS': 0.1, 'MEAN_WN': 0.6, 'MEAN_WD': 0.1}]	0.05	1	1.48183	75	0.52	0.510204	1	0.675676	0.76	1	0.52	0.684211
SimuData_664	s14	../simuData/config_LE_LA_LS_3/	0.1	100	0.45	0.55	0.2	0.2	0	1	0.45	0.55	0.2	0.2	0	1	0.45	0.55	0.2	0.2	0	1	0.5	0.2	0	1	0.06	0.06	0.06	[{'N_Species': 50, 'MEAN_WE': 0.133, 'MEAN_WA': 0.133, 'MEAN_WS': 0.133, 'MEAN_WN': 0.6, 'MEAN_WD': 0.001}, {'N_Species': 50, 'MEAN_WE': 0.1, 'MEAN_WA': 0.1, 'MEAN_WS': 0.1, 'MEAN_WN': 0.6, 'MEAN_WD': 0.1}]	0.05	1	1.59824	75	0.5	0.5	1	0.666667	0.93	1	0.86	0.924731
SimuData_665	s15	../simuData/config_LE_LA_LS_3/	0.1	100	0.45	0.55	0.2	0.2	0	1	0.45	0.55	0.2	0.2	0	1	0.45	0.55	0.2	0.2	0	1	0.5	0.2	0	1	0.06	0.06	0.06	[{'N_Species': 50, 'MEAN_WE': 0.133, 'MEAN_WA': 0.133, 'MEAN_WS': 0.133, 'MEAN_WN': 0.6, 'MEAN_WD': 0.001}, {'N_Species': 50, 'MEAN_WE': 0.1, 'MEAN_WA': 0.1, 'MEAN_WS': 0.1, 'MEAN_WN': 0.6, 'MEAN_WD': 0.1}]	0.05	1	1.64272	73	0.5	0.5	1	0.666667	0.89	1	0.78	0.876404
SimuData_666	s16	../simuData/config_LE_LA_LS_3/	0.1	100	0.45	0.55	0.2	0.2	0	1	0.45	0.55	0.2	0.2	0	1	0.45	0.55	0.2	0.2	0	1	0.5	0.2	0	1	0.06	0.06	0.06	[{'N_Species': 50, 'MEAN_WE': 0.133, 'MEAN_WA': 0.133, 'MEAN_WS': 0.133, 'MEAN_WN': 0.6, 'MEAN_WD': 0.001}, {'N_Species': 50, 'MEAN_WE': 0.1, 'MEAN_WA': 0.1, 'MEAN_WS': 0.1, 'MEAN_WN': 0.6, 'MEAN_WD': 0.1}]	0.05	1	1.30003	81	0.5	0.5	1	0.666667	0.99	0.980392	1	0.990099
SimuData_667	s17	../simuData/config_LE_LA_LS_3/	0.1	100	0.45	0.55	0.2	0.2	0	1	0.45	0.55	0.2	0.2	0	1	0.45	0.55	0.2	0.2	0	1	0.5	0.2	0	1	0.06	0.06	0.06	[{'N_Species': 50, 'MEAN_WE': 0.133, 'MEAN_WA': 0.133, 'MEAN_WS': 0.133, 'MEAN_WN': 0.6, 'MEAN_WD': 0.001}, {'N_Species': 50, 'MEAN_WE': 0.1, 'MEAN_WA': 0.1, 'MEAN_WS': 0.1, 'MEAN_WN': 0.6, 'MEAN_WD': 0.1}]	0.05	1	1.59565	61	0.52	0.510204	1	0.675676	1	1	1	1
SimuData_668	s18	../simuData/config_LE_LA_LS_3/	0.1	100	0.45	0.55	0.2	0.2	0	1	0.45	0.55	0.2	0.2	0	1	0.45	0.55	0.2	0.2	0	1	0.5	0.2	0	1	0.06	0.06	0.06	[{'N_Species': 50, 'MEAN_WE': 0.133, 'MEAN_WA': 0.133, 'MEAN_WS': 0.133, 'MEAN_WN': 0.6, 'MEAN_WD': 0.001}, {'N_Species': 50, 'MEAN_WE': 0.1, 'MEAN_WA': 0.1, 'MEAN_WS': 0.1, 'MEAN_WN': 0.6, 'MEAN_WD': 0.1}]	0.05	1	1.71059	52	0.52	0.510204	1	0.675676	0.98	1	0.96	0.979592
SimuData_669	s19	../simuData/config_LE_LA_LS_3/	0.1	100	0.45	0.55	0.2	0.2	0	1	0.45	0.55	0.2	0.2	0	1	0.45	0.55	0.2	0.2	0	1	0.5	0.2	0	1	0.06	0.06	0.06	[{'N_Species': 50, 'MEAN_WE': 0.133, 'MEAN_WA': 0.133, 'MEAN_WS': 0.133, 'MEAN_WN': 0.6, 'MEAN_WD': 0.001}, {'N_Species': 50, 'MEAN_WE': 0.1, 'MEAN_WA': 0.1, 'MEAN_WS': 0.1, 'MEAN_WN': 0.6, 'MEAN_WD': 0.1}]	0.05	1	1.37826	72	0.52	0.510204	1	0.675676	0.97	1	0.94	0.969072
SimuData_670	s20	../simuData/config_LE_LA_LS_3/	0.1	100	0.45	0.55	0.2	0.2	0	1	0.45	0.55	0.2	0.2	0	1	0.45	0.55	0.2	0.2	0	1	0.5	0.2	0	1	0.06	0.06	0.06	[{'N_Species': 50, 'MEAN_WE': 0.133, 'MEAN_WA': 0.133, 'MEAN_WS': 0.133, 'MEAN_WN': 0.6, 'MEAN_WD': 0.001}, {'N_Species': 50, 'MEAN_WE': 0.1, 'MEAN_WA': 0.1, 'MEAN_WS': 0.1, 'MEAN_WN': 0.6, 'MEAN_WD': 0.1}]	0.05	1	1.08024	77	0.64	0.581395	1	0.735294	0.97	1	0.94	0.969072
SimuData_671	s21	../simuData/config_LE_LA_LS_3/	0.1	100	0.45	0.55	0.2	0.2	0	1	0.45	0.55	0.2	0.2	0	1	0.45	0.55	0.2	0.2	0	1	0.5	0.2	0	1	0.06	0.06	0.06	[{'N_Species': 50, 'MEAN_WE': 0.133, 'MEAN_WA': 0.133, 'MEAN_WS': 0.133, 'MEAN_WN': 0.6, 'MEAN_WD': 0.001}, {'N_Species': 50, 'MEAN_WE': 0.1, 'MEAN_WA': 0.1, 'MEAN_WS': 0.1, 'MEAN_WN': 0.6, 'MEAN_WD': 0.1}]	0.05	1	1.47636	79	0.5	0.5	1	0.666667	0.94	1	0.88	0.93617
SimuData_672	s22	../simuData/config_LE_LA_LS_3/	0.1	100	0.45	0.55	0.2	0.2	0	1	0.45	0.55	0.2	0.2	0	1	0.45	0.55	0.2	0.2	0	1	0.5	0.2	0	1	0.06	0.06	0.06	[{'N_Species': 50, 'MEAN_WE': 0.133, 'MEAN_WA': 0.133, 'MEAN_WS': 0.133, 'MEAN_WN': 0.6, 'MEAN_WD': 0.001}, {'N_Species': 50, 'MEAN_WE': 0.1, 'MEAN_WA': 0.1, 'MEAN_WS': 0.1, 'MEAN_WN': 0.6, 'MEAN_WD': 0.1}]	0.05	1	1.74471	79	0.53	0.515464	1	0.680272	0.97	0.960784	0.98	0.970297
SimuData_673	s23	../simuData/config_LE_LA_LS_3/	0.1	100	0.45	0.55	0.2	0.2	0	1	0.45	0.55	0.2	0.2	0	1	0.45	0.55	0.2	0.2	0	1	0.5	0.2	0	1	0.06	0.06	0.06	[{'N_Species': 50, 'MEAN_WE': 0.133, 'MEAN_WA': 0.133, 'MEAN_WS': 0.133, 'MEAN_WN': 0.6, 'MEAN_WD': 0.001}, {'N_Species': 50, 'MEAN_WE': 0.1, 'MEAN_WA': 0.1, 'MEAN_WS': 0.1, 'MEAN_WN': 0.6, 'MEAN_WD': 0.1}]	0.05	1	1.3302	66	0.55	0.526316	1	0.689655	0.95	1	0.9	0.947368
SimuData_674	s24	../simuData/config_LE_LA_LS_3/	0.1	100	0.45	0.55	0.2	0.2	0	1	0.45	0.55	0.2	0.2	0	1	0.45	0.55	0.2	0.2	0	1	0.5	0.2	0	1	0.06	0.06	0.06	[{'N_Species': 50, 'MEAN_WE': 0.133, 'MEAN_WA': 0.133, 'MEAN_WS': 0.133, 'MEAN_WN': 0.6, 'MEAN_WD': 0.001}, {'N_Species': 50, 'MEAN_WE': 0.1, 'MEAN_WA': 0.1, 'MEAN_WS': 0.1, 'MEAN_WN': 0.6, 'MEAN_WD': 0.1}]	0.05	1	1.58912	77	0.51	0.505051	1	0.671141	0.95	0.909091	1	0.952381
SimuData_675	s25	../simuData/config_LE_LA_LS_3/	0.1	100	0.45	0.55	0.2	0.2	0	1	0.45	0.55	0.2	0.2	0	1	0.45	0.55	0.2	0.2	0	1	0.5	0.2	0	1	0.06	0.06	0.06	[{'N_Species': 50, 'MEAN_WE': 0.133, 'MEAN_WA': 0.133, 'MEAN_WS': 0.133, 'MEAN_WN': 0.6, 'MEAN_WD': 0.001}, {'N_Species': 50, 'MEAN_WE': 0.1, 'MEAN_WA': 0.1, 'MEAN_WS': 0.1, 'MEAN_WN': 0.6, 'MEAN_WD': 0.1}]	0.05	1	1.42165	80	0.54	0.520833	1	0.684932	0.99	1	0.98	0.989899
SimuData_676	s26	../simuData/config_LE_LA_LS_3/	0.1	100	0.45	0.55	0.2	0.2	0	1	0.45	0.55	0.2	0.2	0	1	0.45	0.55	0.2	0.2	0	1	0.5	0.2	0	1	0.06	0.06	0.06	[{'N_Species': 50, 'MEAN_WE': 0.133, 'MEAN_WA': 0.133, 'MEAN_WS': 0.133, 'MEAN_WN': 0.6, 'MEAN_WD': 0.001}, {'N_Species': 50, 'MEAN_WE': 0.1, 'MEAN_WA': 0.1, 'MEAN_WS': 0.1, 'MEAN_WN': 0.6, 'MEAN_WD': 0.1}]	0.05	1	1.44722	78	0.52	0.510204	1	0.675676	0.99	0.980392	1	0.990099
SimuData_677	s27	../simuData/config_LE_LA_LS_3/	0.1	100	0.45	0.55	0.2	0.2	0	1	0.45	0.55	0.2	0.2	0	1	0.45	0.55	0.2	0.2	0	1	0.5	0.2	0	1	0.06	0.06	0.06	[{'N_Species': 50, 'MEAN_WE': 0.133, 'MEAN_WA': 0.133, 'MEAN_WS': 0.133, 'MEAN_WN': 0.6, 'MEAN_WD': 0.001}, {'N_Species': 50, 'MEAN_WE': 0.1, 'MEAN_WA': 0.1, 'MEAN_WS': 0.1, 'MEAN_WN': 0.6, 'MEAN_WD': 0.1}]	0.05	1	1.6453	80	0.51	0.505051	1	0.671141	0.51	0.505051	1	0.671141
SimuData_678	s28	../simuData/config_LE_LA_LS_3/	0.1	100	0.45	0.55	0.2	0.2	0	1	0.45	0.55	0.2	0.2	0	1	0.45	0.55	0.2	0.2	0	1	0.5	0.2	0	1	0.06	0.06	0.06	[{'N_Species': 50, 'MEAN_WE': 0.133, 'MEAN_WA': 0.133, 'MEAN_WS': 0.133, 'MEAN_WN': 0.6, 'MEAN_WD': 0.001}, {'N_Species': 50, 'MEAN_WE': 0.1, 'MEAN_WA': 0.1, 'MEAN_WS': 0.1, 'MEAN_WN': 0.6, 'MEAN_WD': 0.1}]	0.05	1	1.42362	71	0.54	0.521277	0.98	0.680556	0.87	0.974359	0.76	0.853933
SimuData_679	s29	../simuData/config_LE_LA_LS_3/	0.1	100	0.45	0.55	0.2	0.2	0	1	0.45	0.55	0.2	0.2	0	1	0.45	0.55	0.2	0.2	0	1	0.5	0.2	0	1	0.06	0.06	0.06	[{'N_Species': 50, 'MEAN_WE': 0.133, 'MEAN_WA': 0.133, 'MEAN_WS': 0.133, 'MEAN_WN': 0.6, 'MEAN_WD': 0.001}, {'N_Species': 50, 'MEAN_WE': 0.1, 'MEAN_WA': 0.1, 'MEAN_WS': 0.1, 'MEAN_WN': 0.6, 'MEAN_WD': 0.1}]	0.05	1	1.63504	72	0.5	0.5	1	0.666667	0.95	1	0.9	0.947368
SimuData_680	s30	../simuData/config_LE_LA_LS_3/	0.1	100	0.45	0.55	0.2	0.2	0	1	0.45	0.55	0.2	0.2	0	1	0.45	0.55	0.2	0.2	0	1	0.5	0.2	0	1	0.06	0.06	0.06	[{'N_Species': 50, 'MEAN_WE': 0.133, 'MEAN_WA': 0.133, 'MEAN_WS': 0.133, 'MEAN_WN': 0.6, 'MEAN_WD': 0.001}, {'N_Species': 50, 'MEAN_WE': 0.1, 'MEAN_WA': 0.1, 'MEAN_WS': 0.1, 'MEAN_WN': 0.6, 'MEAN_WD': 0.1}]	0.05	1	1.55203	71	0.53	0.515464	1	0.680272	0.94	1	0.88	0.93617
SimuData_681	s31	../simuData/config_LE_LA_LS_3/	0.1	100	0.45	0.55	0.2	0.2	0	1	0.45	0.55	0.2	0.2	0	1	0.45	0.55	0.2	0.2	0	1	0.5	0.2	0	1	0.06	0.06	0.06	[{'N_Species': 50, 'MEAN_WE': 0.133, 'MEAN_WA': 0.133, 'MEAN_WS': 0.133, 'MEAN_WN': 0.6, 'MEAN_WD': 0.001}, {'N_Species': 50, 'MEAN_WE': 0.1, 'MEAN_WA': 0.1, 'MEAN_WS': 0.1, 'MEAN_WN': 0.6, 'MEAN_WD': 0.1}]	0.05	1	1.15856	86	0.55	0.526316	1	0.689655	0.97	0.943396	1	0.970874
SimuData_682	s32	../simuData/config_LE_LA_LS_3/	0.1	100	0.45	0.55	0.2	0.2	0	1	0.45	0.55	0.2	0.2	0	1	0.45	0.55	0.2	0.2	0	1	0.5	0.2	0	1	0.06	0.06	0.06	[{'N_Species': 50, 'MEAN_WE': 0.133, 'MEAN_WA': 0.133, 'MEAN_WS': 0.133, 'MEAN_WN': 0.6, 'MEAN_WD': 0.001}, {'N_Species': 50, 'MEAN_WE': 0.1, 'MEAN_WA': 0.1, 'MEAN_WS': 0.1, 'MEAN_WN': 0.6, 'MEAN_WD': 0.1}]	0.05	1	1.60437	77	0.53	0.515464	1	0.680272	0.97	1	0.94	0.969072
SimuData_683	s33	../simuData/config_LE_LA_LS_3/	0.1	100	0.45	0.55	0.2	0.2	0	1	0.45	0.55	0.2	0.2	0	1	0.45	0.55	0.2	0.2	0	1	0.5	0.2	0	1	0.06	0.06	0.06	[{'N_Species': 50, 'MEAN_WE': 0.133, 'MEAN_WA': 0.133, 'MEAN_WS': 0.133, 'MEAN_WN': 0.6, 'MEAN_WD': 0.001}, {'N_Species': 50, 'MEAN_WE': 0.1, 'MEAN_WA': 0.1, 'MEAN_WS': 0.1, 'MEAN_WN': 0.6, 'MEAN_WD': 0.1}]	0.05	1	1.64753	75	0.5	0.5	1	0.666667	0.98	1	0.96	0.979592
SimuData_684	s34	../simuData/config_LE_LA_LS_3/	0.1	100	0.45	0.55	0.2	0.2	0	1	0.45	0.55	0.2	0.2	0	1	0.45	0.55	0.2	0.2	0	1	0.5	0.2	0	1	0.06	0.06	0.06	[{'N_Species': 50, 'MEAN_WE': 0.133, 'MEAN_WA': 0.133, 'MEAN_WS': 0.133, 'MEAN_WN': 0.6, 'MEAN_WD': 0.001}, {'N_Species': 50, 'MEAN_WE': 0.1, 'MEAN_WA': 0.1, 'MEAN_WS': 0.1, 'MEAN_WN': 0.6, 'MEAN_WD': 0.1}]	0.05	1	1.75582	87	0.51	0.505051	1	0.671141	0.97	1	0.94	0.969072
SimuData_685	s35	../simuData/config_LE_LA_LS_3/	0.1	100	0.45	0.55	0.2	0.2	0	1	0.45	0.55	0.2	0.2	0	1	0.45	0.55	0.2	0.2	0	1	0.5	0.2	0	1	0.06	0.06	0.06	[{'N_Species': 50, 'MEAN_WE': 0.133, 'MEAN_WA': 0.133, 'MEAN_WS': 0.133, 'MEAN_WN': 0.6, 'MEAN_WD': 0.001}, {'N_Species': 50, 'MEAN_WE': 0.1, 'MEAN_WA': 0.1, 'MEAN_WS': 0.1, 'MEAN_WN': 0.6, 'MEAN_WD': 0.1}]	0.05	1	1.61696	76	0.5	0.5	1	0.666667	0.9	1	0.8	0.888889
SimuData_686	s36	../simuData/config_LE_LA_LS_3/	0.1	100	0.45	0.55	0.2	0.2	0	1	0.45	0.55	0.2	0.2	0	1	0.45	0.55	0.2	0.2	0	1	0.5	0.2	0	1	0.06	0.06	0.06	[{'N_Species': 50, 'MEAN_WE': 0.133, 'MEAN_WA': 0.133, 'MEAN_WS': 0.133, 'MEAN_WN': 0.6, 'MEAN_WD': 0.001}, {'N_Species': 50, 'MEAN_WE': 0.1, 'MEAN_WA': 0.1, 'MEAN_WS': 0.1, 'MEAN_WN': 0.6, 'MEAN_WD': 0.1}]	0.05	1	1.10826	74	0.53	0.515464	1	0.680272	0.84	1	0.68	0.809524
SimuData_687	s37	../simuData/config_LE_LA_LS_3/	0.1	100	0.45	0.55	0.2	0.2	0	1	0.45	0.55	0.2	0.2	0	1	0.45	0.55	0.2	0.2	0	1	0.5	0.2	0	1	0.06	0.06	0.06	[{'N_Species': 50, 'MEAN_WE': 0.133, 'MEAN_WA': 0.133, 'MEAN_WS': 0.133, 'MEAN_WN': 0.6, 'MEAN_WD': 0.001}, {'N_Species': 50, 'MEAN_WE': 0.1, 'MEAN_WA': 0.1, 'MEAN_WS': 0.1, 'MEAN_WN': 0.6, 'MEAN_WD': 0.1}]	0.05	1	1.83041	65	0.5	0.5	1	0.666667	0.52	0.510204	1	0.675676
SimuData_688	s38	../simuData/config_LE_LA_LS_3/	0.1	100	0.45	0.55	0.2	0.2	0	1	0.45	0.55	0.2	0.2	0	1	0.45	0.55	0.2	0.2	0	1	0.5	0.2	0	1	0.06	0.06	0.06	[{'N_Species': 50, 'MEAN_WE': 0.133, 'MEAN_WA': 0.133, 'MEAN_WS': 0.133, 'MEAN_WN': 0.6, 'MEAN_WD': 0.001}, {'N_Species': 50, 'MEAN_WE': 0.1, 'MEAN_WA': 0.1, 'MEAN_WS': 0.1, 'MEAN_WN': 0.6, 'MEAN_WD': 0.1}]	0.05	1	1.69187	64	0.51	0.505051	1	0.671141	0.5	0.5	1	0.666667
SimuData_689	s39	../simuData/config_LE_LA_LS_3/	0.1	100	0.45	0.55	0.2	0.2	0	1	0.45	0.55	0.2	0.2	0	1	0.45	0.55	0.2	0.2	0	1	0.5	0.2	0	1	0.06	0.06	0.06	[{'N_Species': 50, 'MEAN_WE': 0.133, 'MEAN_WA': 0.133, 'MEAN_WS': 0.133, 'MEAN_WN': 0.6, 'MEAN_WD': 0.001}, {'N_Species': 50, 'MEAN_WE': 0.1, 'MEAN_WA': 0.1, 'MEAN_WS': 0.1, 'MEAN_WN': 0.6, 'MEAN_WD': 0.1}]	0.05	1	1.58997	71	0.52	0.510204	1	0.675676	0.93	1	0.86	0.924731
SimuData_690	s40	../simuData/config_LE_LA_LS_3/	0.1	100	0.45	0.55	0.2	0.2	0	1	0.45	0.55	0.2	0.2	0	1	0.45	0.55	0.2	0.2	0	1	0.5	0.2	0	1	0.06	0.06	0.06	[{'N_Species': 50, 'MEAN_WE': 0.133, 'MEAN_WA': 0.133, 'MEAN_WS': 0.133, 'MEAN_WN': 0.6, 'MEAN_WD': 0.001}, {'N_Species': 50, 'MEAN_WE': 0.1, 'MEAN_WA': 0.1, 'MEAN_WS': 0.1, 'MEAN_WN': 0.6, 'MEAN_WD': 0.1}]	0.05	1	1.33791	68	0.53	0.515464	1	0.680272	0.95	1	0.9	0.947368
SimuData_691	s41	../simuData/config_LE_LA_LS_3/	0.1	100	0.45	0.55	0.2	0.2	0	1	0.45	0.55	0.2	0.2	0	1	0.45	0.55	0.2	0.2	0	1	0.5	0.2	0	1	0.06	0.06	0.06	[{'N_Species': 50, 'MEAN_WE': 0.133, 'MEAN_WA': 0.133, 'MEAN_WS': 0.133, 'MEAN_WN': 0.6, 'MEAN_WD': 0.001}, {'N_Species': 50, 'MEAN_WE': 0.1, 'MEAN_WA': 0.1, 'MEAN_WS': 0.1, 'MEAN_WN': 0.6, 'MEAN_WD': 0.1}]	0.05	1	1.95611	80	0.5	0.5	1	0.666667	0.25	0.328767	0.48	0.390244
SimuData_692	s42	../simuData/config_LE_LA_LS_3/	0.1	100	0.45	0.55	0.2	0.2	0	1	0.45	0.55	0.2	0.2	0	1	0.45	0.55	0.2	0.2	0	1	0.5	0.2	0	1	0.06	0.06	0.06	[{'N_Species': 50, 'MEAN_WE': 0.133, 'MEAN_WA': 0.133, 'MEAN_WS': 0.133, 'MEAN_WN': 0.6, 'MEAN_WD': 0.001}, {'N_Species': 50, 'MEAN_WE': 0.1, 'MEAN_WA': 0.1, 'MEAN_WS': 0.1, 'MEAN_WN': 0.6, 'MEAN_WD': 0.1}]	0.05	1	1.33594	70	0.58	0.543478	1	0.704225	0.94	1	0.88	0.93617
SimuData_693	s43	../simuData/config_LE_LA_LS_3/	0.1	100	0.45	0.55	0.2	0.2	0	1	0.45	0.55	0.2	0.2	0	1	0.45	0.55	0.2	0.2	0	1	0.5	0.2	0	1	0.06	0.06	0.06	[{'N_Species': 50, 'MEAN_WE': 0.133, 'MEAN_WA': 0.133, 'MEAN_WS': 0.133, 'MEAN_WN': 0.6, 'MEAN_WD': 0.001}, {'N_Species': 50, 'MEAN_WE': 0.1, 'MEAN_WA': 0.1, 'MEAN_WS': 0.1, 'MEAN_WN': 0.6, 'MEAN_WD': 0.1}]	0.05	1	1.34057	74	0.54	0.520833	1	0.684932	0.93	1	0.86	0.924731
SimuData_694	s44	../simuData/config_LE_LA_LS_3/	0.1	100	0.45	0.55	0.2	0.2	0	1	0.45	0.55	0.2	0.2	0	1	0.45	0.55	0.2	0.2	0	1	0.5	0.2	0	1	0.06	0.06	0.06	[{'N_Species': 50, 'MEAN_WE': 0.133, 'MEAN_WA': 0.133, 'MEAN_WS': 0.133, 'MEAN_WN': 0.6, 'MEAN_WD': 0.001}, {'N_Species': 50, 'MEAN_WE': 0.1, 'MEAN_WA': 0.1, 'MEAN_WS': 0.1, 'MEAN_WN': 0.6, 'MEAN_WD': 0.1}]	0.05	1	1.52181	64	0.56	0.531915	1	0.694444	0.93	1	0.86	0.924731
SimuData_695	s45	../simuData/config_LE_LA_LS_3/	0.1	100	0.45	0.55	0.2	0.2	0	1	0.45	0.55	0.2	0.2	0	1	0.45	0.55	0.2	0.2	0	1	0.5	0.2	0	1	0.06	0.06	0.06	[{'N_Species': 50, 'MEAN_WE': 0.133, 'MEAN_WA': 0.133, 'MEAN_WS': 0.133, 'MEAN_WN': 0.6, 'MEAN_WD': 0.001}, {'N_Species': 50, 'MEAN_WE': 0.1, 'MEAN_WA': 0.1, 'MEAN_WS': 0.1, 'MEAN_WN': 0.6, 'MEAN_WD': 0.1}]	0.05	1	1.23634	71	0.52	0.510204	1	0.675676	0.86	1	0.72	0.837209
SimuData_696	s46	../simuData/config_LE_LA_LS_3/	0.1	100	0.45	0.55	0.2	0.2	0	1	0.45	0.55	0.2	0.2	0	1	0.45	0.55	0.2	0.2	0	1	0.5	0.2	0	1	0.06	0.06	0.06	[{'N_Species': 50, 'MEAN_WE': 0.133, 'MEAN_WA': 0.133, 'MEAN_WS': 0.133, 'MEAN_WN': 0.6, 'MEAN_WD': 0.001}, {'N_Species': 50, 'MEAN_WE': 0.1, 'MEAN_WA': 0.1, 'MEAN_WS': 0.1, 'MEAN_WN': 0.6, 'MEAN_WD': 0.1}]	0.05	1	1.65459	77	0.5	0.5	1	0.666667	1	1	1	1
SimuData_697	s47	../simuData/config_LE_LA_LS_3/	0.1	100	0.45	0.55	0.2	0.2	0	1	0.45	0.55	0.2	0.2	0	1	0.45	0.55	0.2	0.2	0	1	0.5	0.2	0	1	0.06	0.06	0.06	[{'N_Species': 50, 'MEAN_WE': 0.133, 'MEAN_WA': 0.133, 'MEAN_WS': 0.133, 'MEAN_WN': 0.6, 'MEAN_WD': 0.001}, {'N_Species': 50, 'MEAN_WE': 0.1, 'MEAN_WA': 0.1, 'MEAN_WS': 0.1, 'MEAN_WN': 0.6, 'MEAN_WD': 0.1}]	0.05	1	1.35367	72	0.53	0.515464	1	0.680272	0.86	1	0.72	0.837209
SimuData_698	s48	../simuData/config_LE_LA_LS_3/	0.1	100	0.45	0.55	0.2	0.2	0	1	0.45	0.55	0.2	0.2	0	1	0.45	0.55	0.2	0.2	0	1	0.5	0.2	0	1	0.06	0.06	0.06	[{'N_Species': 50, 'MEAN_WE': 0.133, 'MEAN_WA': 0.133, 'MEAN_WS': 0.133, 'MEAN_WN': 0.6, 'MEAN_WD': 0.001}, {'N_Species': 50, 'MEAN_WE': 0.1, 'MEAN_WA': 0.1, 'MEAN_WS': 0.1, 'MEAN_WN': 0.6, 'MEAN_WD': 0.1}]	0.05	1	1.41291	79	0.5	0.5	1	0.666667	0.96	1	0.92	0.958333
SimuData_699	s49	../simuData/config_LE_LA_LS_3/	0.1	100	0.45	0.55	0.2	0.2	0	1	0.45	0.55	0.2	0.2	0	1	0.45	0.55	0.2	0.2	0	1	0.5	0.2	0	1	0.06	0.06	0.06	[{'N_Species': 50, 'MEAN_WE': 0.133, 'MEAN_WA': 0.133, 'MEAN_WS': 0.133, 'MEAN_WN': 0.6, 'MEAN_WD': 0.001}, {'N_Species': 50, 'MEAN_WE': 0.1, 'MEAN_WA': 0.1, 'MEAN_WS': 0.1, 'MEAN_WN': 0.6, 'MEAN_WD': 0.1}]	0.05	1	1.59989	69	0.52	0.510204	1	0.675676	0.83	1	0.66	0.795181
SimuData_700	s0	../simuData/config_LE_LA_LS_4/	0.1	100	0.45	0.55	0.2	0.2	0	1	0.45	0.55	0.2	0.2	0	1	0.45	0.55	0.2	0.2	0	1	0.5	0.2	0	1	0.08	0.08	0.08	[{'N_Species': 50, 'MEAN_WE': 0.133, 'MEAN_WA': 0.133, 'MEAN_WS': 0.133, 'MEAN_WN': 0.6, 'MEAN_WD': 0.001}, {'N_Species': 50, 'MEAN_WE': 0.1, 'MEAN_WA': 0.1, 'MEAN_WS': 0.1, 'MEAN_WN': 0.6, 'MEAN_WD': 0.1}]	0.05	1	1.4624	78	0.51	0.505051	1	0.671141	0.21	0.283582	0.38	0.324786
SimuData_701	s1	../simuData/config_LE_LA_LS_4/	0.1	100	0.45	0.55	0.2	0.2	0	1	0.45	0.55	0.2	0.2	0	1	0.45	0.55	0.2	0.2	0	1	0.5	0.2	0	1	0.08	0.08	0.08	[{'N_Species': 50, 'MEAN_WE': 0.133, 'MEAN_WA': 0.133, 'MEAN_WS': 0.133, 'MEAN_WN': 0.6, 'MEAN_WD': 0.001}, {'N_Species': 50, 'MEAN_WE': 0.1, 'MEAN_WA': 0.1, 'MEAN_WS': 0.1, 'MEAN_WN': 0.6, 'MEAN_WD': 0.1}]	0.05	1	1.34239	83	0.51	0.505051	1	0.671141	0.87	1	0.74	0.850575
SimuData_702	s2	../simuData/config_LE_LA_LS_4/	0.1	100	0.45	0.55	0.2	0.2	0	1	0.45	0.55	0.2	0.2	0	1	0.45	0.55	0.2	0.2	0	1	0.5	0.2	0	1	0.08	0.08	0.08	[{'N_Species': 50, 'MEAN_WE': 0.133, 'MEAN_WA': 0.133, 'MEAN_WS': 0.133, 'MEAN_WN': 0.6, 'MEAN_WD': 0.001}, {'N_Species': 50, 'MEAN_WE': 0.1, 'MEAN_WA': 0.1, 'MEAN_WS': 0.1, 'MEAN_WN': 0.6, 'MEAN_WD': 0.1}]	0.05	1	1.70321	53	0.51	0.505051	1	0.671141	0.99	1	0.98	0.989899
SimuData_703	s3	../simuData/config_LE_LA_LS_4/	0.1	100	0.45	0.55	0.2	0.2	0	1	0.45	0.55	0.2	0.2	0	1	0.45	0.55	0.2	0.2	0	1	0.5	0.2	0	1	0.08	0.08	0.08	[{'N_Species': 50, 'MEAN_WE': 0.133, 'MEAN_WA': 0.133, 'MEAN_WS': 0.133, 'MEAN_WN': 0.6, 'MEAN_WD': 0.001}, {'N_Species': 50, 'MEAN_WE': 0.1, 'MEAN_WA': 0.1, 'MEAN_WS': 0.1, 'MEAN_WN': 0.6, 'MEAN_WD': 0.1}]	0.05	1	1.76663	55	0.5	0.5	1	0.666667	0.87	0.793651	1	0.884956
SimuData_704	s4	../simuData/config_LE_LA_LS_4/	0.1	100	0.45	0.55	0.2	0.2	0	1	0.45	0.55	0.2	0.2	0	1	0.45	0.55	0.2	0.2	0	1	0.5	0.2	0	1	0.08	0.08	0.08	[{'N_Species': 50, 'MEAN_WE': 0.133, 'MEAN_WA': 0.133, 'MEAN_WS': 0.133, 'MEAN_WN': 0.6, 'MEAN_WD': 0.001}, {'N_Species': 50, 'MEAN_WE': 0.1, 'MEAN_WA': 0.1, 'MEAN_WS': 0.1, 'MEAN_WN': 0.6, 'MEAN_WD': 0.1}]	0.05	1	1.60339	76	0.51	0.505051	1	0.671141	0.98	1	0.96	0.979592
SimuData_705	s5	../simuData/config_LE_LA_LS_4/	0.1	100	0.45	0.55	0.2	0.2	0	1	0.45	0.55	0.2	0.2	0	1	0.45	0.55	0.2	0.2	0	1	0.5	0.2	0	1	0.08	0.08	0.08	[{'N_Species': 50, 'MEAN_WE': 0.133, 'MEAN_WA': 0.133, 'MEAN_WS': 0.133, 'MEAN_WN': 0.6, 'MEAN_WD': 0.001}, {'N_Species': 50, 'MEAN_WE': 0.1, 'MEAN_WA': 0.1, 'MEAN_WS': 0.1, 'MEAN_WN': 0.6, 'MEAN_WD': 0.1}]	0.05	1	1.70664	59	0.5	0.5	1	0.666667	0.97	0.943396	1	0.970874
SimuData_706	s6	../simuData/config_LE_LA_LS_4/	0.1	100	0.45	0.55	0.2	0.2	0	1	0.45	0.55	0.2	0.2	0	1	0.45	0.55	0.2	0.2	0	1	0.5	0.2	0	1	0.08	0.08	0.08	[{'N_Species': 50, 'MEAN_WE': 0.133, 'MEAN_WA': 0.133, 'MEAN_WS': 0.133, 'MEAN_WN': 0.6, 'MEAN_WD': 0.001}, {'N_Species': 50, 'MEAN_WE': 0.1, 'MEAN_WA': 0.1, 'MEAN_WS': 0.1, 'MEAN_WN': 0.6, 'MEAN_WD': 0.1}]	0.05	1	1.40841	78	0.53	0.515789	0.98	0.675862	0.98	1	0.96	0.979592
SimuData_707	s7	../simuData/config_LE_LA_LS_4/	0.1	100	0.45	0.55	0.2	0.2	0	1	0.45	0.55	0.2	0.2	0	1	0.45	0.55	0.2	0.2	0	1	0.5	0.2	0	1	0.08	0.08	0.08	[{'N_Species': 50, 'MEAN_WE': 0.133, 'MEAN_WA': 0.133, 'MEAN_WS': 0.133, 'MEAN_WN': 0.6, 'MEAN_WD': 0.001}, {'N_Species': 50, 'MEAN_WE': 0.1, 'MEAN_WA': 0.1, 'MEAN_WS': 0.1, 'MEAN_WN': 0.6, 'MEAN_WD': 0.1}]	0.05	1	1.61737	64	0.5	0.5	1	0.666667	0.98	0.961538	1	0.980392
SimuData_708	s8	../simuData/config_LE_LA_LS_4/	0.1	100	0.45	0.55	0.2	0.2	0	1	0.45	0.55	0.2	0.2	0	1	0.45	0.55	0.2	0.2	0	1	0.5	0.2	0	1	0.08	0.08	0.08	[{'N_Species': 50, 'MEAN_WE': 0.133, 'MEAN_WA': 0.133, 'MEAN_WS': 0.133, 'MEAN_WN': 0.6, 'MEAN_WD': 0.001}, {'N_Species': 50, 'MEAN_WE': 0.1, 'MEAN_WA': 0.1, 'MEAN_WS': 0.1, 'MEAN_WN': 0.6, 'MEAN_WD': 0.1}]	0.05	1	1.46508	70	0.54	0.520833	1	0.684932	0.87	1	0.74	0.850575
SimuData_709	s9	../simuData/config_LE_LA_LS_4/	0.1	100	0.45	0.55	0.2	0.2	0	1	0.45	0.55	0.2	0.2	0	1	0.45	0.55	0.2	0.2	0	1	0.5	0.2	0	1	0.08	0.08	0.08	[{'N_Species': 50, 'MEAN_WE': 0.133, 'MEAN_WA': 0.133, 'MEAN_WS': 0.133, 'MEAN_WN': 0.6, 'MEAN_WD': 0.001}, {'N_Species': 50, 'MEAN_WE': 0.1, 'MEAN_WA': 0.1, 'MEAN_WS': 0.1, 'MEAN_WN': 0.6, 'MEAN_WD': 0.1}]	0.05	1	1.68677	77	0.51	0.505051	1	0.671141	0.98	1	0.96	0.979592
SimuData_710	s10	../simuData/config_LE_LA_LS_4/	0.1	100	0.45	0.55	0.2	0.2	0	1	0.45	0.55	0.2	0.2	0	1	0.45	0.55	0.2	0.2	0	1	0.5	0.2	0	1	0.08	0.08	0.08	[{'N_Species': 50, 'MEAN_WE': 0.133, 'MEAN_WA': 0.133, 'MEAN_WS': 0.133, 'MEAN_WN': 0.6, 'MEAN_WD': 0.001}, {'N_Species': 50, 'MEAN_WE': 0.1, 'MEAN_WA': 0.1, 'MEAN_WS': 0.1, 'MEAN_WN': 0.6, 'MEAN_WD': 0.1}]	0.05	1	1.97255	64	0.54	0.520833	1	0.684932	0.92	1	0.84	0.913043
SimuData_711	s11	../simuData/config_LE_LA_LS_4/	0.1	100	0.45	0.55	0.2	0.2	0	1	0.45	0.55	0.2	0.2	0	1	0.45	0.55	0.2	0.2	0	1	0.5	0.2	0	1	0.08	0.08	0.08	[{'N_Species': 50, 'MEAN_WE': 0.133, 'MEAN_WA': 0.133, 'MEAN_WS': 0.133, 'MEAN_WN': 0.6, 'MEAN_WD': 0.001}, {'N_Species': 50, 'MEAN_WE': 0.1, 'MEAN_WA': 0.1, 'MEAN_WS': 0.1, 'MEAN_WN': 0.6, 'MEAN_WD': 0.1}]	0.05	1	1.48062	59	0.53	0.515464	1	0.680272	0.98	1	0.96	0.979592
SimuData_712	s12	../simuData/config_LE_LA_LS_4/	0.1	100	0.45	0.55	0.2	0.2	0	1	0.45	0.55	0.2	0.2	0	1	0.45	0.55	0.2	0.2	0	1	0.5	0.2	0	1	0.08	0.08	0.08	[{'N_Species': 50, 'MEAN_WE': 0.133, 'MEAN_WA': 0.133, 'MEAN_WS': 0.133, 'MEAN_WN': 0.6, 'MEAN_WD': 0.001}, {'N_Species': 50, 'MEAN_WE': 0.1, 'MEAN_WA': 0.1, 'MEAN_WS': 0.1, 'MEAN_WN': 0.6, 'MEAN_WD': 0.1}]	0.05	1	1.86748	85	0.5	0.5	1	0.666667	0.98	1	0.96	0.979592
SimuData_713	s13	../simuData/config_LE_LA_LS_4/	0.1	100	0.45	0.55	0.2	0.2	0	1	0.45	0.55	0.2	0.2	0	1	0.45	0.55	0.2	0.2	0	1	0.5	0.2	0	1	0.08	0.08	0.08	[{'N_Species': 50, 'MEAN_WE': 0.133, 'MEAN_WA': 0.133, 'MEAN_WS': 0.133, 'MEAN_WN': 0.6, 'MEAN_WD': 0.001}, {'N_Species': 50, 'MEAN_WE': 0.1, 'MEAN_WA': 0.1, 'MEAN_WS': 0.1, 'MEAN_WN': 0.6, 'MEAN_WD': 0.1}]	0.05	1	1.72282	71	0.5	0.5	1	0.666667	0.79	1	0.58	0.734177
SimuData_714	s14	../simuData/config_LE_LA_LS_4/	0.1	100	0.45	0.55	0.2	0.2	0	1	0.45	0.55	0.2	0.2	0	1	0.45	0.55	0.2	0.2	0	1	0.5	0.2	0	1	0.08	0.08	0.08	[{'N_Species': 50, 'MEAN_WE': 0.133, 'MEAN_WA': 0.133, 'MEAN_WS': 0.133, 'MEAN_WN': 0.6, 'MEAN_WD': 0.001}, {'N_Species': 50, 'MEAN_WE': 0.1, 'MEAN_WA': 0.1, 'MEAN_WS': 0.1, 'MEAN_WN': 0.6, 'MEAN_WD': 0.1}]	0.05	1	1.94877	58	0.53	0.515464	1	0.680272	0.98	1	0.96	0.979592
SimuData_715	s15	../simuData/config_LE_LA_LS_4/	0.1	100	0.45	0.55	0.2	0.2	0	1	0.45	0.55	0.2	0.2	0	1	0.45	0.55	0.2	0.2	0	1	0.5	0.2	0	1	0.08	0.08	0.08	[{'N_Species': 50, 'MEAN_WE': 0.133, 'MEAN_WA': 0.133, 'MEAN_WS': 0.133, 'MEAN_WN': 0.6, 'MEAN_WD': 0.001}, {'N_Species': 50, 'MEAN_WE': 0.1, 'MEAN_WA': 0.1, 'MEAN_WS': 0.1, 'MEAN_WN': 0.6, 'MEAN_WD': 0.1}]	0.05	1	1.81791	62	0.5	0.5	1	0.666667	0.67	0.60241	1	0.75188
SimuData_716	s16	../simuData/config_LE_LA_LS_4/	0.1	100	0.45	0.55	0.2	0.2	0	1	0.45	0.55	0.2	0.2	0	1	0.45	0.55	0.2	0.2	0	1	0.5	0.2	0	1	0.08	0.08	0.08	[{'N_Species': 50, 'MEAN_WE': 0.133, 'MEAN_WA': 0.133, 'MEAN_WS': 0.133, 'MEAN_WN': 0.6, 'MEAN_WD': 0.001}, {'N_Species': 50, 'MEAN_WE': 0.1, 'MEAN_WA': 0.1, 'MEAN_WS': 0.1, 'MEAN_WN': 0.6, 'MEAN_WD': 0.1}]	0.05	1	1.44781	77	0.51	0.505051	1	0.671141	0.95	1	0.9	0.947368
SimuData_717	s17	../simuData/config_LE_LA_LS_4/	0.1	100	0.45	0.55	0.2	0.2	0	1	0.45	0.55	0.2	0.2	0	1	0.45	0.55	0.2	0.2	0	1	0.5	0.2	0	1	0.08	0.08	0.08	[{'N_Species': 50, 'MEAN_WE': 0.133, 'MEAN_WA': 0.133, 'MEAN_WS': 0.133, 'MEAN_WN': 0.6, 'MEAN_WD': 0.001}, {'N_Species': 50, 'MEAN_WE': 0.1, 'MEAN_WA': 0.1, 'MEAN_WS': 0.1, 'MEAN_WN': 0.6, 'MEAN_WD': 0.1}]	0.05	1	1.62713	72	0.51	0.505051	1	0.671141	0.9	1	0.8	0.888889
SimuData_718	s18	../simuData/config_LE_LA_LS_4/	0.1	100	0.45	0.55	0.2	0.2	0	1	0.45	0.55	0.2	0.2	0	1	0.45	0.55	0.2	0.2	0	1	0.5	0.2	0	1	0.08	0.08	0.08	[{'N_Species': 50, 'MEAN_WE': 0.133, 'MEAN_WA': 0.133, 'MEAN_WS': 0.133, 'MEAN_WN': 0.6, 'MEAN_WD': 0.001}, {'N_Species': 50, 'MEAN_WE': 0.1, 'MEAN_WA': 0.1, 'MEAN_WS': 0.1, 'MEAN_WN': 0.6, 'MEAN_WD': 0.1}]	0.05	1	1.66794	57	0.5	0.5	1	0.666667	0.89	1	0.78	0.876404
SimuData_719	s19	../simuData/config_LE_LA_LS_4/	0.1	100	0.45	0.55	0.2	0.2	0	1	0.45	0.55	0.2	0.2	0	1	0.45	0.55	0.2	0.2	0	1	0.5	0.2	0	1	0.08	0.08	0.08	[{'N_Species': 50, 'MEAN_WE': 0.133, 'MEAN_WA': 0.133, 'MEAN_WS': 0.133, 'MEAN_WN': 0.6, 'MEAN_WD': 0.001}, {'N_Species': 50, 'MEAN_WE': 0.1, 'MEAN_WA': 0.1, 'MEAN_WS': 0.1, 'MEAN_WN': 0.6, 'MEAN_WD': 0.1}]	0.05	1	1.82801	62	0.51	0.505051	1	0.671141	0.96	1	0.92	0.958333
SimuData_720	s20	../simuData/config_LE_LA_LS_4/	0.1	100	0.45	0.55	0.2	0.2	0	1	0.45	0.55	0.2	0.2	0	1	0.45	0.55	0.2	0.2	0	1	0.5	0.2	0	1	0.08	0.08	0.08	[{'N_Species': 50, 'MEAN_WE': 0.133, 'MEAN_WA': 0.133, 'MEAN_WS': 0.133, 'MEAN_WN': 0.6, 'MEAN_WD': 0.001}, {'N_Species': 50, 'MEAN_WE': 0.1, 'MEAN_WA': 0.1, 'MEAN_WS': 0.1, 'MEAN_WN': 0.6, 'MEAN_WD': 0.1}]	0.05	1	1.71283	78	0.52	0.510204	1	0.675676	0.9	1	0.8	0.888889
SimuData_721	s21	../simuData/config_LE_LA_LS_4/	0.1	100	0.45	0.55	0.2	0.2	0	1	0.45	0.55	0.2	0.2	0	1	0.45	0.55	0.2	0.2	0	1	0.5	0.2	0	1	0.08	0.08	0.08	[{'N_Species': 50, 'MEAN_WE': 0.133, 'MEAN_WA': 0.133, 'MEAN_WS': 0.133, 'MEAN_WN': 0.6, 'MEAN_WD': 0.001}, {'N_Species': 50, 'MEAN_WE': 0.1, 'MEAN_WA': 0.1, 'MEAN_WS': 0.1, 'MEAN_WN': 0.6, 'MEAN_WD': 0.1}]	0.05	1	1.43944	78	0.49	0.494949	0.98	0.657718	0.92	0.875	0.98	0.924528
SimuData_722	s22	../simuData/config_LE_LA_LS_4/	0.1	100	0.45	0.55	0.2	0.2	0	1	0.45	0.55	0.2	0.2	0	1	0.45	0.55	0.2	0.2	0	1	0.5	0.2	0	1	0.08	0.08	0.08	[{'N_Species': 50, 'MEAN_WE': 0.133, 'MEAN_WA': 0.133, 'MEAN_WS': 0.133, 'MEAN_WN': 0.6, 'MEAN_WD': 0.001}, {'N_Species': 50, 'MEAN_WE': 0.1, 'MEAN_WA': 0.1, 'MEAN_WS': 0.1, 'MEAN_WN': 0.6, 'MEAN_WD': 0.1}]	0.05	1	1.96163	66	0.5	0.5	1	0.666667	0.99	1	0.98	0.989899
SimuData_723	s23	../simuData/config_LE_LA_LS_4/	0.1	100	0.45	0.55	0.2	0.2	0	1	0.45	0.55	0.2	0.2	0	1	0.45	0.55	0.2	0.2	0	1	0.5	0.2	0	1	0.08	0.08	0.08	[{'N_Species': 50, 'MEAN_WE': 0.133, 'MEAN_WA': 0.133, 'MEAN_WS': 0.133, 'MEAN_WN': 0.6, 'MEAN_WD': 0.001}, {'N_Species': 50, 'MEAN_WE': 0.1, 'MEAN_WA': 0.1, 'MEAN_WS': 0.1, 'MEAN_WN': 0.6, 'MEAN_WD': 0.1}]	0.05	1	1.77268	73	0.53	0.515464	1	0.680272	0.89	1	0.78	0.876404
SimuData_724	s24	../simuData/config_LE_LA_LS_4/	0.1	100	0.45	0.55	0.2	0.2	0	1	0.45	0.55	0.2	0.2	0	1	0.45	0.55	0.2	0.2	0	1	0.5	0.2	0	1	0.08	0.08	0.08	[{'N_Species': 50, 'MEAN_WE': 0.133, 'MEAN_WA': 0.133, 'MEAN_WS': 0.133, 'MEAN_WN': 0.6, 'MEAN_WD': 0.001}, {'N_Species': 50, 'MEAN_WE': 0.1, 'MEAN_WA': 0.1, 'MEAN_WS': 0.1, 'MEAN_WN': 0.6, 'MEAN_WD': 0.1}]	0.05	1	1.67296	67	0.5	0.5	1	0.666667	0.96	1	0.92	0.958333
SimuData_725	s25	../simuData/config_LE_LA_LS_4/	0.1	100	0.45	0.55	0.2	0.2	0	1	0.45	0.55	0.2	0.2	0	1	0.45	0.55	0.2	0.2	0	1	0.5	0.2	0	1	0.08	0.08	0.08	[{'N_Species': 50, 'MEAN_WE': 0.133, 'MEAN_WA': 0.133, 'MEAN_WS': 0.133, 'MEAN_WN': 0.6, 'MEAN_WD': 0.001}, {'N_Species': 50, 'MEAN_WE': 0.1, 'MEAN_WA': 0.1, 'MEAN_WS': 0.1, 'MEAN_WN': 0.6, 'MEAN_WD': 0.1}]	0.05	1	1.8558	83	0.51	0.505051	1	0.671141	0.97	1	0.94	0.969072
SimuData_726	s26	../simuData/config_LE_LA_LS_4/	0.1	100	0.45	0.55	0.2	0.2	0	1	0.45	0.55	0.2	0.2	0	1	0.45	0.55	0.2	0.2	0	1	0.5	0.2	0	1	0.08	0.08	0.08	[{'N_Species': 50, 'MEAN_WE': 0.133, 'MEAN_WA': 0.133, 'MEAN_WS': 0.133, 'MEAN_WN': 0.6, 'MEAN_WD': 0.001}, {'N_Species': 50, 'MEAN_WE': 0.1, 'MEAN_WA': 0.1, 'MEAN_WS': 0.1, 'MEAN_WN': 0.6, 'MEAN_WD': 0.1}]	0.05	1	1.41428	80	0.52	0.510204	1	0.675676	0.89	1	0.78	0.876404
SimuData_727	s27	../simuData/config_LE_LA_LS_4/	0.1	100	0.45	0.55	0.2	0.2	0	1	0.45	0.55	0.2	0.2	0	1	0.45	0.55	0.2	0.2	0	1	0.5	0.2	0	1	0.08	0.08	0.08	[{'N_Species': 50, 'MEAN_WE': 0.133, 'MEAN_WA': 0.133, 'MEAN_WS': 0.133, 'MEAN_WN': 0.6, 'MEAN_WD': 0.001}, {'N_Species': 50, 'MEAN_WE': 0.1, 'MEAN_WA': 0.1, 'MEAN_WS': 0.1, 'MEAN_WN': 0.6, 'MEAN_WD': 0.1}]	0.05	1	1.74243	53	0.51	0.505051	1	0.671141	0.99	1	0.98	0.989899
SimuData_728	s28	../simuData/config_LE_LA_LS_4/	0.1	100	0.45	0.55	0.2	0.2	0	1	0.45	0.55	0.2	0.2	0	1	0.45	0.55	0.2	0.2	0	1	0.5	0.2	0	1	0.08	0.08	0.08	[{'N_Species': 50, 'MEAN_WE': 0.133, 'MEAN_WA': 0.133, 'MEAN_WS': 0.133, 'MEAN_WN': 0.6, 'MEAN_WD': 0.001}, {'N_Species': 50, 'MEAN_WE': 0.1, 'MEAN_WA': 0.1, 'MEAN_WS': 0.1, 'MEAN_WN': 0.6, 'MEAN_WD': 0.1}]	0.05	1	1.38817	76	0.52	0.510204	1	0.675676	0.91	1	0.82	0.901099
SimuData_729	s29	../simuData/config_LE_LA_LS_4/	0.1	100	0.45	0.55	0.2	0.2	0	1	0.45	0.55	0.2	0.2	0	1	0.45	0.55	0.2	0.2	0	1	0.5	0.2	0	1	0.08	0.08	0.08	[{'N_Species': 50, 'MEAN_WE': 0.133, 'MEAN_WA': 0.133, 'MEAN_WS': 0.133, 'MEAN_WN': 0.6, 'MEAN_WD': 0.001}, {'N_Species': 50, 'MEAN_WE': 0.1, 'MEAN_WA': 0.1, 'MEAN_WS': 0.1, 'MEAN_WN': 0.6, 'MEAN_WD': 0.1}]	0.05	1	2.02104	65	0.49	0.494949	0.98	0.657718	0.98	1	0.96	0.979592
SimuData_730	s30	../simuData/config_LE_LA_LS_4/	0.1	100	0.45	0.55	0.2	0.2	0	1	0.45	0.55	0.2	0.2	0	1	0.45	0.55	0.2	0.2	0	1	0.5	0.2	0	1	0.08	0.08	0.08	[{'N_Species': 50, 'MEAN_WE': 0.133, 'MEAN_WA': 0.133, 'MEAN_WS': 0.133, 'MEAN_WN': 0.6, 'MEAN_WD': 0.001}, {'N_Species': 50, 'MEAN_WE': 0.1, 'MEAN_WA': 0.1, 'MEAN_WS': 0.1, 'MEAN_WN': 0.6, 'MEAN_WD': 0.1}]	0.05	1	1.96272	45	0.5	0.5	1	0.666667	0.98	1	0.96	0.979592
SimuData_731	s31	../simuData/config_LE_LA_LS_4/	0.1	100	0.45	0.55	0.2	0.2	0	1	0.45	0.55	0.2	0.2	0	1	0.45	0.55	0.2	0.2	0	1	0.5	0.2	0	1	0.08	0.08	0.08	[{'N_Species': 50, 'MEAN_WE': 0.133, 'MEAN_WA': 0.133, 'MEAN_WS': 0.133, 'MEAN_WN': 0.6, 'MEAN_WD': 0.001}, {'N_Species': 50, 'MEAN_WE': 0.1, 'MEAN_WA': 0.1, 'MEAN_WS': 0.1, 'MEAN_WN': 0.6, 'MEAN_WD': 0.1}]	0.05	1	1.54579	56	0.51	0.505051	1	0.671141	0.95	1	0.9	0.947368
SimuData_732	s32	../simuData/config_LE_LA_LS_4/	0.1	100	0.45	0.55	0.2	0.2	0	1	0.45	0.55	0.2	0.2	0	1	0.45	0.55	0.2	0.2	0	1	0.5	0.2	0	1	0.08	0.08	0.08	[{'N_Species': 50, 'MEAN_WE': 0.133, 'MEAN_WA': 0.133, 'MEAN_WS': 0.133, 'MEAN_WN': 0.6, 'MEAN_WD': 0.001}, {'N_Species': 50, 'MEAN_WE': 0.1, 'MEAN_WA': 0.1, 'MEAN_WS': 0.1, 'MEAN_WN': 0.6, 'MEAN_WD': 0.1}]	0.05	1	1.99541	78	0.5	0.5	1	0.666667	0.92	0.862069	1	0.925926
SimuData_733	s33	../simuData/config_LE_LA_LS_4/	0.1	100	0.45	0.55	0.2	0.2	0	1	0.45	0.55	0.2	0.2	0	1	0.45	0.55	0.2	0.2	0	1	0.5	0.2	0	1	0.08	0.08	0.08	[{'N_Species': 50, 'MEAN_WE': 0.133, 'MEAN_WA': 0.133, 'MEAN_WS': 0.133, 'MEAN_WN': 0.6, 'MEAN_WD': 0.001}, {'N_Species': 50, 'MEAN_WE': 0.1, 'MEAN_WA': 0.1, 'MEAN_WS': 0.1, 'MEAN_WN': 0.6, 'MEAN_WD': 0.1}]	0.05	1	1.66315	79	0.51	0.505051	1	0.671141	0.97	1	0.94	0.969072
SimuData_734	s34	../simuData/config_LE_LA_LS_4/	0.1	100	0.45	0.55	0.2	0.2	0	1	0.45	0.55	0.2	0.2	0	1	0.45	0.55	0.2	0.2	0	1	0.5	0.2	0	1	0.08	0.08	0.08	[{'N_Species': 50, 'MEAN_WE': 0.133, 'MEAN_WA': 0.133, 'MEAN_WS': 0.133, 'MEAN_WN': 0.6, 'MEAN_WD': 0.001}, {'N_Species': 50, 'MEAN_WE': 0.1, 'MEAN_WA': 0.1, 'MEAN_WS': 0.1, 'MEAN_WN': 0.6, 'MEAN_WD': 0.1}]	0.05	1	1.82611	53	0.5	0.5	1	0.666667	0.89	1	0.78	0.876404
SimuData_735	s35	../simuData/config_LE_LA_LS_4/	0.1	100	0.45	0.55	0.2	0.2	0	1	0.45	0.55	0.2	0.2	0	1	0.45	0.55	0.2	0.2	0	1	0.5	0.2	0	1	0.08	0.08	0.08	[{'N_Species': 50, 'MEAN_WE': 0.133, 'MEAN_WA': 0.133, 'MEAN_WS': 0.133, 'MEAN_WN': 0.6, 'MEAN_WD': 0.001}, {'N_Species': 50, 'MEAN_WE': 0.1, 'MEAN_WA': 0.1, 'MEAN_WS': 0.1, 'MEAN_WN': 0.6, 'MEAN_WD': 0.1}]	0.05	1	1.53244	69	0.5	0.5	1	0.666667	0.89	1	0.78	0.876404
SimuData_736	s36	../simuData/config_LE_LA_LS_4/	0.1	100	0.45	0.55	0.2	0.2	0	1	0.45	0.55	0.2	0.2	0	1	0.45	0.55	0.2	0.2	0	1	0.5	0.2	0	1	0.08	0.08	0.08	[{'N_Species': 50, 'MEAN_WE': 0.133, 'MEAN_WA': 0.133, 'MEAN_WS': 0.133, 'MEAN_WN': 0.6, 'MEAN_WD': 0.001}, {'N_Species': 50, 'MEAN_WE': 0.1, 'MEAN_WA': 0.1, 'MEAN_WS': 0.1, 'MEAN_WN': 0.6, 'MEAN_WD': 0.1}]	0.05	1	1.80689	71	0.52	0.510204	1	0.675676	0.82	1	0.64	0.780488
SimuData_737	s37	../simuData/config_LE_LA_LS_4/	0.1	100	0.45	0.55	0.2	0.2	0	1	0.45	0.55	0.2	0.2	0	1	0.45	0.55	0.2	0.2	0	1	0.5	0.2	0	1	0.08	0.08	0.08	[{'N_Species': 50, 'MEAN_WE': 0.133, 'MEAN_WA': 0.133, 'MEAN_WS': 0.133, 'MEAN_WN': 0.6, 'MEAN_WD': 0.001}, {'N_Species': 50, 'MEAN_WE': 0.1, 'MEAN_WA': 0.1, 'MEAN_WS': 0.1, 'MEAN_WN': 0.6, 'MEAN_WD': 0.1}]	0.05	1	1.8866	81	0.5	0.5	1	0.666667	0.97	0.979592	0.96	0.969697
SimuData_738	s38	../simuData/config_LE_LA_LS_4/	0.1	100	0.45	0.55	0.2	0.2	0	1	0.45	0.55	0.2	0.2	0	1	0.45	0.55	0.2	0.2	0	1	0.5	0.2	0	1	0.08	0.08	0.08	[{'N_Species': 50, 'MEAN_WE': 0.133, 'MEAN_WA': 0.133, 'MEAN_WS': 0.133, 'MEAN_WN': 0.6, 'MEAN_WD': 0.001}, {'N_Species': 50, 'MEAN_WE': 0.1, 'MEAN_WA': 0.1, 'MEAN_WS': 0.1, 'MEAN_WN': 0.6, 'MEAN_WD': 0.1}]	0.05	1	1.7466	62	0.5	0.5	1	0.666667	0.91	1	0.82	0.901099
SimuData_739	s39	../simuData/config_LE_LA_LS_4/	0.1	100	0.45	0.55	0.2	0.2	0	1	0.45	0.55	0.2	0.2	0	1	0.45	0.55	0.2	0.2	0	1	0.5	0.2	0	1	0.08	0.08	0.08	[{'N_Species': 50, 'MEAN_WE': 0.133, 'MEAN_WA': 0.133, 'MEAN_WS': 0.133, 'MEAN_WN': 0.6, 'MEAN_WD': 0.001}, {'N_Species': 50, 'MEAN_WE': 0.1, 'MEAN_WA': 0.1, 'MEAN_WS': 0.1, 'MEAN_WN': 0.6, 'MEAN_WD': 0.1}]	0.05	1	2.22282	63	0.5	0.5	1	0.666667	0.96	0.942308	0.98	0.960784
SimuData_740	s40	../simuData/config_LE_LA_LS_4/	0.1	100	0.45	0.55	0.2	0.2	0	1	0.45	0.55	0.2	0.2	0	1	0.45	0.55	0.2	0.2	0	1	0.5	0.2	0	1	0.08	0.08	0.08	[{'N_Species': 50, 'MEAN_WE': 0.133, 'MEAN_WA': 0.133, 'MEAN_WS': 0.133, 'MEAN_WN': 0.6, 'MEAN_WD': 0.001}, {'N_Species': 50, 'MEAN_WE': 0.1, 'MEAN_WA': 0.1, 'MEAN_WS': 0.1, 'MEAN_WN': 0.6, 'MEAN_WD': 0.1}]	0.05	1	1.53634	58	0.52	0.510204	1	0.675676	0.86	1	0.72	0.837209
SimuData_741	s41	../simuData/config_LE_LA_LS_4/	0.1	100	0.45	0.55	0.2	0.2	0	1	0.45	0.55	0.2	0.2	0	1	0.45	0.55	0.2	0.2	0	1	0.5	0.2	0	1	0.08	0.08	0.08	[{'N_Species': 50, 'MEAN_WE': 0.133, 'MEAN_WA': 0.133, 'MEAN_WS': 0.133, 'MEAN_WN': 0.6, 'MEAN_WD': 0.001}, {'N_Species': 50, 'MEAN_WE': 0.1, 'MEAN_WA': 0.1, 'MEAN_WS': 0.1, 'MEAN_WN': 0.6, 'MEAN_WD': 0.1}]	0.05	1	1.77288	69	0.51	0.505051	1	0.671141	0.94	1	0.88	0.93617
SimuData_742	s42	../simuData/config_LE_LA_LS_4/	0.1	100	0.45	0.55	0.2	0.2	0	1	0.45	0.55	0.2	0.2	0	1	0.45	0.55	0.2	0.2	0	1	0.5	0.2	0	1	0.08	0.08	0.08	[{'N_Species': 50, 'MEAN_WE': 0.133, 'MEAN_WA': 0.133, 'MEAN_WS': 0.133, 'MEAN_WN': 0.6, 'MEAN_WD': 0.001}, {'N_Species': 50, 'MEAN_WE': 0.1, 'MEAN_WA': 0.1, 'MEAN_WS': 0.1, 'MEAN_WN': 0.6, 'MEAN_WD': 0.1}]	0.05	1	1.53251	78	0.52	0.510204	1	0.675676	0.97	1	0.94	0.969072
SimuData_743	s43	../simuData/config_LE_LA_LS_4/	0.1	100	0.45	0.55	0.2	0.2	0	1	0.45	0.55	0.2	0.2	0	1	0.45	0.55	0.2	0.2	0	1	0.5	0.2	0	1	0.08	0.08	0.08	[{'N_Species': 50, 'MEAN_WE': 0.133, 'MEAN_WA': 0.133, 'MEAN_WS': 0.133, 'MEAN_WN': 0.6, 'MEAN_WD': 0.001}, {'N_Species': 50, 'MEAN_WE': 0.1, 'MEAN_WA': 0.1, 'MEAN_WS': 0.1, 'MEAN_WN': 0.6, 'MEAN_WD': 0.1}]	0.05	1	1.52083	79	0.5	0.5	0.98	0.662162	0.87	1	0.74	0.850575
SimuData_744	s44	../simuData/config_LE_LA_LS_4/	0.1	100	0.45	0.55	0.2	0.2	0	1	0.45	0.55	0.2	0.2	0	1	0.45	0.55	0.2	0.2	0	1	0.5	0.2	0	1	0.08	0.08	0.08	[{'N_Species': 50, 'MEAN_WE': 0.133, 'MEAN_WA': 0.133, 'MEAN_WS': 0.133, 'MEAN_WN': 0.6, 'MEAN_WD': 0.001}, {'N_Species': 50, 'MEAN_WE': 0.1, 'MEAN_WA': 0.1, 'MEAN_WS': 0.1, 'MEAN_WN': 0.6, 'MEAN_WD': 0.1}]	0.05	1	1.88308	64	0.5	0.5	1	0.666667	1	1	1	1
SimuData_745	s45	../simuData/config_LE_LA_LS_4/	0.1	100	0.45	0.55	0.2	0.2	0	1	0.45	0.55	0.2	0.2	0	1	0.45	0.55	0.2	0.2	0	1	0.5	0.2	0	1	0.08	0.08	0.08	[{'N_Species': 50, 'MEAN_WE': 0.133, 'MEAN_WA': 0.133, 'MEAN_WS': 0.133, 'MEAN_WN': 0.6, 'MEAN_WD': 0.001}, {'N_Species': 50, 'MEAN_WE': 0.1, 'MEAN_WA': 0.1, 'MEAN_WS': 0.1, 'MEAN_WN': 0.6, 'MEAN_WD': 0.1}]	0.05	1	1.9166	50	0.5	0.5	1	0.666667	0.27	0.31746	0.4	0.353982
SimuData_746	s46	../simuData/config_LE_LA_LS_4/	0.1	100	0.45	0.55	0.2	0.2	0	1	0.45	0.55	0.2	0.2	0	1	0.45	0.55	0.2	0.2	0	1	0.5	0.2	0	1	0.08	0.08	0.08	[{'N_Species': 50, 'MEAN_WE': 0.133, 'MEAN_WA': 0.133, 'MEAN_WS': 0.133, 'MEAN_WN': 0.6, 'MEAN_WD': 0.001}, {'N_Species': 50, 'MEAN_WE': 0.1, 'MEAN_WA': 0.1, 'MEAN_WS': 0.1, 'MEAN_WN': 0.6, 'MEAN_WD': 0.1}]	0.05	1	1.50829	74	0.53	0.515464	1	0.680272	0.94	1	0.88	0.93617
SimuData_747	s47	../simuData/config_LE_LA_LS_4/	0.1	100	0.45	0.55	0.2	0.2	0	1	0.45	0.55	0.2	0.2	0	1	0.45	0.55	0.2	0.2	0	1	0.5	0.2	0	1	0.08	0.08	0.08	[{'N_Species': 50, 'MEAN_WE': 0.133, 'MEAN_WA': 0.133, 'MEAN_WS': 0.133, 'MEAN_WN': 0.6, 'MEAN_WD': 0.001}, {'N_Species': 50, 'MEAN_WE': 0.1, 'MEAN_WA': 0.1, 'MEAN_WS': 0.1, 'MEAN_WN': 0.6, 'MEAN_WD': 0.1}]	0.05	1	2.07432	87	0.51	0.505051	1	0.671141	1	1	1	1
SimuData_748	s48	../simuData/config_LE_LA_LS_4/	0.1	100	0.45	0.55	0.2	0.2	0	1	0.45	0.55	0.2	0.2	0	1	0.45	0.55	0.2	0.2	0	1	0.5	0.2	0	1	0.08	0.08	0.08	[{'N_Species': 50, 'MEAN_WE': 0.133, 'MEAN_WA': 0.133, 'MEAN_WS': 0.133, 'MEAN_WN': 0.6, 'MEAN_WD': 0.001}, {'N_Species': 50, 'MEAN_WE': 0.1, 'MEAN_WA': 0.1, 'MEAN_WS': 0.1, 'MEAN_WN': 0.6, 'MEAN_WD': 0.1}]	0.05	1	2.13939	58	0.5	0.5	1	0.666667	0.92	1	0.84	0.913043
SimuData_749	s49	../simuData/config_LE_LA_LS_4/	0.1	100	0.45	0.55	0.2	0.2	0	1	0.45	0.55	0.2	0.2	0	1	0.45	0.55	0.2	0.2	0	1	0.5	0.2	0	1	0.08	0.08	0.08	[{'N_Species': 50, 'MEAN_WE': 0.133, 'MEAN_WA': 0.133, 'MEAN_WS': 0.133, 'MEAN_WN': 0.6, 'MEAN_WD': 0.001}, {'N_Species': 50, 'MEAN_WE': 0.1, 'MEAN_WA': 0.1, 'MEAN_WS': 0.1, 'MEAN_WN': 0.6, 'MEAN_WD': 0.1}]	0.05	1	1.88711	90	0.5	0.5	1	0.666667	0.5	0.5	1	0.666667
SimuData_750	s0	../simuData/config_LE_LA_LS_5/	0.1	100	0.45	0.55	0.2	0.2	0	1	0.45	0.55	0.2	0.2	0	1	0.45	0.55	0.2	0.2	0	1	0.5	0.2	0	1	0.1	0.1	0.1	[{'N_Species': 50, 'MEAN_WE': 0.133, 'MEAN_WA': 0.133, 'MEAN_WS': 0.133, 'MEAN_WN': 0.6, 'MEAN_WD': 0.001}, {'N_Species': 50, 'MEAN_WE': 0.1, 'MEAN_WA': 0.1, 'MEAN_WS': 0.1, 'MEAN_WN': 0.6, 'MEAN_WD': 0.1}]	0.1	1	2.15612	98	0.5	0.5	1	0.666667	0.95	0.924528	0.98	0.951456
SimuData_751	s1	../simuData/config_LE_LA_LS_5/	0.1	100	0.45	0.55	0.2	0.2	0	1	0.45	0.55	0.2	0.2	0	1	0.45	0.55	0.2	0.2	0	1	0.5	0.2	0	1	0.1	0.1	0.1	[{'N_Species': 50, 'MEAN_WE': 0.133, 'MEAN_WA': 0.133, 'MEAN_WS': 0.133, 'MEAN_WN': 0.6, 'MEAN_WD': 0.001}, {'N_Species': 50, 'MEAN_WE': 0.1, 'MEAN_WA': 0.1, 'MEAN_WS': 0.1, 'MEAN_WN': 0.6, 'MEAN_WD': 0.1}]	0.1	1	1.99908	91	0.51	0.505051	1	0.671141	0.95	0.924528	0.98	0.951456
SimuData_752	s2	../simuData/config_LE_LA_LS_5/	0.1	100	0.45	0.55	0.2	0.2	0	1	0.45	0.55	0.2	0.2	0	1	0.45	0.55	0.2	0.2	0	1	0.5	0.2	0	1	0.1	0.1	0.1	[{'N_Species': 50, 'MEAN_WE': 0.133, 'MEAN_WA': 0.133, 'MEAN_WS': 0.133, 'MEAN_WN': 0.6, 'MEAN_WD': 0.001}, {'N_Species': 50, 'MEAN_WE': 0.1, 'MEAN_WA': 0.1, 'MEAN_WS': 0.1, 'MEAN_WN': 0.6, 'MEAN_WD': 0.1}]	0.1	1	2.02487	93	0.51	0.505051	1	0.671141	0.54	0.527027	0.78	0.629032
SimuData_753	s3	../simuData/config_LE_LA_LS_5/	0.1	100	0.45	0.55	0.2	0.2	0	1	0.45	0.55	0.2	0.2	0	1	0.45	0.55	0.2	0.2	0	1	0.5	0.2	0	1	0.1	0.1	0.1	[{'N_Species': 50, 'MEAN_WE': 0.133, 'MEAN_WA': 0.133, 'MEAN_WS': 0.133, 'MEAN_WN': 0.6, 'MEAN_WD': 0.001}, {'N_Species': 50, 'MEAN_WE': 0.1, 'MEAN_WA': 0.1, 'MEAN_WS': 0.1, 'MEAN_WN': 0.6, 'MEAN_WD': 0.1}]	0.1	1	2.02606	91	0.5	0.5	1	0.666667	0.89	1	0.78	0.876404
SimuData_754	s4	../simuData/config_LE_LA_LS_5/	0.1	100	0.45	0.55	0.2	0.2	0	1	0.45	0.55	0.2	0.2	0	1	0.45	0.55	0.2	0.2	0	1	0.5	0.2	0	1	0.1	0.1	0.1	[{'N_Species': 50, 'MEAN_WE': 0.133, 'MEAN_WA': 0.133, 'MEAN_WS': 0.133, 'MEAN_WN': 0.6, 'MEAN_WD': 0.001}, {'N_Species': 50, 'MEAN_WE': 0.1, 'MEAN_WA': 0.1, 'MEAN_WS': 0.1, 'MEAN_WN': 0.6, 'MEAN_WD': 0.1}]	0.1	1	1.77458	83	0.5	0.5	1	0.666667	0.98	1	0.96	0.979592
SimuData_755	s5	../simuData/config_LE_LA_LS_5/	0.1	100	0.45	0.55	0.2	0.2	0	1	0.45	0.55	0.2	0.2	0	1	0.45	0.55	0.2	0.2	0	1	0.5	0.2	0	1	0.1	0.1	0.1	[{'N_Species': 50, 'MEAN_WE': 0.133, 'MEAN_WA': 0.133, 'MEAN_WS': 0.133, 'MEAN_WN': 0.6, 'MEAN_WD': 0.001}, {'N_Species': 50, 'MEAN_WE': 0.1, 'MEAN_WA': 0.1, 'MEAN_WS': 0.1, 'MEAN_WN': 0.6, 'MEAN_WD': 0.1}]	0.1	1	2.22599	97	0.5	0.5	1	0.666667	0.5	0.5	1	0.666667
SimuData_756	s6	../simuData/config_LE_LA_LS_5/	0.1	100	0.45	0.55	0.2	0.2	0	1	0.45	0.55	0.2	0.2	0	1	0.45	0.55	0.2	0.2	0	1	0.5	0.2	0	1	0.1	0.1	0.1	[{'N_Species': 50, 'MEAN_WE': 0.133, 'MEAN_WA': 0.133, 'MEAN_WS': 0.133, 'MEAN_WN': 0.6, 'MEAN_WD': 0.001}, {'N_Species': 50, 'MEAN_WE': 0.1, 'MEAN_WA': 0.1, 'MEAN_WS': 0.1, 'MEAN_WN': 0.6, 'MEAN_WD': 0.1}]	0.1	1	1.56617	90	0.51	0.505051	1	0.671141	0.5	0.5	1	0.666667
SimuData_757	s7	../simuData/config_LE_LA_LS_5/	0.1	100	0.45	0.55	0.2	0.2	0	1	0.45	0.55	0.2	0.2	0	1	0.45	0.55	0.2	0.2	0	1	0.5	0.2	0	1	0.1	0.1	0.1	[{'N_Species': 50, 'MEAN_WE': 0.133, 'MEAN_WA': 0.133, 'MEAN_WS': 0.133, 'MEAN_WN': 0.6, 'MEAN_WD': 0.001}, {'N_Species': 50, 'MEAN_WE': 0.1, 'MEAN_WA': 0.1, 'MEAN_WS': 0.1, 'MEAN_WN': 0.6, 'MEAN_WD': 0.1}]	0.1	1	1.34695	92	0.52	0.510204	1	0.675676	0.78	1	0.56	0.717949
SimuData_758	s8	../simuData/config_LE_LA_LS_5/	0.1	100	0.45	0.55	0.2	0.2	0	1	0.45	0.55	0.2	0.2	0	1	0.45	0.55	0.2	0.2	0	1	0.5	0.2	0	1	0.1	0.1	0.1	[{'N_Species': 50, 'MEAN_WE': 0.133, 'MEAN_WA': 0.133, 'MEAN_WS': 0.133, 'MEAN_WN': 0.6, 'MEAN_WD': 0.001}, {'N_Species': 50, 'MEAN_WE': 0.1, 'MEAN_WA': 0.1, 'MEAN_WS': 0.1, 'MEAN_WN': 0.6, 'MEAN_WD': 0.1}]	0.1	1	2.21381	71	0.5	0.5	1	0.666667	0.88	1	0.76	0.863636
SimuData_759	s9	../simuData/config_LE_LA_LS_5/	0.1	100	0.45	0.55	0.2	0.2	0	1	0.45	0.55	0.2	0.2	0	1	0.45	0.55	0.2	0.2	0	1	0.5	0.2	0	1	0.1	0.1	0.1	[{'N_Species': 50, 'MEAN_WE': 0.133, 'MEAN_WA': 0.133, 'MEAN_WS': 0.133, 'MEAN_WN': 0.6, 'MEAN_WD': 0.001}, {'N_Species': 50, 'MEAN_WE': 0.1, 'MEAN_WA': 0.1, 'MEAN_WS': 0.1, 'MEAN_WN': 0.6, 'MEAN_WD': 0.1}]	0.1	1	1.59987	96	0.5	0.5	1	0.666667	0.89	1	0.78	0.876404
SimuData_760	s10	../simuData/config_LE_LA_LS_5/	0.1	100	0.45	0.55	0.2	0.2	0	1	0.45	0.55	0.2	0.2	0	1	0.45	0.55	0.2	0.2	0	1	0.5	0.2	0	1	0.1	0.1	0.1	[{'N_Species': 50, 'MEAN_WE': 0.133, 'MEAN_WA': 0.133, 'MEAN_WS': 0.133, 'MEAN_WN': 0.6, 'MEAN_WD': 0.001}, {'N_Species': 50, 'MEAN_WE': 0.1, 'MEAN_WA': 0.1, 'MEAN_WS': 0.1, 'MEAN_WN': 0.6, 'MEAN_WD': 0.1}]	0.1	1	2.38445	79	0.5	0.5	1	0.666667	0.51	0.505051	1	0.671141
SimuData_761	s11	../simuData/config_LE_LA_LS_5/	0.1	100	0.45	0.55	0.2	0.2	0	1	0.45	0.55	0.2	0.2	0	1	0.45	0.55	0.2	0.2	0	1	0.5	0.2	0	1	0.1	0.1	0.1	[{'N_Species': 50, 'MEAN_WE': 0.133, 'MEAN_WA': 0.133, 'MEAN_WS': 0.133, 'MEAN_WN': 0.6, 'MEAN_WD': 0.001}, {'N_Species': 50, 'MEAN_WE': 0.1, 'MEAN_WA': 0.1, 'MEAN_WS': 0.1, 'MEAN_WN': 0.6, 'MEAN_WD': 0.1}]	0.1	1	1.96631	66	0.5	0.5	1	0.666667	0.74	1	0.48	0.648649
SimuData_762	s12	../simuData/config_LE_LA_LS_5/	0.1	100	0.45	0.55	0.2	0.2	0	1	0.45	0.55	0.2	0.2	0	1	0.45	0.55	0.2	0.2	0	1	0.5	0.2	0	1	0.1	0.1	0.1	[{'N_Species': 50, 'MEAN_WE': 0.133, 'MEAN_WA': 0.133, 'MEAN_WS': 0.133, 'MEAN_WN': 0.6, 'MEAN_WD': 0.001}, {'N_Species': 50, 'MEAN_WE': 0.1, 'MEAN_WA': 0.1, 'MEAN_WS': 0.1, 'MEAN_WN': 0.6, 'MEAN_WD': 0.1}]	0.1	1	1.68286	91	0.51	0.505051	1	0.671141	0.94	1	0.88	0.93617
SimuData_763	s13	../simuData/config_LE_LA_LS_5/	0.1	100	0.45	0.55	0.2	0.2	0	1	0.45	0.55	0.2	0.2	0	1	0.45	0.55	0.2	0.2	0	1	0.5	0.2	0	1	0.1	0.1	0.1	[{'N_Species': 50, 'MEAN_WE': 0.133, 'MEAN_WA': 0.133, 'MEAN_WS': 0.133, 'MEAN_WN': 0.6, 'MEAN_WD': 0.001}, {'N_Species': 50, 'MEAN_WE': 0.1, 'MEAN_WA': 0.1, 'MEAN_WS': 0.1, 'MEAN_WN': 0.6, 'MEAN_WD': 0.1}]	0.1	1	2.00031	88	0.5	0.5	1	0.666667	0.21	0.295775	0.42	0.347107
SimuData_764	s14	../simuData/config_LE_LA_LS_5/	0.1	100	0.45	0.55	0.2	0.2	0	1	0.45	0.55	0.2	0.2	0	1	0.45	0.55	0.2	0.2	0	1	0.5	0.2	0	1	0.1	0.1	0.1	[{'N_Species': 50, 'MEAN_WE': 0.133, 'MEAN_WA': 0.133, 'MEAN_WS': 0.133, 'MEAN_WN': 0.6, 'MEAN_WD': 0.001}, {'N_Species': 50, 'MEAN_WE': 0.1, 'MEAN_WA': 0.1, 'MEAN_WS': 0.1, 'MEAN_WN': 0.6, 'MEAN_WD': 0.1}]	0.1	1	1.93824	91	0.51	0.505051	1	0.671141	0.25	0.333333	0.5	0.4
SimuData_765	s15	../simuData/config_LE_LA_LS_5/	0.1	100	0.45	0.55	0.2	0.2	0	1	0.45	0.55	0.2	0.2	0	1	0.45	0.55	0.2	0.2	0	1	0.5	0.2	0	1	0.1	0.1	0.1	[{'N_Species': 50, 'MEAN_WE': 0.133, 'MEAN_WA': 0.133, 'MEAN_WS': 0.133, 'MEAN_WN': 0.6, 'MEAN_WD': 0.001}, {'N_Species': 50, 'MEAN_WE': 0.1, 'MEAN_WA': 0.1, 'MEAN_WS': 0.1, 'MEAN_WN': 0.6, 'MEAN_WD': 0.1}]	0.1	1	2.04981	72	0.5	0.5	1	0.666667	0.99	0.980392	1	0.990099
SimuData_766	s16	../simuData/config_LE_LA_LS_5/	0.1	100	0.45	0.55	0.2	0.2	0	1	0.45	0.55	0.2	0.2	0	1	0.45	0.55	0.2	0.2	0	1	0.5	0.2	0	1	0.1	0.1	0.1	[{'N_Species': 50, 'MEAN_WE': 0.133, 'MEAN_WA': 0.133, 'MEAN_WS': 0.133, 'MEAN_WN': 0.6, 'MEAN_WD': 0.001}, {'N_Species': 50, 'MEAN_WE': 0.1, 'MEAN_WA': 0.1, 'MEAN_WS': 0.1, 'MEAN_WN': 0.6, 'MEAN_WD': 0.1}]	0.1	1	1.70288	98	0.51	0.505051	1	0.671141	0.37	0.402985	0.54	0.461538
SimuData_767	s17	../simuData/config_LE_LA_LS_5/	0.1	100	0.45	0.55	0.2	0.2	0	1	0.45	0.55	0.2	0.2	0	1	0.45	0.55	0.2	0.2	0	1	0.5	0.2	0	1	0.1	0.1	0.1	[{'N_Species': 50, 'MEAN_WE': 0.133, 'MEAN_WA': 0.133, 'MEAN_WS': 0.133, 'MEAN_WN': 0.6, 'MEAN_WD': 0.001}, {'N_Species': 50, 'MEAN_WE': 0.1, 'MEAN_WA': 0.1, 'MEAN_WS': 0.1, 'MEAN_WN': 0.6, 'MEAN_WD': 0.1}]	0.1	1	1.74956	71	0.5	0.5	1	0.666667	0.98	0.98	0.98	0.98
SimuData_768	s18	../simuData/config_LE_LA_LS_5/	0.1	100	0.45	0.55	0.2	0.2	0	1	0.45	0.55	0.2	0.2	0	1	0.45	0.55	0.2	0.2	0	1	0.5	0.2	0	1	0.1	0.1	0.1	[{'N_Species': 50, 'MEAN_WE': 0.133, 'MEAN_WA': 0.133, 'MEAN_WS': 0.133, 'MEAN_WN': 0.6, 'MEAN_WD': 0.001}, {'N_Species': 50, 'MEAN_WE': 0.1, 'MEAN_WA': 0.1, 'MEAN_WS': 0.1, 'MEAN_WN': 0.6, 'MEAN_WD': 0.1}]	0.1	1	2.12892	100	0.51	0.505051	1	0.671141	0.99	0.980392	1	0.990099
SimuData_769	s19	../simuData/config_LE_LA_LS_5/	0.1	100	0.45	0.55	0.2	0.2	0	1	0.45	0.55	0.2	0.2	0	1	0.45	0.55	0.2	0.2	0	1	0.5	0.2	0	1	0.1	0.1	0.1	[{'N_Species': 50, 'MEAN_WE': 0.133, 'MEAN_WA': 0.133, 'MEAN_WS': 0.133, 'MEAN_WN': 0.6, 'MEAN_WD': 0.001}, {'N_Species': 50, 'MEAN_WE': 0.1, 'MEAN_WA': 0.1, 'MEAN_WS': 0.1, 'MEAN_WN': 0.6, 'MEAN_WD': 0.1}]	0.1	1	1.73445	92	0.5	0.5	1	0.666667	0.19	0.275362	0.38	0.319328
SimuData_770	s20	../simuData/config_LE_LA_LS_5/	0.1	100	0.45	0.55	0.2	0.2	0	1	0.45	0.55	0.2	0.2	0	1	0.45	0.55	0.2	0.2	0	1	0.5	0.2	0	1	0.1	0.1	0.1	[{'N_Species': 50, 'MEAN_WE': 0.133, 'MEAN_WA': 0.133, 'MEAN_WS': 0.133, 'MEAN_WN': 0.6, 'MEAN_WD': 0.001}, {'N_Species': 50, 'MEAN_WE': 0.1, 'MEAN_WA': 0.1, 'MEAN_WS': 0.1, 'MEAN_WN': 0.6, 'MEAN_WD': 0.1}]	0.1	1	1.89769	85	0.5	0.5	1	0.666667	0.82	1	0.64	0.780488
SimuData_771	s21	../simuData/config_LE_LA_LS_5/	0.1	100	0.45	0.55	0.2	0.2	0	1	0.45	0.55	0.2	0.2	0	1	0.45	0.55	0.2	0.2	0	1	0.5	0.2	0	1	0.1	0.1	0.1	[{'N_Species': 50, 'MEAN_WE': 0.133, 'MEAN_WA': 0.133, 'MEAN_WS': 0.133, 'MEAN_WN': 0.6, 'MEAN_WD': 0.001}, {'N_Species': 50, 'MEAN_WE': 0.1, 'MEAN_WA': 0.1, 'MEAN_WS': 0.1, 'MEAN_WN': 0.6, 'MEAN_WD': 0.1}]	0.1	1	1.5393	83	0.5	0.5	1	0.666667	0.17	0.253731	0.34	0.290598
SimuData_772	s22	../simuData/config_LE_LA_LS_5/	0.1	100	0.45	0.55	0.2	0.2	0	1	0.45	0.55	0.2	0.2	0	1	0.45	0.55	0.2	0.2	0	1	0.5	0.2	0	1	0.1	0.1	0.1	[{'N_Species': 50, 'MEAN_WE': 0.133, 'MEAN_WA': 0.133, 'MEAN_WS': 0.133, 'MEAN_WN': 0.6, 'MEAN_WD': 0.001}, {'N_Species': 50, 'MEAN_WE': 0.1, 'MEAN_WA': 0.1, 'MEAN_WS': 0.1, 'MEAN_WN': 0.6, 'MEAN_WD': 0.1}]	0.1	1	2.07931	78	0.5	0.5	1	0.666667	0.96	0.96	0.96	0.96
SimuData_773	s23	../simuData/config_LE_LA_LS_5/	0.1	100	0.45	0.55	0.2	0.2	0	1	0.45	0.55	0.2	0.2	0	1	0.45	0.55	0.2	0.2	0	1	0.5	0.2	0	1	0.1	0.1	0.1	[{'N_Species': 50, 'MEAN_WE': 0.133, 'MEAN_WA': 0.133, 'MEAN_WS': 0.133, 'MEAN_WN': 0.6, 'MEAN_WD': 0.001}, {'N_Species': 50, 'MEAN_WE': 0.1, 'MEAN_WA': 0.1, 'MEAN_WS': 0.1, 'MEAN_WN': 0.6, 'MEAN_WD': 0.1}]	0.1	1	1.99194	81	0.5	0.5	1	0.666667	0.53	0.515464	1	0.680272
SimuData_774	s24	../simuData/config_LE_LA_LS_5/	0.1	100	0.45	0.55	0.2	0.2	0	1	0.45	0.55	0.2	0.2	0	1	0.45	0.55	0.2	0.2	0	1	0.5	0.2	0	1	0.1	0.1	0.1	[{'N_Species': 50, 'MEAN_WE': 0.133, 'MEAN_WA': 0.133, 'MEAN_WS': 0.133, 'MEAN_WN': 0.6, 'MEAN_WD': 0.001}, {'N_Species': 50, 'MEAN_WE': 0.1, 'MEAN_WA': 0.1, 'MEAN_WS': 0.1, 'MEAN_WN': 0.6, 'MEAN_WD': 0.1}]	0.1	1	1.90061	80	0.51	0.505051	1	0.671141	0.5	0.5	1	0.666667
SimuData_775	s25	../simuData/config_LE_LA_LS_5/	0.1	100	0.45	0.55	0.2	0.2	0	1	0.45	0.55	0.2	0.2	0	1	0.45	0.55	0.2	0.2	0	1	0.5	0.2	0	1	0.1	0.1	0.1	[{'N_Species': 50, 'MEAN_WE': 0.133, 'MEAN_WA': 0.133, 'MEAN_WS': 0.133, 'MEAN_WN': 0.6, 'MEAN_WD': 0.001}, {'N_Species': 50, 'MEAN_WE': 0.1, 'MEAN_WA': 0.1, 'MEAN_WS': 0.1, 'MEAN_WN': 0.6, 'MEAN_WD': 0.1}]	0.1	1	2.25478	95	0.5	0.5	1	0.666667	0.66	0.653846	0.68	0.666667
SimuData_776	s26	../simuData/config_LE_LA_LS_5/	0.1	100	0.45	0.55	0.2	0.2	0	1	0.45	0.55	0.2	0.2	0	1	0.45	0.55	0.2	0.2	0	1	0.5	0.2	0	1	0.1	0.1	0.1	[{'N_Species': 50, 'MEAN_WE': 0.133, 'MEAN_WA': 0.133, 'MEAN_WS': 0.133, 'MEAN_WN': 0.6, 'MEAN_WD': 0.001}, {'N_Species': 50, 'MEAN_WE': 0.1, 'MEAN_WA': 0.1, 'MEAN_WS': 0.1, 'MEAN_WN': 0.6, 'MEAN_WD': 0.1}]	0.1	1	1.77171	97	0.5	0.5	1	0.666667	0.96	0.925926	1	0.961538
SimuData_777	s27	../simuData/config_LE_LA_LS_5/	0.1	100	0.45	0.55	0.2	0.2	0	1	0.45	0.55	0.2	0.2	0	1	0.45	0.55	0.2	0.2	0	1	0.5	0.2	0	1	0.1	0.1	0.1	[{'N_Species': 50, 'MEAN_WE': 0.133, 'MEAN_WA': 0.133, 'MEAN_WS': 0.133, 'MEAN_WN': 0.6, 'MEAN_WD': 0.001}, {'N_Species': 50, 'MEAN_WE': 0.1, 'MEAN_WA': 0.1, 'MEAN_WS': 0.1, 'MEAN_WN': 0.6, 'MEAN_WD': 0.1}]	0.1	1	1.99951	98	0.5	0.5	1	0.666667	0.45	0.465753	0.68	0.552846
SimuData_778	s28	../simuData/config_LE_LA_LS_5/	0.1	100	0.45	0.55	0.2	0.2	0	1	0.45	0.55	0.2	0.2	0	1	0.45	0.55	0.2	0.2	0	1	0.5	0.2	0	1	0.1	0.1	0.1	[{'N_Species': 50, 'MEAN_WE': 0.133, 'MEAN_WA': 0.133, 'MEAN_WS': 0.133, 'MEAN_WN': 0.6, 'MEAN_WD': 0.001}, {'N_Species': 50, 'MEAN_WE': 0.1, 'MEAN_WA': 0.1, 'MEAN_WS': 0.1, 'MEAN_WN': 0.6, 'MEAN_WD': 0.1}]	0.1	1	1.93871	91	0.5	0.5	1	0.666667	0.92	0.956522	0.88	0.916667
SimuData_779	s29	../simuData/config_LE_LA_LS_5/	0.1	100	0.45	0.55	0.2	0.2	0	1	0.45	0.55	0.2	0.2	0	1	0.45	0.55	0.2	0.2	0	1	0.5	0.2	0	1	0.1	0.1	0.1	[{'N_Species': 50, 'MEAN_WE': 0.133, 'MEAN_WA': 0.133, 'MEAN_WS': 0.133, 'MEAN_WN': 0.6, 'MEAN_WD': 0.001}, {'N_Species': 50, 'MEAN_WE': 0.1, 'MEAN_WA': 0.1, 'MEAN_WS': 0.1, 'MEAN_WN': 0.6, 'MEAN_WD': 0.1}]	0.1	1	1.9414	73	0.5	0.5	1	0.666667	0.95	1	0.9	0.947368
SimuData_780	s30	../simuData/config_LE_LA_LS_5/	0.1	100	0.45	0.55	0.2	0.2	0	1	0.45	0.55	0.2	0.2	0	1	0.45	0.55	0.2	0.2	0	1	0.5	0.2	0	1	0.1	0.1	0.1	[{'N_Species': 50, 'MEAN_WE': 0.133, 'MEAN_WA': 0.133, 'MEAN_WS': 0.133, 'MEAN_WN': 0.6, 'MEAN_WD': 0.001}, {'N_Species': 50, 'MEAN_WE': 0.1, 'MEAN_WA': 0.1, 'MEAN_WS': 0.1, 'MEAN_WN': 0.6, 'MEAN_WD': 0.1}]	0.1	1	1.99117	88	0.5	0.5	1	0.666667	0.56	0.531915	1	0.694444
SimuData_781	s31	../simuData/config_LE_LA_LS_5/	0.1	100	0.45	0.55	0.2	0.2	0	1	0.45	0.55	0.2	0.2	0	1	0.45	0.55	0.2	0.2	0	1	0.5	0.2	0	1	0.1	0.1	0.1	[{'N_Species': 50, 'MEAN_WE': 0.133, 'MEAN_WA': 0.133, 'MEAN_WS': 0.133, 'MEAN_WN': 0.6, 'MEAN_WD': 0.001}, {'N_Species': 50, 'MEAN_WE': 0.1, 'MEAN_WA': 0.1, 'MEAN_WS': 0.1, 'MEAN_WN': 0.6, 'MEAN_WD': 0.1}]	0.1	1	1.89943	83	0.52	0.510204	1	0.675676	0.18	0.264706	0.36	0.305085
SimuData_782	s32	../simuData/config_LE_LA_LS_5/	0.1	100	0.45	0.55	0.2	0.2	0	1	0.45	0.55	0.2	0.2	0	1	0.45	0.55	0.2	0.2	0	1	0.5	0.2	0	1	0.1	0.1	0.1	[{'N_Species': 50, 'MEAN_WE': 0.133, 'MEAN_WA': 0.133, 'MEAN_WS': 0.133, 'MEAN_WN': 0.6, 'MEAN_WD': 0.001}, {'N_Species': 50, 'MEAN_WE': 0.1, 'MEAN_WA': 0.1, 'MEAN_WS': 0.1, 'MEAN_WN': 0.6, 'MEAN_WD': 0.1}]	0.1	1	1.57937	71	0.5	0.5	1	0.666667	0.81	1	0.62	0.765432
SimuData_783	s33	../simuData/config_LE_LA_LS_5/	0.1	100	0.45	0.55	0.2	0.2	0	1	0.45	0.55	0.2	0.2	0	1	0.45	0.55	0.2	0.2	0	1	0.5	0.2	0	1	0.1	0.1	0.1	[{'N_Species': 50, 'MEAN_WE': 0.133, 'MEAN_WA': 0.133, 'MEAN_WS': 0.133, 'MEAN_WN': 0.6, 'MEAN_WD': 0.001}, {'N_Species': 50, 'MEAN_WE': 0.1, 'MEAN_WA': 0.1, 'MEAN_WS': 0.1, 'MEAN_WN': 0.6, 'MEAN_WD': 0.1}]	0.1	1	2.19394	96	0.5	0.5	1	0.666667	0.88	1	0.76	0.863636
SimuData_784	s34	../simuData/config_LE_LA_LS_5/	0.1	100	0.45	0.55	0.2	0.2	0	1	0.45	0.55	0.2	0.2	0	1	0.45	0.55	0.2	0.2	0	1	0.5	0.2	0	1	0.1	0.1	0.1	[{'N_Species': 50, 'MEAN_WE': 0.133, 'MEAN_WA': 0.133, 'MEAN_WS': 0.133, 'MEAN_WN': 0.6, 'MEAN_WD': 0.001}, {'N_Species': 50, 'MEAN_WE': 0.1, 'MEAN_WA': 0.1, 'MEAN_WS': 0.1, 'MEAN_WN': 0.6, 'MEAN_WD': 0.1}]	0.1	1	1.60949	88	0.51	0.505051	1	0.671141	0.98	0.98	0.98	0.98
SimuData_785	s35	../simuData/config_LE_LA_LS_5/	0.1	100	0.45	0.55	0.2	0.2	0	1	0.45	0.55	0.2	0.2	0	1	0.45	0.55	0.2	0.2	0	1	0.5	0.2	0	1	0.1	0.1	0.1	[{'N_Species': 50, 'MEAN_WE': 0.133, 'MEAN_WA': 0.133, 'MEAN_WS': 0.133, 'MEAN_WN': 0.6, 'MEAN_WD': 0.001}, {'N_Species': 50, 'MEAN_WE': 0.1, 'MEAN_WA': 0.1, 'MEAN_WS': 0.1, 'MEAN_WN': 0.6, 'MEAN_WD': 0.1}]	0.1	1	1.67618	81	0.5	0.5	1	0.666667	0.99	0.980392	1	0.990099
SimuData_786	s36	../simuData/config_LE_LA_LS_5/	0.1	100	0.45	0.55	0.2	0.2	0	1	0.45	0.55	0.2	0.2	0	1	0.45	0.55	0.2	0.2	0	1	0.5	0.2	0	1	0.1	0.1	0.1	[{'N_Species': 50, 'MEAN_WE': 0.133, 'MEAN_WA': 0.133, 'MEAN_WS': 0.133, 'MEAN_WN': 0.6, 'MEAN_WD': 0.001}, {'N_Species': 50, 'MEAN_WE': 0.1, 'MEAN_WA': 0.1, 'MEAN_WS': 0.1, 'MEAN_WN': 0.6, 'MEAN_WD': 0.1}]	0.1	1	1.76818	75	0.5	0.5	1	0.666667	0.92	1	0.84	0.913043
SimuData_787	s37	../simuData/config_LE_LA_LS_5/	0.1	100	0.45	0.55	0.2	0.2	0	1	0.45	0.55	0.2	0.2	0	1	0.45	0.55	0.2	0.2	0	1	0.5	0.2	0	1	0.1	0.1	0.1	[{'N_Species': 50, 'MEAN_WE': 0.133, 'MEAN_WA': 0.133, 'MEAN_WS': 0.133, 'MEAN_WN': 0.6, 'MEAN_WD': 0.001}, {'N_Species': 50, 'MEAN_WE': 0.1, 'MEAN_WA': 0.1, 'MEAN_WS': 0.1, 'MEAN_WN': 0.6, 'MEAN_WD': 0.1}]	0.1	1	2.23535	84	0.5	0.5	1	0.666667	0.7	0.625	1	0.769231
SimuData_788	s38	../simuData/config_LE_LA_LS_5/	0.1	100	0.45	0.55	0.2	0.2	0	1	0.45	0.55	0.2	0.2	0	1	0.45	0.55	0.2	0.2	0	1	0.5	0.2	0	1	0.1	0.1	0.1	[{'N_Species': 50, 'MEAN_WE': 0.133, 'MEAN_WA': 0.133, 'MEAN_WS': 0.133, 'MEAN_WN': 0.6, 'MEAN_WD': 0.001}, {'N_Species': 50, 'MEAN_WE': 0.1, 'MEAN_WA': 0.1, 'MEAN_WS': 0.1, 'MEAN_WN': 0.6, 'MEAN_WD': 0.1}]	0.1	1	1.71613	88	0.51	0.505051	1	0.671141	0.92	1	0.84	0.913043
SimuData_789	s39	../simuData/config_LE_LA_LS_5/	0.1	100	0.45	0.55	0.2	0.2	0	1	0.45	0.55	0.2	0.2	0	1	0.45	0.55	0.2	0.2	0	1	0.5	0.2	0	1	0.1	0.1	0.1	[{'N_Species': 50, 'MEAN_WE': 0.133, 'MEAN_WA': 0.133, 'MEAN_WS': 0.133, 'MEAN_WN': 0.6, 'MEAN_WD': 0.001}, {'N_Species': 50, 'MEAN_WE': 0.1, 'MEAN_WA': 0.1, 'MEAN_WS': 0.1, 'MEAN_WN': 0.6, 'MEAN_WD': 0.1}]	0.1	1	1.97027	88	0.5	0.5	1	0.666667	0.98	0.98	0.98	0.98
SimuData_790	s40	../simuData/config_LE_LA_LS_5/	0.1	100	0.45	0.55	0.2	0.2	0	1	0.45	0.55	0.2	0.2	0	1	0.45	0.55	0.2	0.2	0	1	0.5	0.2	0	1	0.1	0.1	0.1	[{'N_Species': 50, 'MEAN_WE': 0.133, 'MEAN_WA': 0.133, 'MEAN_WS': 0.133, 'MEAN_WN': 0.6, 'MEAN_WD': 0.001}, {'N_Species': 50, 'MEAN_WE': 0.1, 'MEAN_WA': 0.1, 'MEAN_WS': 0.1, 'MEAN_WN': 0.6, 'MEAN_WD': 0.1}]	0.1	1	1.77266	95	0.51	0.505051	1	0.671141	0.99	1	0.98	0.989899
SimuData_791	s41	../simuData/config_LE_LA_LS_5/	0.1	100	0.45	0.55	0.2	0.2	0	1	0.45	0.55	0.2	0.2	0	1	0.45	0.55	0.2	0.2	0	1	0.5	0.2	0	1	0.1	0.1	0.1	[{'N_Species': 50, 'MEAN_WE': 0.133, 'MEAN_WA': 0.133, 'MEAN_WS': 0.133, 'MEAN_WN': 0.6, 'MEAN_WD': 0.001}, {'N_Species': 50, 'MEAN_WE': 0.1, 'MEAN_WA': 0.1, 'MEAN_WS': 0.1, 'MEAN_WN': 0.6, 'MEAN_WD': 0.1}]	0.1	1	1.3561	96	0.5	0.5	1	0.666667	0.93	1	0.86	0.924731
SimuData_792	s42	../simuData/config_LE_LA_LS_5/	0.1	100	0.45	0.55	0.2	0.2	0	1	0.45	0.55	0.2	0.2	0	1	0.45	0.55	0.2	0.2	0	1	0.5	0.2	0	1	0.1	0.1	0.1	[{'N_Species': 50, 'MEAN_WE': 0.133, 'MEAN_WA': 0.133, 'MEAN_WS': 0.133, 'MEAN_WN': 0.6, 'MEAN_WD': 0.001}, {'N_Species': 50, 'MEAN_WE': 0.1, 'MEAN_WA': 0.1, 'MEAN_WS': 0.1, 'MEAN_WN': 0.6, 'MEAN_WD': 0.1}]	0.1	1	1.80347	84	0.5	0.5	1	0.666667	0.89	1	0.78	0.876404
SimuData_793	s43	../simuData/config_LE_LA_LS_5/	0.1	100	0.45	0.55	0.2	0.2	0	1	0.45	0.55	0.2	0.2	0	1	0.45	0.55	0.2	0.2	0	1	0.5	0.2	0	1	0.1	0.1	0.1	[{'N_Species': 50, 'MEAN_WE': 0.133, 'MEAN_WA': 0.133, 'MEAN_WS': 0.133, 'MEAN_WN': 0.6, 'MEAN_WD': 0.001}, {'N_Species': 50, 'MEAN_WE': 0.1, 'MEAN_WA': 0.1, 'MEAN_WS': 0.1, 'MEAN_WN': 0.6, 'MEAN_WD': 0.1}]	0.1	1	1.80497	83	0.5	0.5	1	0.666667	0.95	1	0.9	0.947368
SimuData_794	s44	../simuData/config_LE_LA_LS_5/	0.1	100	0.45	0.55	0.2	0.2	0	1	0.45	0.55	0.2	0.2	0	1	0.45	0.55	0.2	0.2	0	1	0.5	0.2	0	1	0.1	0.1	0.1	[{'N_Species': 50, 'MEAN_WE': 0.133, 'MEAN_WA': 0.133, 'MEAN_WS': 0.133, 'MEAN_WN': 0.6, 'MEAN_WD': 0.001}, {'N_Species': 50, 'MEAN_WE': 0.1, 'MEAN_WA': 0.1, 'MEAN_WS': 0.1, 'MEAN_WN': 0.6, 'MEAN_WD': 0.1}]	0.1	1	2.01142	88	0.5	0.5	1	0.666667	0.95	1	0.9	0.947368
SimuData_795	s45	../simuData/config_LE_LA_LS_5/	0.1	100	0.45	0.55	0.2	0.2	0	1	0.45	0.55	0.2	0.2	0	1	0.45	0.55	0.2	0.2	0	1	0.5	0.2	0	1	0.1	0.1	0.1	[{'N_Species': 50, 'MEAN_WE': 0.133, 'MEAN_WA': 0.133, 'MEAN_WS': 0.133, 'MEAN_WN': 0.6, 'MEAN_WD': 0.001}, {'N_Species': 50, 'MEAN_WE': 0.1, 'MEAN_WA': 0.1, 'MEAN_WS': 0.1, 'MEAN_WN': 0.6, 'MEAN_WD': 0.1}]	0.1	1	1.91946	100	0.51	0.505155	0.98	0.666667	0.9	1	0.8	0.888889
SimuData_796	s46	../simuData/config_LE_LA_LS_5/	0.1	100	0.45	0.55	0.2	0.2	0	1	0.45	0.55	0.2	0.2	0	1	0.45	0.55	0.2	0.2	0	1	0.5	0.2	0	1	0.1	0.1	0.1	[{'N_Species': 50, 'MEAN_WE': 0.133, 'MEAN_WA': 0.133, 'MEAN_WS': 0.133, 'MEAN_WN': 0.6, 'MEAN_WD': 0.001}, {'N_Species': 50, 'MEAN_WE': 0.1, 'MEAN_WA': 0.1, 'MEAN_WS': 0.1, 'MEAN_WN': 0.6, 'MEAN_WD': 0.1}]	0.1	1	2.19847	91	0.5	0.5	1	0.666667	0.94	1	0.88	0.93617
SimuData_797	s47	../simuData/config_LE_LA_LS_5/	0.1	100	0.45	0.55	0.2	0.2	0	1	0.45	0.55	0.2	0.2	0	1	0.45	0.55	0.2	0.2	0	1	0.5	0.2	0	1	0.1	0.1	0.1	[{'N_Species': 50, 'MEAN_WE': 0.133, 'MEAN_WA': 0.133, 'MEAN_WS': 0.133, 'MEAN_WN': 0.6, 'MEAN_WD': 0.001}, {'N_Species': 50, 'MEAN_WE': 0.1, 'MEAN_WA': 0.1, 'MEAN_WS': 0.1, 'MEAN_WN': 0.6, 'MEAN_WD': 0.1}]	0.1	1	1.48033	92	0.51	0.505051	1	0.671141	0.98	1	0.96	0.979592
SimuData_798	s48	../simuData/config_LE_LA_LS_5/	0.1	100	0.45	0.55	0.2	0.2	0	1	0.45	0.55	0.2	0.2	0	1	0.45	0.55	0.2	0.2	0	1	0.5	0.2	0	1	0.1	0.1	0.1	[{'N_Species': 50, 'MEAN_WE': 0.133, 'MEAN_WA': 0.133, 'MEAN_WS': 0.133, 'MEAN_WN': 0.6, 'MEAN_WD': 0.001}, {'N_Species': 50, 'MEAN_WE': 0.1, 'MEAN_WA': 0.1, 'MEAN_WS': 0.1, 'MEAN_WN': 0.6, 'MEAN_WD': 0.1}]	0.1	1	1.79594	73	0.5	0.5	1	0.666667	0.92	0.875	0.98	0.924528
SimuData_799	s49	../simuData/config_LE_LA_LS_5/	0.1	100	0.45	0.55	0.2	0.2	0	1	0.45	0.55	0.2	0.2	0	1	0.45	0.55	0.2	0.2	0	1	0.5	0.2	0	1	0.1	0.1	0.1	[{'N_Species': 50, 'MEAN_WE': 0.133, 'MEAN_WA': 0.133, 'MEAN_WS': 0.133, 'MEAN_WN': 0.6, 'MEAN_WD': 0.001}, {'N_Species': 50, 'MEAN_WE': 0.1, 'MEAN_WA': 0.1, 'MEAN_WS': 0.1, 'MEAN_WN': 0.6, 'MEAN_WD': 0.1}]	0.1	1	2.12016	99	0.5	0.5	1	0.666667	0.55	0.545455	0.6	0.571429
