# Supplementary material for: miMatch: a microbial metabolic background matching tool for mitigating host confounding in metagenomics research
Source: Gut Microbes. 2024 Nov 27;16(1):2434029. doi: 10.1080/19490976.2024.2434029 (PMC11610556; doi:10.1080/19490976.2024.2434029)
Supplement: Supplemental Material [file KGMI_A_2434029_SM5999.zip › KGMI 2434029 Supplementary/Table S2.xlsx]

## Sheet: Table S2
	Dataset_ID	Path	Difference_in_Metabolic_background	Config_N_sample	Config_mean_env_trial0	Config_mean_env_trial1	Config_sigma_env_trial0	Config_sigma_env_trial1	Config_min_env	Config_max_env	Config_mean_age_trial0	Config_mean_age_trial1	Config_sigma_age_trial0	Config_sigma_age_trial1	Config_min_age	Config_max_age	Config_mean_sex_trial0	Config_mean_sex_trial1	Config_sigma_sex_trial0	Config_sigma_sex_trial1	Config_min_sex	Config_max_sex	Config_mean_noise	Config_sigma_noise	Config_min_noise	Config_max_noise	Config_trial_effect_env	Config_trial_effect_age	Config_trial_effect_sex	Caliper	Ratio	Balance_of_PS	Pairs	Weight_ID	Weight_env	Weight_age	Weight_sex	Weight_trail	Weight_noise	N_species	Diff(raw)_by_p<0.05	Diff(PSM)_by_p<0.05	Diff(raw)_by_fdr<0.05	Diff(PSM)_by_fdr<0.05	Diff(raw)_by_cohen's d>0.2	Diff(PSM)_by_cohen's d>0.2	Diff(raw)_by_cohen's d>0.5	Diff(PSM)_by_cohen's d>0.5
Dataset1W1	1	../simuData/DiseaseWeight/DiseaseWeight1/	0.1	100	0.45	0.55	0.2	0.2	0	1	0.45	0.55	0.2	0.2	0	1	0.45	0.55	0.2	0.2	0	1	0.5	0.2	0	1	0	0	0	0.05	1	0.682789	88	W1	0.133	0.133	0.133	0.001	0.6	100	13	0	5	0	19	0	0	0
Dataset1W2	1	../simuData/DiseaseWeight/DiseaseWeight1/	0.1	100	0.45	0.55	0.2	0.2	0	1	0.45	0.55	0.2	0.2	0	1	0.45	0.55	0.2	0.2	0	1	0.5	0.2	0	1	0	0	0	0.05	1	0.682789	88	W2	0.131	0.132	0.132	0.005	0.6	100	31	0	18	0	37	0	0	0
Dataset1W3	1	../simuData/DiseaseWeight/DiseaseWeight1/	0.1	100	0.45	0.55	0.2	0.2	0	1	0.45	0.55	0.2	0.2	0	1	0.45	0.55	0.2	0.2	0	1	0.5	0.2	0	1	0	0	0	0.05	1	0.682789	88	W3	0.13	0.13	0.13	0.01	0.6	100	37	5	30	3	46	5	4	1
Dataset1W4	1	../simuData/DiseaseWeight/DiseaseWeight1/	0.1	100	0.45	0.55	0.2	0.2	0	1	0.45	0.55	0.2	0.2	0	1	0.45	0.55	0.2	0.2	0	1	0.5	0.2	0	1	0	0	0	0.05	1	0.682789	88	W4	0.12	0.13	0.13	0.02	0.6	100	60	17	48	5	67	21	9	3
Dataset1W5	1	../simuData/DiseaseWeight/DiseaseWeight1/	0.1	100	0.45	0.55	0.2	0.2	0	1	0.45	0.55	0.2	0.2	0	1	0.45	0.55	0.2	0.2	0	1	0.5	0.2	0	1	0	0	0	0.05	1	0.682789	88	W5	0.12	0.12	0.12	0.04	0.6	100	85	40	79	25	89	55	24	13
Dataset1W6	1	../simuData/DiseaseWeight/DiseaseWeight1/	0.1	100	0.45	0.55	0.2	0.2	0	1	0.45	0.55	0.2	0.2	0	1	0.45	0.55	0.2	0.2	0	1	0.5	0.2	0	1	0	0	0	0.05	1	0.682789	88	W6	0.1	0.12	0.12	0.06	0.6	100	95	84	94	71	95	91	70	46
Dataset1W7	1	../simuData/DiseaseWeight/DiseaseWeight1/	0.1	100	0.45	0.55	0.2	0.2	0	1	0.45	0.55	0.2	0.2	0	1	0.45	0.55	0.2	0.2	0	1	0.5	0.2	0	1	0	0	0	0.05	1	0.682789	88	W7	0.1	0.1	0.12	0.08	0.6	100	95	83	93	76	95	90	70	49
Dataset1W8	1	../simuData/DiseaseWeight/DiseaseWeight1/	0.1	100	0.45	0.55	0.2	0.2	0	1	0.45	0.55	0.2	0.2	0	1	0.45	0.55	0.2	0.2	0	1	0.5	0.2	0	1	0	0	0	0.05	1	0.682789	88	W8	0.1	0.1	0.1	0.1	0.6	100	98	96	97	92	98	98	90	79
Dataset2W1	2	../simuData/DiseaseWeight/DiseaseWeight2/	0.1	100	0.45	0.55	0.2	0.2	0	1	0.45	0.55	0.2	0.2	0	1	0.45	0.55	0.2	0.2	0	1	0.5	0.2	0	1	0	0	0	0.05	1	0.865487	75	W1	0.133	0.133	0.133	0.001	0.6	100	74	0	72	0	97	4	3	0
Dataset2W2	2	../simuData/DiseaseWeight/DiseaseWeight2/	0.1	100	0.45	0.55	0.2	0.2	0	1	0.45	0.55	0.2	0.2	0	1	0.45	0.55	0.2	0.2	0	1	0.5	0.2	0	1	0	0	0	0.05	1	0.865487	75	W2	0.131	0.132	0.132	0.005	0.6	100	77	2	72	1	95	18	12	1
Dataset2W3	2	../simuData/DiseaseWeight/DiseaseWeight2/	0.1	100	0.45	0.55	0.2	0.2	0	1	0.45	0.55	0.2	0.2	0	1	0.45	0.55	0.2	0.2	0	1	0.5	0.2	0	1	0	0	0	0.05	1	0.865487	75	W3	0.13	0.13	0.13	0.01	0.6	100	83	8	78	8	98	38	22	2
Dataset2W4	2	../simuData/DiseaseWeight/DiseaseWeight2/	0.1	100	0.45	0.55	0.2	0.2	0	1	0.45	0.55	0.2	0.2	0	1	0.45	0.55	0.2	0.2	0	1	0.5	0.2	0	1	0	0	0	0.05	1	0.865487	75	W4	0.12	0.13	0.13	0.02	0.6	100	89	19	86	18	98	63	36	6
Dataset2W5	2	../simuData/DiseaseWeight/DiseaseWeight2/	0.1	100	0.45	0.55	0.2	0.2	0	1	0.45	0.55	0.2	0.2	0	1	0.45	0.55	0.2	0.2	0	1	0.5	0.2	0	1	0	0	0	0.05	1	0.865487	75	W5	0.12	0.12	0.12	0.04	0.6	100	95	62	94	60	100	91	69	31
Dataset2W6	2	../simuData/DiseaseWeight/DiseaseWeight2/	0.1	100	0.45	0.55	0.2	0.2	0	1	0.45	0.55	0.2	0.2	0	1	0.45	0.55	0.2	0.2	0	1	0.5	0.2	0	1	0	0	0	0.05	1	0.865487	75	W6	0.1	0.12	0.12	0.06	0.6	100	98	77	98	72	100	97	77	41
Dataset2W7	2	../simuData/DiseaseWeight/DiseaseWeight2/	0.1	100	0.45	0.55	0.2	0.2	0	1	0.45	0.55	0.2	0.2	0	1	0.45	0.55	0.2	0.2	0	1	0.5	0.2	0	1	0	0	0	0.05	1	0.865487	75	W7	0.1	0.1	0.12	0.08	0.6	100	100	91	100	87	100	100	90	79
Dataset2W8	2	../simuData/DiseaseWeight/DiseaseWeight2/	0.1	100	0.45	0.55	0.2	0.2	0	1	0.45	0.55	0.2	0.2	0	1	0.45	0.55	0.2	0.2	0	1	0.5	0.2	0	1	0	0	0	0.05	1	0.865487	75	W8	0.1	0.1	0.1	0.1	0.6	100	99	97	99	96	100	99	96	90
Dataset3W1	3	../simuData/DiseaseWeight/DiseaseWeight3/	0.1	100	0.45	0.55	0.2	0.2	0	1	0.45	0.55	0.2	0.2	0	1	0.45	0.55	0.2	0.2	0	1	0.5	0.2	0	1	0	0	0	0.05	1	0.96849	69	W1	0.133	0.133	0.133	0.001	0.6	100	98	0	98	0	100	6	32	0
Dataset3W2	3	../simuData/DiseaseWeight/DiseaseWeight3/	0.1	100	0.45	0.55	0.2	0.2	0	1	0.45	0.55	0.2	0.2	0	1	0.45	0.55	0.2	0.2	0	1	0.5	0.2	0	1	0	0	0	0.05	1	0.96849	69	W2	0.131	0.132	0.132	0.005	0.6	100	97	1	97	1	100	25	46	0
Dataset3W3	3	../simuData/DiseaseWeight/DiseaseWeight3/	0.1	100	0.45	0.55	0.2	0.2	0	1	0.45	0.55	0.2	0.2	0	1	0.45	0.55	0.2	0.2	0	1	0.5	0.2	0	1	0	0	0	0.05	1	0.96849	69	W3	0.13	0.13	0.13	0.01	0.6	100	97	5	97	5	100	42	56	4
Dataset3W4	3	../simuData/DiseaseWeight/DiseaseWeight3/	0.1	100	0.45	0.55	0.2	0.2	0	1	0.45	0.55	0.2	0.2	0	1	0.45	0.55	0.2	0.2	0	1	0.5	0.2	0	1	0	0	0	0.05	1	0.96849	69	W4	0.12	0.13	0.13	0.02	0.6	100	100	38	100	36	100	75	78	30
Dataset3W5	3	../simuData/DiseaseWeight/DiseaseWeight3/	0.1	100	0.45	0.55	0.2	0.2	0	1	0.45	0.55	0.2	0.2	0	1	0.45	0.55	0.2	0.2	0	1	0.5	0.2	0	1	0	0	0	0.05	1	0.96849	69	W5	0.12	0.12	0.12	0.04	0.6	100	98	63	98	60	100	86	86	57
Dataset3W6	3	../simuData/DiseaseWeight/DiseaseWeight3/	0.1	100	0.45	0.55	0.2	0.2	0	1	0.45	0.55	0.2	0.2	0	1	0.45	0.55	0.2	0.2	0	1	0.5	0.2	0	1	0	0	0	0.05	1	0.96849	69	W6	0.1	0.12	0.12	0.06	0.6	100	99	79	99	78	100	96	96	72
Dataset3W7	3	../simuData/DiseaseWeight/DiseaseWeight3/	0.1	100	0.45	0.55	0.2	0.2	0	1	0.45	0.55	0.2	0.2	0	1	0.45	0.55	0.2	0.2	0	1	0.5	0.2	0	1	0	0	0	0.05	1	0.96849	69	W7	0.1	0.1	0.12	0.08	0.6	100	100	93	100	91	100	99	99	88
Dataset3W8	3	../simuData/DiseaseWeight/DiseaseWeight3/	0.1	100	0.45	0.55	0.2	0.2	0	1	0.45	0.55	0.2	0.2	0	1	0.45	0.55	0.2	0.2	0	1	0.5	0.2	0	1	0	0	0	0.05	1	0.96849	69	W8	0.1	0.1	0.1	0.1	0.6	100	100	97	100	96	100	99	98	94
Dataset4W1	4	../simuData/DiseaseWeight/DiseaseWeight4/	0.1	100	0.45	0.55	0.2	0.2	0	1	0.45	0.55	0.2	0.2	0	1	0.45	0.55	0.2	0.2	0	1	0.5	0.2	0	1	0	0	0	0.05	1	0.887237	80	W1	0.133	0.133	0.133	0.001	0.6	100	9	42	7	0	28	87	0	0
Dataset4W2	4	../simuData/DiseaseWeight/DiseaseWeight4/	0.1	100	0.45	0.55	0.2	0.2	0	1	0.45	0.55	0.2	0.2	0	1	0.45	0.55	0.2	0.2	0	1	0.5	0.2	0	1	0	0	0	0.05	1	0.887237	80	W2	0.131	0.132	0.132	0.005	0.6	100	20	38	12	0	40	71	1	0
Dataset4W3	4	../simuData/DiseaseWeight/DiseaseWeight4/	0.1	100	0.45	0.55	0.2	0.2	0	1	0.45	0.55	0.2	0.2	0	1	0.45	0.55	0.2	0.2	0	1	0.5	0.2	0	1	0	0	0	0.05	1	0.887237	80	W3	0.13	0.13	0.13	0.01	0.6	100	26	21	13	0	47	50	2	0
Dataset4W4	4	../simuData/DiseaseWeight/DiseaseWeight4/	0.1	100	0.45	0.55	0.2	0.2	0	1	0.45	0.55	0.2	0.2	0	1	0.45	0.55	0.2	0.2	0	1	0.5	0.2	0	1	0	0	0	0.05	1	0.887237	80	W4	0.12	0.13	0.13	0.02	0.6	100	40	17	33	0	69	35	16	0
Dataset4W5	4	../simuData/DiseaseWeight/DiseaseWeight4/	0.1	100	0.45	0.55	0.2	0.2	0	1	0.45	0.55	0.2	0.2	0	1	0.45	0.55	0.2	0.2	0	1	0.5	0.2	0	1	0	0	0	0.05	1	0.887237	80	W5	0.12	0.12	0.12	0.04	0.6	100	68	24	59	7	80	38	33	7
Dataset4W6	4	../simuData/DiseaseWeight/DiseaseWeight4/	0.1	100	0.45	0.55	0.2	0.2	0	1	0.45	0.55	0.2	0.2	0	1	0.45	0.55	0.2	0.2	0	1	0.5	0.2	0	1	0	0	0	0.05	1	0.887237	80	W6	0.1	0.12	0.12	0.06	0.6	100	85	34	81	17	93	52	60	16
Dataset4W7	4	../simuData/DiseaseWeight/DiseaseWeight4/	0.1	100	0.45	0.55	0.2	0.2	0	1	0.45	0.55	0.2	0.2	0	1	0.45	0.55	0.2	0.2	0	1	0.5	0.2	0	1	0	0	0	0.05	1	0.887237	80	W7	0.1	0.1	0.12	0.08	0.6	100	91	52	89	35	94	67	70	34
Dataset4W8	4	../simuData/DiseaseWeight/DiseaseWeight4/	0.1	100	0.45	0.55	0.2	0.2	0	1	0.45	0.55	0.2	0.2	0	1	0.45	0.55	0.2	0.2	0	1	0.5	0.2	0	1	0	0	0	0.05	1	0.887237	80	W8	0.1	0.1	0.1	0.1	0.6	100	92	61	89	52	96	80	82	49
Dataset5W1	5	../simuData/DiseaseWeight/DiseaseWeight5/	0.1	100	0.45	0.55	0.2	0.2	0	1	0.45	0.55	0.2	0.2	0	1	0.45	0.55	0.2	0.2	0	1	0.5	0.2	0	1	0	0	0	0.05	1	0.855089	81	W1	0.133	0.133	0.133	0.001	0.6	100	3	0	0	0	18	23	0	0
Dataset5W2	5	../simuData/DiseaseWeight/DiseaseWeight5/	0.1	100	0.45	0.55	0.2	0.2	0	1	0.45	0.55	0.2	0.2	0	1	0.45	0.55	0.2	0.2	0	1	0.5	0.2	0	1	0	0	0	0.05	1	0.855089	81	W2	0.131	0.132	0.132	0.005	0.6	100	5	0	2	0	33	20	2	0
Dataset5W3	5	../simuData/DiseaseWeight/DiseaseWeight5/	0.1	100	0.45	0.55	0.2	0.2	0	1	0.45	0.55	0.2	0.2	0	1	0.45	0.55	0.2	0.2	0	1	0.5	0.2	0	1	0	0	0	0.05	1	0.855089	81	W3	0.13	0.13	0.13	0.01	0.6	100	16	1	13	1	41	18	6	0
Dataset5W4	5	../simuData/DiseaseWeight/DiseaseWeight5/	0.1	100	0.45	0.55	0.2	0.2	0	1	0.45	0.55	0.2	0.2	0	1	0.45	0.55	0.2	0.2	0	1	0.5	0.2	0	1	0	0	0	0.05	1	0.855089	81	W4	0.12	0.13	0.13	0.02	0.6	100	26	7	25	1	49	20	12	0
Dataset5W5	5	../simuData/DiseaseWeight/DiseaseWeight5/	0.1	100	0.45	0.55	0.2	0.2	0	1	0.45	0.55	0.2	0.2	0	1	0.45	0.55	0.2	0.2	0	1	0.5	0.2	0	1	0	0	0	0.05	1	0.855089	81	W5	0.12	0.12	0.12	0.04	0.6	100	50	12	43	7	68	29	28	7
Dataset5W6	5	../simuData/DiseaseWeight/DiseaseWeight5/	0.1	100	0.45	0.55	0.2	0.2	0	1	0.45	0.55	0.2	0.2	0	1	0.45	0.55	0.2	0.2	0	1	0.5	0.2	0	1	0	0	0	0.05	1	0.855089	81	W6	0.1	0.12	0.12	0.06	0.6	100	82	48	75	30	89	72	55	26
Dataset5W7	5	../simuData/DiseaseWeight/DiseaseWeight5/	0.1	100	0.45	0.55	0.2	0.2	0	1	0.45	0.55	0.2	0.2	0	1	0.45	0.55	0.2	0.2	0	1	0.5	0.2	0	1	0	0	0	0.05	1	0.855089	81	W7	0.1	0.1	0.12	0.08	0.6	100	88	64	85	45	95	79	72	40
Dataset5W8	5	../simuData/DiseaseWeight/DiseaseWeight5/	0.1	100	0.45	0.55	0.2	0.2	0	1	0.45	0.55	0.2	0.2	0	1	0.45	0.55	0.2	0.2	0	1	0.5	0.2	0	1	0	0	0	0.05	1	0.855089	81	W8	0.1	0.1	0.1	0.1	0.6	100	88	71	86	63	96	88	73	61
Dataset6W1	6	../simuData/DiseaseWeight/DiseaseWeight6/	0.1	100	0.45	0.55	0.2	0.2	0	1	0.45	0.55	0.2	0.2	0	1	0.45	0.55	0.2	0.2	0	1	0.5	0.2	0	1	0	0	0	0.05	1	0.897976	84	W1	0.133	0.133	0.133	0.001	0.6	100	47	0	39	0	89	0	3	0
Dataset6W2	6	../simuData/DiseaseWeight/DiseaseWeight6/	0.1	100	0.45	0.55	0.2	0.2	0	1	0.45	0.55	0.2	0.2	0	1	0.45	0.55	0.2	0.2	0	1	0.5	0.2	0	1	0	0	0	0.05	1	0.897976	84	W2	0.131	0.132	0.132	0.005	0.6	100	53	1	44	0	81	4	8	0
Dataset6W3	6	../simuData/DiseaseWeight/DiseaseWeight6/	0.1	100	0.45	0.55	0.2	0.2	0	1	0.45	0.55	0.2	0.2	0	1	0.45	0.55	0.2	0.2	0	1	0.5	0.2	0	1	0	0	0	0.05	1	0.897976	84	W3	0.13	0.13	0.13	0.01	0.6	100	55	1	51	1	88	3	10	1
Dataset6W4	6	../simuData/DiseaseWeight/DiseaseWeight6/	0.1	100	0.45	0.55	0.2	0.2	0	1	0.45	0.55	0.2	0.2	0	1	0.45	0.55	0.2	0.2	0	1	0.5	0.2	0	1	0	0	0	0.05	1	0.897976	84	W4	0.12	0.13	0.13	0.02	0.6	100	74	2	68	1	95	23	25	0
Dataset6W5	6	../simuData/DiseaseWeight/DiseaseWeight6/	0.1	100	0.45	0.55	0.2	0.2	0	1	0.45	0.55	0.2	0.2	0	1	0.45	0.55	0.2	0.2	0	1	0.5	0.2	0	1	0	0	0	0.05	1	0.897976	84	W5	0.12	0.12	0.12	0.04	0.6	100	92	28	92	19	97	58	60	10
Dataset6W6	6	../simuData/DiseaseWeight/DiseaseWeight6/	0.1	100	0.45	0.55	0.2	0.2	0	1	0.45	0.55	0.2	0.2	0	1	0.45	0.55	0.2	0.2	0	1	0.5	0.2	0	1	0	0	0	0.05	1	0.897976	84	W6	0.1	0.12	0.12	0.06	0.6	100	96	62	95	46	99	81	78	35
Dataset6W7	6	../simuData/DiseaseWeight/DiseaseWeight6/	0.1	100	0.45	0.55	0.2	0.2	0	1	0.45	0.55	0.2	0.2	0	1	0.45	0.55	0.2	0.2	0	1	0.5	0.2	0	1	0	0	0	0.05	1	0.897976	84	W7	0.1	0.1	0.12	0.08	0.6	100	99	78	98	68	100	91	87	57
Dataset6W8	6	../simuData/DiseaseWeight/DiseaseWeight6/	0.1	100	0.45	0.55	0.2	0.2	0	1	0.45	0.55	0.2	0.2	0	1	0.45	0.55	0.2	0.2	0	1	0.5	0.2	0	1	0	0	0	0.05	1	0.897976	84	W8	0.1	0.1	0.1	0.1	0.6	100	99	90	99	82	100	95	94	74
Dataset7W1	7	../simuData/DiseaseWeight/DiseaseWeight7/	0.1	100	0.45	0.55	0.2	0.2	0	1	0.45	0.55	0.2	0.2	0	1	0.45	0.55	0.2	0.2	0	1	0.5	0.2	0	1	0	0	0	0.05	1	0.785998	86	W1	0.133	0.133	0.133	0.001	0.6	100	53	0	43	0	76	0	3	0
Dataset7W2	7	../simuData/DiseaseWeight/DiseaseWeight7/	0.1	100	0.45	0.55	0.2	0.2	0	1	0.45	0.55	0.2	0.2	0	1	0.45	0.55	0.2	0.2	0	1	0.5	0.2	0	1	0	0	0	0.05	1	0.785998	86	W2	0.131	0.132	0.132	0.005	0.6	100	63	1	57	0	86	2	4	0
Dataset7W3	7	../simuData/DiseaseWeight/DiseaseWeight7/	0.1	100	0.45	0.55	0.2	0.2	0	1	0.45	0.55	0.2	0.2	0	1	0.45	0.55	0.2	0.2	0	1	0.5	0.2	0	1	0	0	0	0.05	1	0.785998	86	W3	0.13	0.13	0.13	0.01	0.6	100	67	1	61	0	83	6	13	0
Dataset7W4	7	../simuData/DiseaseWeight/DiseaseWeight7/	0.1	100	0.45	0.55	0.2	0.2	0	1	0.45	0.55	0.2	0.2	0	1	0.45	0.55	0.2	0.2	0	1	0.5	0.2	0	1	0	0	0	0.05	1	0.785998	86	W4	0.12	0.13	0.13	0.02	0.6	100	85	4	82	2	92	17	30	0
Dataset7W5	7	../simuData/DiseaseWeight/DiseaseWeight7/	0.1	100	0.45	0.55	0.2	0.2	0	1	0.45	0.55	0.2	0.2	0	1	0.45	0.55	0.2	0.2	0	1	0.5	0.2	0	1	0	0	0	0.05	1	0.785998	86	W5	0.12	0.12	0.12	0.04	0.6	100	87	33	85	22	96	44	53	11
Dataset7W6	7	../simuData/DiseaseWeight/DiseaseWeight7/	0.1	100	0.45	0.55	0.2	0.2	0	1	0.45	0.55	0.2	0.2	0	1	0.45	0.55	0.2	0.2	0	1	0.5	0.2	0	1	0	0	0	0.05	1	0.785998	86	W6	0.1	0.12	0.12	0.06	0.6	100	99	51	98	39	99	63	77	30
Dataset7W7	7	../simuData/DiseaseWeight/DiseaseWeight7/	0.1	100	0.45	0.55	0.2	0.2	0	1	0.45	0.55	0.2	0.2	0	1	0.45	0.55	0.2	0.2	0	1	0.5	0.2	0	1	0	0	0	0.05	1	0.785998	86	W7	0.1	0.1	0.12	0.08	0.6	100	99	70	99	61	100	77	83	50
Dataset7W8	7	../simuData/DiseaseWeight/DiseaseWeight7/	0.1	100	0.45	0.55	0.2	0.2	0	1	0.45	0.55	0.2	0.2	0	1	0.45	0.55	0.2	0.2	0	1	0.5	0.2	0	1	0	0	0	0.05	1	0.785998	86	W8	0.1	0.1	0.1	0.1	0.6	100	99	82	99	75	100	90	91	71
Dataset8W1	8	../simuData/DiseaseWeight/DiseaseWeight8/	0.1	100	0.45	0.55	0.2	0.2	0	1	0.45	0.55	0.2	0.2	0	1	0.45	0.55	0.2	0.2	0	1	0.5	0.2	0	1	0	0	0	0.05	1	0.987916	72	W1	0.133	0.133	0.133	0.001	0.6	100	93	0	89	0	100	0	10	0
Dataset8W2	8	../simuData/DiseaseWeight/DiseaseWeight8/	0.1	100	0.45	0.55	0.2	0.2	0	1	0.45	0.55	0.2	0.2	0	1	0.45	0.55	0.2	0.2	0	1	0.5	0.2	0	1	0	0	0	0.05	1	0.987916	72	W2	0.131	0.132	0.132	0.005	0.6	100	91	0	91	0	99	2	21	0
Dataset8W3	8	../simuData/DiseaseWeight/DiseaseWeight8/	0.1	100	0.45	0.55	0.2	0.2	0	1	0.45	0.55	0.2	0.2	0	1	0.45	0.55	0.2	0.2	0	1	0.5	0.2	0	1	0	0	0	0.05	1	0.987916	72	W3	0.13	0.13	0.13	0.01	0.6	100	87	1	87	0	95	11	28	0
Dataset8W4	8	../simuData/DiseaseWeight/DiseaseWeight8/	0.1	100	0.45	0.55	0.2	0.2	0	1	0.45	0.55	0.2	0.2	0	1	0.45	0.55	0.2	0.2	0	1	0.5	0.2	0	1	0	0	0	0.05	1	0.987916	72	W4	0.12	0.13	0.13	0.02	0.6	100	92	10	91	3	99	23	45	1
Dataset8W5	8	../simuData/DiseaseWeight/DiseaseWeight8/	0.1	100	0.45	0.55	0.2	0.2	0	1	0.45	0.55	0.2	0.2	0	1	0.45	0.55	0.2	0.2	0	1	0.5	0.2	0	1	0	0	0	0.05	1	0.987916	72	W5	0.12	0.12	0.12	0.04	0.6	100	98	27	98	9	100	54	69	7
Dataset8W6	8	../simuData/DiseaseWeight/DiseaseWeight8/	0.1	100	0.45	0.55	0.2	0.2	0	1	0.45	0.55	0.2	0.2	0	1	0.45	0.55	0.2	0.2	0	1	0.5	0.2	0	1	0	0	0	0.05	1	0.987916	72	W6	0.1	0.12	0.12	0.06	0.6	100	97	57	97	36	100	74	84	29
Dataset8W7	8	../simuData/DiseaseWeight/DiseaseWeight8/	0.1	100	0.45	0.55	0.2	0.2	0	1	0.45	0.55	0.2	0.2	0	1	0.45	0.55	0.2	0.2	0	1	0.5	0.2	0	1	0	0	0	0.05	1	0.987916	72	W7	0.1	0.1	0.12	0.08	0.6	100	99	78	99	60	100	82	85	54
Dataset8W8	8	../simuData/DiseaseWeight/DiseaseWeight8/	0.1	100	0.45	0.55	0.2	0.2	0	1	0.45	0.55	0.2	0.2	0	1	0.45	0.55	0.2	0.2	0	1	0.5	0.2	0	1	0	0	0	0.05	1	0.987916	72	W8	0.1	0.1	0.1	0.1	0.6	100	99	87	99	72	100	91	96	61
Dataset9W1	9	../simuData/DiseaseWeight/DiseaseWeight9/	0.1	100	0.45	0.55	0.2	0.2	0	1	0.45	0.55	0.2	0.2	0	1	0.45	0.55	0.2	0.2	0	1	0.5	0.2	0	1	0	0	0	0.05	1	1.01012	81	W1	0.133	0.133	0.133	0.001	0.6	100	43	0	37	0	79	5	2	0
Dataset9W2	9	../simuData/DiseaseWeight/DiseaseWeight9/	0.1	100	0.45	0.55	0.2	0.2	0	1	0.45	0.55	0.2	0.2	0	1	0.45	0.55	0.2	0.2	0	1	0.5	0.2	0	1	0	0	0	0.05	1	1.01012	81	W2	0.131	0.132	0.132	0.005	0.6	100	64	0	56	0	83	7	8	0
Dataset9W3	9	../simuData/DiseaseWeight/DiseaseWeight9/	0.1	100	0.45	0.55	0.2	0.2	0	1	0.45	0.55	0.2	0.2	0	1	0.45	0.55	0.2	0.2	0	1	0.5	0.2	0	1	0	0	0	0.05	1	1.01012	81	W3	0.13	0.13	0.13	0.01	0.6	100	64	0	58	0	85	4	13	0
Dataset9W4	9	../simuData/DiseaseWeight/DiseaseWeight9/	0.1	100	0.45	0.55	0.2	0.2	0	1	0.45	0.55	0.2	0.2	0	1	0.45	0.55	0.2	0.2	0	1	0.5	0.2	0	1	0	0	0	0.05	1	1.01012	81	W4	0.12	0.13	0.13	0.02	0.6	100	70	5	63	2	89	19	26	1
Dataset9W5	9	../simuData/DiseaseWeight/DiseaseWeight9/	0.1	100	0.45	0.55	0.2	0.2	0	1	0.45	0.55	0.2	0.2	0	1	0.45	0.55	0.2	0.2	0	1	0.5	0.2	0	1	0	0	0	0.05	1	1.01012	81	W5	0.12	0.12	0.12	0.04	0.6	100	90	24	89	15	97	42	64	12
Dataset9W6	9	../simuData/DiseaseWeight/DiseaseWeight9/	0.1	100	0.45	0.55	0.2	0.2	0	1	0.45	0.55	0.2	0.2	0	1	0.45	0.55	0.2	0.2	0	1	0.5	0.2	0	1	0	0	0	0.05	1	1.01012	81	W6	0.1	0.12	0.12	0.06	0.6	100	97	42	96	27	98	65	77	27
Dataset9W7	9	../simuData/DiseaseWeight/DiseaseWeight9/	0.1	100	0.45	0.55	0.2	0.2	0	1	0.45	0.55	0.2	0.2	0	1	0.45	0.55	0.2	0.2	0	1	0.5	0.2	0	1	0	0	0	0.05	1	1.01012	81	W7	0.1	0.1	0.12	0.08	0.6	100	99	63	98	48	100	82	85	46
Dataset9W8	9	../simuData/DiseaseWeight/DiseaseWeight9/	0.1	100	0.45	0.55	0.2	0.2	0	1	0.45	0.55	0.2	0.2	0	1	0.45	0.55	0.2	0.2	0	1	0.5	0.2	0	1	0	0	0	0.05	1	1.01012	81	W8	0.1	0.1	0.1	0.1	0.6	100	99	75	99	61	100	92	94	60
Dataset10W1	10	../simuData/DiseaseWeight/DiseaseWeight10/	0.1	100	0.45	0.55	0.2	0.2	0	1	0.45	0.55	0.2	0.2	0	1	0.45	0.55	0.2	0.2	0	1	0.5	0.2	0	1	0	0	0	0.05	1	0.717605	81	W1	0.133	0.133	0.133	0.001	0.6	100	11	0	5	0	15	0	0	0
Dataset10W2	10	../simuData/DiseaseWeight/DiseaseWeight10/	0.1	100	0.45	0.55	0.2	0.2	0	1	0.45	0.55	0.2	0.2	0	1	0.45	0.55	0.2	0.2	0	1	0.5	0.2	0	1	0	0	0	0.05	1	0.717605	81	W2	0.131	0.132	0.132	0.005	0.6	100	25	0	17	0	30	0	0	0
Dataset10W3	10	../simuData/DiseaseWeight/DiseaseWeight10/	0.1	100	0.45	0.55	0.2	0.2	0	1	0.45	0.55	0.2	0.2	0	1	0.45	0.55	0.2	0.2	0	1	0.5	0.2	0	1	0	0	0	0.05	1	0.717605	81	W3	0.13	0.13	0.13	0.01	0.6	100	29	5	21	0	33	4	4	0
Dataset10W4	10	../simuData/DiseaseWeight/DiseaseWeight10/	0.1	100	0.45	0.55	0.2	0.2	0	1	0.45	0.55	0.2	0.2	0	1	0.45	0.55	0.2	0.2	0	1	0.5	0.2	0	1	0	0	0	0.05	1	0.717605	81	W4	0.12	0.13	0.13	0.02	0.6	100	43	16	36	7	51	17	8	0
Dataset10W5	10	../simuData/DiseaseWeight/DiseaseWeight10/	0.1	100	0.45	0.55	0.2	0.2	0	1	0.45	0.55	0.2	0.2	0	1	0.45	0.55	0.2	0.2	0	1	0.5	0.2	0	1	0	0	0	0.05	1	0.717605	81	W5	0.12	0.12	0.12	0.04	0.6	100	75	44	68	33	78	49	32	16
Dataset10W6	10	../simuData/DiseaseWeight/DiseaseWeight10/	0.1	100	0.45	0.55	0.2	0.2	0	1	0.45	0.55	0.2	0.2	0	1	0.45	0.55	0.2	0.2	0	1	0.5	0.2	0	1	0	0	0	0.05	1	0.717605	81	W6	0.1	0.12	0.12	0.06	0.6	100	88	75	84	62	91	78	62	41
Dataset10W7	10	../simuData/DiseaseWeight/DiseaseWeight10/	0.1	100	0.45	0.55	0.2	0.2	0	1	0.45	0.55	0.2	0.2	0	1	0.45	0.55	0.2	0.2	0	1	0.5	0.2	0	1	0	0	0	0.05	1	0.717605	81	W7	0.1	0.1	0.12	0.08	0.6	100	96	88	94	82	96	87	72	51
Dataset10W8	10	../simuData/DiseaseWeight/DiseaseWeight10/	0.1	100	0.45	0.55	0.2	0.2	0	1	0.45	0.55	0.2	0.2	0	1	0.45	0.55	0.2	0.2	0	1	0.5	0.2	0	1	0	0	0	0.05	1	0.717605	81	W8	0.1	0.1	0.1	0.1	0.6	100	98	88	94	88	98	89	78	71
