# Supplementary material for: miMatch: a microbial metabolic background matching tool for mitigating host confounding in metagenomics research
Source: Gut Microbes. 2024 Nov 27;16(1):2434029. doi: 10.1080/19490976.2024.2434029 (PMC11610556; doi:10.1080/19490976.2024.2434029)
Supplement: Supplemental Material [file KGMI_A_2434029_SM5999.zip › KGMI 2434029 Supplementary/Table S3_studyInformation_psmResults.xlsx]

## Sheet: Table S3
		Basic information							Propensity score change										Alpha diversity																								Beta diversity				Differential taxa
	Project	Study	Trial 0	Trial 1	N_trial 0	N_trial 1	Trial 1 disease type_ICD11	body_site	Unmatched_Control	Unmatched_Case	Matched_Control	Matched_Case	Unmatched_Delta	Matched_Delta	Unmatched_cohen's d	Unmatched_p(mannwhitneyu)	Matched_cohen's d	Matched_p(wilcoxon)	Unmatched_chao1_mean(Trial=0)	Unmatched_chao1_mean(Trial=1)	Unmatched_chao1_cohen's d	Unmatched_chao1_p(mannwhitneyu)	Matched_chao1_mean(Trial=0)	Matched_chao1_mean(Trial=1)	Matched_chao1_cohen's d	Matched_chao1_p(wilcoxon)	Unmatched_shannon_mean(Trial=0)	Unmatched_shannon_mean(Trial=1)	Unmatched_shannon_cohen's d	Unmatched_shannon_p(mannwhitneyu)	Matched_shannon_mean(Trial=0)	Matched_shannon_mean(Trial=1)	Matched_shannon_cohen's d	Matched_shannon_p(wilcoxon)	Unmatched_simpson_mean(Trial=0)	Unmatched_simpson_mean(Trial=1)	Unmatched_simpson_cohen's d	Unmatched_simpson_p(mannwhitneyu)	Matched_simpson_mean(Trial=0)	Matched_simpson_mean(Trial=1)	Matched_simpson_cohen's d	Matched_simpson_p(wilcoxon)	Unmatched_p(ANOSIM)	Matched_p(ANOSIM)	Unmatched_p(PERMANOVA)	Matched_p(PERMANOVA)	Unmatched_p<0.05	Matched_p<0.05	Overlap_p<0.05
0	08	BrooksB_2017	control	premature_born	5	403	Other	stool	0.938393	0.988357	0.983176	0.983748	0.049964	0.000572431	1.86635	0.000635413	0.0187629	1.41754e-09	14.6	14.2159	0.0575462	0.491614	17.811	12.0427	1.23292	5.3748e-20	2.17801	1.81408	0.496763	0.103286	2.61078	1.62312	2.00345	1.17028e-26	0.687681	0.57105	0.570387	0.101922	0.77808	0.528259	1.72127	2.92685e-26	0.027	0.037	0.001	0.003	17	73	17
1	09	Castro-NallarE_2015	control	schizofrenia	16	16	Mental, behavioural or neurodevelopmental disorders	oralcavity	0.373933	0.626067	0.627506	0.631632	0.252133	0.00412645	1.11968	0.00120684	0.0479269	0.539189	85.8125	72.625	0.40953	0.145536	90.5714	68.6667	0.824721	0.0215712	3.91438	3.71298	0.278561	0.177905	4.10108	3.66198	0.61554	0.0501919	0.862741	0.824826	0.332026	0.149997	0.869871	0.809918	0.484837	0.146964	0.001	0.039	0.001	0.031	48	91	24
2	100	ZhuF_2020	control	schizofrenia	81	90	Mental, behavioural or neurodevelopmental disorders	stool	0.505029	0.545474	0.532	0.532048	0.0404442	4.85772e-05	0.407526	0.00947565	0.000603272	0.792731	95.679	102.933	0.358843	0.0183007	98.2242	101.806	0.186338	0.177882	3.10785	3.4646	0.320463	0.0147649	3.17063	3.44402	0.233492	0.0311617	0.70764	0.759497	0.247779	0.0179084	0.704676	0.755509	0.229962	0.0279987	0.011	0.023	0.022	0.035	70	170	65
3	11	ChngKR_2016	control	AD	40	38	Diseases of the nervous system	skin	0.384598	0.595161	0.550404	0.552864	0.210563	0.00246007	1.02026	2.98919e-05	0.0153475	0.399338	59.35	53.7632	0.260996	0.0469262	60.3617	58.5745	0.0822807	0.351251	2.83215	2.43935	0.402539	0.0396797	2.8928	2.53837	0.385933	0.00465354	0.675303	0.575489	0.478557	0.0363745	0.686453	0.59306	0.501429	0.000413241	0.003	0.002	0.001	0.003	54	152	46
4	15	DavidLA_2015	control	acute_diarrhoea	9	38	Certain infectious or parasitic diseases	stool	0.420025	0.90052	0.780704	0.784387	0.480495	0.00368342	2.40375	4.6757e-05	0.0151176	0.425781	55.2222	31.7895	1.11252	0.000977518	58.3333	40.7778	1.25326	0.0390625	3.45504	2.39065	0.999444	0.00357076	3.60225	3.24513	0.716451	0.0976562	0.792927	0.626022	0.736313	0.0219917	0.827571	0.799676	0.392488	0.25	0.041	0.912	0.001	0.172	90	23	15
5	18_1	FengQ_2015	control	adenoma	61	47	Histopathology	stool	0.433683	0.437134	0.434935	0.4351	0.00345105	0.000164302	0.116946	0.166849	0.00680935	0.603792	104.656	109.553	0.219774	0.0774344	108.543	110.087	0.0664624	0.691497	4.12786	4.20331	0.103017	0.428692	4.35408	4.20526	0.220875	0.258149	0.875752	0.890653	0.165961	0.492584	0.899622	0.890713	0.124805	0.277004	0.122	0.41	0.046	0.139	34	49	15
6	18_2	FengQ_2015	control	CRC	61	46	Neoplasms	stool	0.347956	0.53858	0.522078	0.522016	0.190624	6.17187e-05	0.958951	5.69007e-06	0.000386922	0.883201	104.656	130.696	1.22983	2.55731e-08	105.287	128.713	1.13673	1.88993e-13	4.12786	4.26009	0.158876	0.138853	4.33524	4.28612	0.0644766	0.905428	0.875752	0.871061	0.0410379	0.38973	0.892161	0.878343	0.137105	0.679876	0.001	0.022	0.001	0.003	107	203	89
7	18_3	FengQ_2015	adenoma	CRC	47	46	Neoplasms	stool	0.41276	0.596022	0.476357	0.47574	0.183261	0.000616917	0.93709	4.10554e-05	0.00358563	0.618135	129.696	109.553	0.887674	4.21295e-05	127.549	111.324	0.787475	4.33247e-06	4.22173	4.20331	0.0247242	0.224557	4.34959	4.32248	0.0397772	0.52851	0.868567	0.890653	0.219167	0.452596	0.890171	0.889828	0.00403674	0.586211	0.008	0.209	0.006	0.114	74	133	47
8	24_1	GhensiP_2019	control	mucositis	70	20	Diseases of the respiratory system	oralcavity	0.193085	0.324202	0.302403	0.302735	0.131117	0.000331576	0.887422	0.000323098	0.00224927	0.857019	56.1	34.6	0.626284	0.00978196	35.0811	36.1081	0.039354	0.671325	3.34952	2.82325	0.521914	0.0191296	2.97375	2.81879	0.159281	0.330521	0.801903	0.734467	0.43471	0.0150368	0.748225	0.729505	0.105308	0.394006	0.001	0.027	0.001	0.096	57	17	11
9	24_2	GhensiP_2019	mucositis	peri-implantitis	20	23	Diseases of the digestive system	oralcavity	0.483814	0.579293	0.602639	0.603053	0.0954789	0.000413437	0.635521	0.0210142	0.0100447	0.88106	33.6	36.5217	0.123902	0.312932	25.72	30.18	0.261599	0.244255	2.77049	3.32707	0.630344	0.0186776	2.73766	3.15343	0.537172	0.0122442	0.729225	0.815513	0.616214	0.0222785	0.729052	0.802438	0.557581	0.00290101	0.001	0.001	0.002	0.002	16	55	15
10	24_3	GhensiP_2019	control	peri-implantitis	70	23	Diseases of the digestive system	oralcavity	0.177518	0.459727	0.447888	0.448141	0.282209	0.000252331	1.41508	3.77803e-07	0.00138386	0.932281	56.1	36.5217	0.578982	0.0148797	29.5556	38.7778	0.316728	0.0814285	3.34952	3.32707	0.0226734	0.410186	2.91333	3.36028	0.455968	0.154045	0.801903	0.815513	0.0934579	0.410186	0.741287	0.817095	0.507866	0.167351	0.001	0.001	0.001	0.001	107	26	22
11	26	GuptaA_2019	control	CRC	30	30	Neoplasms	stool	0.277921	0.722079	0.69882	0.700677	0.444157	0.00185754	1.76	4.42055e-07	0.00857253	0.741069	41.5	60.7667	1.04222	4.85661e-05	51.9024	58.9512	0.369422	0.0726761	2.64687	3.83825	1.28033	4.75697e-06	3.68421	3.90059	0.326524	0.0481378	0.650133	0.856241	1.15103	3.61041e-06	0.849071	0.871592	0.305831	0.020719	0.001	0.097	0.001	0.001	93	139	80
12	27	HallAB_2017	control	IBD	74	185	Diseases of the digestive system	stool	0.689009	0.724396	0.717777	0.717755	0.0353872	2.21255e-05	0.433205	0.00172765	0.00031486	0.792139	68.1757	72.2432	0.150043	0.150799	68.0328	72.332	0.156642	0.0883857	3.86629	3.88999	0.0288904	0.128438	3.78784	3.88923	0.101969	0.852085	0.859737	0.861389	0.0143974	0.0998278	0.826588	0.860529	0.203852	0.150315	0.547	0.527	0.001	0.001	167	368	164
13	28_1	HanniganGD_2017	control	adenoma	28	26	Histopathology	stool	0.423905	0.543487	0.445541	0.444965	0.119581	0.000575628	0.715133	0.0124844	0.00443322	0.932281	43.5714	38.2308	0.43619	0.0415917	39	38.7222	0.0247072	0.569455	3.55698	3.41748	0.183781	0.252544	3.52176	3.6021	0.160045	0.609459	0.837849	0.813301	0.17642	0.241611	0.84175	0.859428	0.226145	0.670525	0.208	0.364	0.215	0.488	10	7	1
14	28_2	HanniganGD_2017	control	CRC	28	27	Neoplasms	stool	0.441089	0.542574	0.462791	0.462708	0.101485	8.33131e-05	0.661116	0.0212433	0.000702151	0.882458	43.5714	43.8889	0.0244057	0.446384	44.05	46.55	0.213872	0.349862	3.55698	3.45091	0.137425	0.303803	3.6647	3.58083	0.134149	0.339916	0.837849	0.809065	0.194379	0.292132	0.852507	0.83724	0.160017	0.288298	0.287	0.472	0.367	0.494	8	42	7
15	28_3	HanniganGD_2017	adenoma	CRC	26	27	Neoplasms	stool	0.423844	0.559854	0.442488	0.44254	0.13601	5.19049e-05	0.778523	0.00686608	0.000450354	0.968736	42.8889	38.2308	0.355071	0.138581	43.0323	35.7742	0.790011	0.00868	3.40447	3.41748	0.0152141	0.377763	3.42994	3.47408	0.0712121	0.505231	0.805325	0.813301	0.0455415	0.405091	0.814018	0.839541	0.213475	0.131316	0.318	0.357	0.28	0.255	4	35	2
16	30	Heitz-BuschartA_2016	control	T1D	26	27	Endocrine, nutritional or metabolic diseases	stool	0.499937	0.51858	0.523723	0.523434	0.0186431	0.000288916	0.271434	0.111469	0.00469987	0.768296	98.2308	98.7407	0.034543	0.492896	95.875	98.4583	0.18211	0.473166	4.30543	4.2808	0.0339105	0.418939	4.39134	4.2713	0.181897	0.583806	0.872344	0.88165	0.0934535	0.405091	0.890674	0.880668	0.108133	0.603311	0.078	0.159	0.045	0.095	32	47	27
17	36	HMP_2019_ibdmdb	control	IBD	426	1201	Diseases of the digestive system	stool	0.729898	0.741102	0.740795	0.740801	0.0112034	6.36952e-06	0.23405	2.33193e-08	0.000140357	0.244954	59.5047	49.6278	0.617355	6.07968e-28	58.0067	49.7814	0.534615	3.56338e-39	3.37346	3.13511	0.312788	6.55273e-10	3.30184	3.14249	0.214041	3.72609e-07	0.801268	0.778236	0.165818	1.38808e-06	0.794772	0.779697	0.114505	0.0114117	0.111	0.296	0.001	0.001	223	327	206
18	37_1	HMP_2019_t2d	control	IGT	46	239	Endocrine, nutritional or metabolic diseases	stool	0.776269	0.850593	0.844829	0.844807	0.0743234	2.15608e-05	0.7287	9.49913e-07	0.000251045	0.967054	68.7609	71.6444	0.156237	0.112848	72.1172	72.1172	0	0.571146	3.91995	4.0251	0.139383	0.0519373	4.11183	4.09067	0.0327161	0.345886	0.857338	0.860541	0.0269776	0.240634	0.887068	0.87146	0.170857	0.473128	0.466	0.337	0.001	0.001	112	260	98
19	37_2	HMP_2019_t2d	IGT	T2D	239	11	Endocrine, nutritional or metabolic diseases	stool	0.0351885	0.235449	0.0512233	0.0512768	0.200261	5.34759e-05	2.5947	0.000613717	0.00141799	1	70.6444	78.4545	0.368167	0.0374686	74.875	107.125	1.53203	0.015625	3.9844	3.5756	0.467014	0.0225202	4.49012	4.8864	1.18083	0.0390625	0.857837	0.687738	1.1454	0.0623685	0.915355	0.938288	0.740225	0.148438	0.068	0.001	0.001	0.003	77	48	39
20	37_3	HMP_2019_t2d	control	T2D	46	11	Endocrine, nutritional or metabolic diseases	stool	0.113773	0.524221	0.345308	0.346067	0.410448	0.000758981	1.96995	1.35846e-05	0.00377449	0.945312	68.7609	78.4545	0.351664	0.0427511	79.75	107.125	1.28151	0.015625	3.91995	3.5756	0.293626	0.0384049	4.42565	4.8864	1.10306	0.0078125	0.857338	0.687738	0.820674	0.103127	0.914155	0.938288	0.894764	0.109375	0.016	0.001	0.001	0.001	83	55	41
21	38	IjazUZ_2017	control	IBD	38	56	Diseases of the digestive system	stool	0.393433	0.733027	0.585897	0.588407	0.339594	0.00250974	1.46965	5.3083e-09	0.0118553	0.192081	60.4474	41.9464	1.20714	1.63598e-08	62.1852	45.2222	1.1323	3.84784e-07	4.0082	3.13145	1.19296	2.97832e-08	4.07349	3.35054	1.22801	2.2307e-06	0.881313	0.784727	0.720303	1.32733e-06	0.888029	0.8262	0.666407	0.000209978	0.001	0.001	0.001	0.001	113	118	79
22	39	JieZ_2017	control	ACVD	171	214	Diseases of the circulatory system	stool	0.492784	0.606233	0.585712	0.585839	0.113449	0.000126958	0.724162	1.72063e-12	0.000841342	0.553667	99.655	116.411	0.58921	4.20802e-08	106.823	116.678	0.344446	5.80188e-06	4.03314	4.18447	0.21516	0.0130872	4.15527	4.21741	0.0982084	0.156904	0.86444	0.879025	0.15745	0.162804	0.878214	0.884207	0.0795874	0.312934	0.001	0.003	0.001	0.001	185	319	164
23	40_1	KarlssonFH_2013	control	IGT	43	49	Endocrine, nutritional or metabolic diseases	stool	0.496967	0.563886	0.572251	0.572139	0.0669197	0.000111663	0.523386	0.0378328	0.00131487	0.852268	99.4884	101.98	0.142388	0.413232	101.08	101.299	0.0138577	0.699871	4.67103	4.68278	0.0364144	0.496878	4.71272	4.67843	0.118613	0.383278	0.922729	0.929239	0.258081	0.15825	0.928207	0.928582	0.0184097	0.862236	0.013	0.519	0.003	0.005	39	138	35
24	40_2	KarlssonFH_2013	IGT	T2D	49	53	Endocrine, nutritional or metabolic diseases	stool	0.493586	0.543666	0.530001	0.529762	0.0500794	0.000239141	0.454798	0.0115864	0.00255266	0.761591	100.98	99.1321	0.0989505	0.479958	97.898	99.7347	0.0947906	0.324569	4.64863	4.60686	0.112377	0.368853	4.59056	4.62982	0.110793	0.527614	0.927914	0.92364	0.156724	0.396963	0.926164	0.925072	0.0415577	0.636572	0.103	0.054	0.067	0.023	13	33	7
25	40_3	KarlssonFH_2013	control	T2D	43	53	Endocrine, nutritional or metabolic diseases	stool	0.524341	0.574591	0.569288	0.569427	0.0502494	0.000139437	0.455603	0.0327429	0.00150441	0.781171	99.4884	99.1321	0.0250184	0.413935	98.4423	99.5192	0.0782602	0.689231	4.67103	4.60686	0.17388	0.200477	4.65804	4.62231	0.104676	0.579705	0.922729	0.92364	0.0306082	0.361801	0.923462	0.924758	0.0472796	0.381115	0.033	0.102	0.003	0.003	47	174	47
26	43	KieserS_2018	control	acute_diarrhoea	9	18	Certain infectious or parasitic diseases	stool	0.508755	0.745622	0.538052	0.537286	0.236867	0.000766339	1.10919	0.00838523	0.00392703	1	54.6667	31.0556	2.28945	8.59781e-05	59.25	41.25	2.59134	0.125	3.1041	1.46769	2.22496	9.61215e-05	3.1556	2.00661	2.59192	0.125	0.790496	0.440576	1.63492	0.000143851	0.807088	0.615417	1.41168	0.125	0.001	0.24	0.001	0.139	64	10	8
27	44	KosticAD_2015	control	T1D	89	31	Endocrine, nutritional or metabolic diseases	stool	0.241224	0.307455	0.288946	0.289604	0.0662309	0.000658056	0.641325	0.00447422	0.00668381	0.224954	57.764	53.5161	0.260159	0.123545	58.175	53.3625	0.315303	0.0170069	3.62805	3.71594	0.119124	0.33299	3.66931	3.76135	0.125781	0.529799	0.845838	0.858398	0.121986	0.384464	0.846642	0.865575	0.175782	0.32549	0.9	0.758	0.001	0.008	51	107	49
28	48_1	LiJ_2014	control	IBD	10	140	Diseases of the digestive system	stool	0.924762	0.933946	0.937271	0.937395	0.00918376	0.00012402	0.293732	0.0316425	0.0103665	0.426617	81.4	113.779	1.14401	0.000367918	70.823	115.336	1.98475	8.75554e-19	3.82503	4.37895	0.757081	0.00386839	3.60204	4.34422	1.05546	1.67859e-09	0.852629	0.893663	0.478192	0.00771235	0.835455	0.892776	0.584126	1.35467e-06	0.08	0.197	0.016	0.013	57	312	50
29	48_2	LiJ_2014	IBD	T1D	140	31	Endocrine, nutritional or metabolic diseases	stool	0.135263	0.389133	0.320695	0.32036	0.25387	0.000335346	1.51654	6.25079e-11	0.00193496	0.935224	112.771	107.71	0.190161	0.0732959	129.857	106.429	1.14112	5.90124e-06	4.34177	4.56942	0.32632	0.129522	4.62914	4.49758	0.23776	0.170952	0.891624	0.913991	0.275978	0.21189	0.904885	0.9078	0.0483899	0.495587	0.544	0.001	0.001	0.001	144	141	75
30	48_3	LiJ_2014	IBD	T2D	140	79	Endocrine, nutritional or metabolic diseases	stool	0.273488	0.515338	0.436627	0.438088	0.24185	0.00146136	1.20943	1.08168e-14	0.00784472	0.0857156	112.771	101.089	0.466276	4.73803e-05	117.908	99.8218	0.833092	1.24568e-12	4.34177	4.31296	0.0385853	0.336128	4.45704	4.18821	0.35649	0.000421402	0.891624	0.881717	0.105201	0.329671	0.896185	0.866635	0.289186	0.00201855	0.004	0.001	0.001	0.001	151	263	121
31	48_4	LiJ_2014	T1D	T2D	31	79	Endocrine, nutritional or metabolic diseases	stool	0.640274	0.748753	0.721496	0.721541	0.108479	4.53803e-05	0.736655	0.000132351	0.000388598	0.922902	106.71	101.089	0.349772	0.048976	102.724	103.448	0.0478891	0.950601	4.53416	4.31296	0.325797	0.11457	4.36529	4.4666	0.21041	0.157662	0.912361	0.881717	0.329376	0.192048	0.904874	0.902944	0.0367169	0.396557	0.594	0.26	0.001	0.021	50	77	25
32	48_5	LiJ_2014	control	T1D	10	31	Endocrine, nutritional or metabolic diseases	stool	0.521925	0.831637	0.849363	0.849531	0.309713	0.000167664	1.46988	0.000318478	0.00216998	0.945312	81.4	107.71	1.62871	0.00119391	89.5	108.625	1.58517	0.015625	3.82503	4.56942	1.51773	0.000284762	4.24484	4.4313	0.486674	0.546875	0.852629	0.913991	1.02833	0.00329268	0.894814	0.894785	0.000523789	0.84375	0.005	0.182	0.04	0.702	38	42	11
33	48_6	LiJ_2014	control	T2D	10	79	Endocrine, nutritional or metabolic diseases	stool	0.841654	0.893462	0.884793	0.884977	0.0518079	0.000184494	0.723063	0.037024	0.00436149	0.768883	81.4	101.089	1.12462	0.00393602	85.8333	103.048	0.869835	0.000250475	3.82503	4.31296	0.655733	0.00826693	3.92677	4.31414	0.610507	0.000357259	0.852629	0.881717	0.277901	0.0216833	0.864364	0.883532	0.215541	0.0282072	0.071	0.045	0.115	0.338	39	127	32
34	49_1	LiJ_2017	control	hypertension	41	99	Diseases of the circulatory system	stool	0.689348	0.714512	0.712254	0.712408	0.0251639	0.000153568	0.338516	0.0515373	0.00306671	0.730093	71	70.2222	0.0422462	0.478995	71.4298	72.5614	0.065185	0.3695	3.08796	2.91501	0.180699	0.119637	3.04808	2.87365	0.190524	0.0338243	0.744049	0.707794	0.187508	0.106476	0.739066	0.695401	0.231527	0.00595986	0.285	0.104	0.04	0.037	19	170	18
35	49_2	LiJ_2017	hypertension	pre-hypertension	99	56	Diseases of the circulatory system	stool	0.355444	0.371626	0.37155	0.371626	0.0161827	7.63749e-05	0.259574	0.07341	0.00137561	0.66533	69.2222	69.125	0.00528619	0.496284	72.7857	69.125	0.207476	0.0906937	2.86314	2.75299	0.113073	0.293918	2.93365	2.75299	0.194623	0.110328	0.702006	0.684007	0.0904518	0.226455	0.721829	0.684007	0.20453	0.0775467	0.843	0.092	0.146	0.094	18	91	13
36	49_3	LiJ_2017	control	pre-hypertension	41	56	Diseases of the circulatory system	stool	0.56223	0.588367	0.585843	0.586045	0.0261371	0.000201407	0.326485	0.0866022	0.00396494	0.631678	71	69.125	0.110692	0.367038	71.5612	70.446	0.0665464	0.617417	3.08796	2.75299	0.362559	0.0290405	3.13643	2.88604	0.314121	0.00111866	0.744049	0.684007	0.305831	0.0209839	0.759809	0.713903	0.276279	0.000374546	0.014	0.037	0.03	0.059	23	109	22
37	50_1	LiSS_2016	control	FMT	5	40	Diseases of the digestive system	stool	0.678164	0.91523	0.925988	0.927465	0.237066	0.00147766	1.73877	0.00319818	0.0142303	0.742188	109.4	106.95	0.155204	0.287659	118.25	105.875	1.07992	0.078125	4.72286	4.39921	0.578276	0.0624018	4.70872	4.52336	0.67478	0.3125	0.932666	0.898892	0.488635	0.0580872	0.936318	0.918265	0.787	0.195312	0.304	0.879	0.003	0.119	66	92	47
38	50_2	LiSS_2016	FMT	metabolic_syndrome	40	10	Diseases of the digestive system	stool	0.161038	0.355849	0.252553	0.25191	0.194812	0.000642851	1.17789	0.00342271	0.00516523	0.382812	105.95	101.4	0.252063	0.0761223	105	106.5	0.0605351	0.84375	4.36222	4.42255	0.0946403	0.181541	4.61528	4.67596	0.115232	0.84375	0.896956	0.900083	0.0406779	0.140231	0.924183	0.928477	0.135707	0.640625	0.478	0.487	0.782	0.482	2	2	0
39	50_3	LiSS_2016	control	metabolic_syndrome	5	10	Diseases of the digestive system	stool	0.455105	0.772447	0.451416	0.446434	0.317342	0.00498254	1.28902	0.0117325	0.0226685	1	109.4	101.4	0.363417	0.109923	109.667	117.333	0.247979	0.75	4.72286	4.42255	0.436644	0.25028	4.83158	5.10496	1.6227	0.5	0.932666	0.900083	0.441015	0.290771	0.938698	0.946135	0.762392	0.5	0.467	0.819	0.017	0.402	33	0	0
40	54_1	LoombaR_2017	control	cirrhosis	36	9	Diseases of the digestive system	stool	0.168797	0.324813	0.263025	0.264596	0.156016	0.00157156	1.00788	0.00433617	0.0101214	0.454285	76.6389	70.3333	0.249329	0.324854	73.2667	79.2667	0.243749	0.524475	3.89764	3.65326	0.264486	0.201277	3.5656	3.8863	0.333522	0.389404	0.846047	0.83292	0.087953	0.170911	0.796301	0.859915	0.383462	0.488708	0.018	0.08	0.027	0.199	28	39	18
41	54_2	LoombaR_2017	control	fatty_liver	36	41	Diseases of the digestive system	stool	0.524578	0.539395	0.536546	0.535958	0.0148167	0.000587773	0.243096	0.164781	0.00961972	0.191905	76.6389	80.7561	0.17781	0.152354	77.4054	82.5676	0.202024	0.428258	3.89764	3.89467	0.00351208	0.358514	3.82313	3.95463	0.152782	0.678235	0.846047	0.847603	0.0113568	0.255106	0.836169	0.85824	0.156794	0.886038	0.166	0.116	0.147	0.285	10	36	8
42	54_3	LoombaR_2017	cirrhosis	fatty_liver	9	41	Diseases of the digestive system	stool	0.162852	0.258119	0.239741	0.246633	0.0952675	0.0068917	0.768561	0.00666785	0.0496678	0.0390625	79.7561	70.3333	0.409867	0.191757	62.875	69.375	0.301552	0.742188	3.85267	3.65326	0.250439	0.17507	3.42489	3.63222	0.255597	0.945312	0.844639	0.83292	0.0947761	0.272243	0.79939	0.828647	0.2342	0.640625	0.004	0.272	0.006	0.23	52	8	2
43	58	NagySzakalD_2017	control	ME/CFS	50	50	Diseases of the nervous system	stool	0.460641	0.539359	0.520361	0.520012	0.0787187	0.00034914	0.581007	0.00146646	0.00371831	0.593991	106.22	98.66	0.370815	0.0465581	107.314	98.7966	0.433356	0.00159549	3.95327	3.68743	0.392039	0.03309	4.02371	3.67594	0.575356	6.70411e-05	0.857435	0.837156	0.203699	0.121302	0.874721	0.83359	0.484943	0.000815697	0.001	0.011	0.001	0.003	61	134	57
44	59	NielsenHB_2014	control	IBD	248	148	Diseases of the digestive system	stool	0.314966	0.472219	0.461874	0.461966	0.157252	9.21525e-05	0.935016	7.26124e-17	0.000528863	0.657957	89.5	102.304	0.509357	4.84754e-07	96.5208	103.042	0.250143	0.0131694	4.23647	4.40661	0.243426	0.000512218	4.303	4.43052	0.187485	0.0671347	0.881322	0.895654	0.15577	0.000642526	0.893662	0.897007	0.0410187	0.271828	0.001	0.015	0.001	0.001	256	172	154
45	68	QinJ_2012	control	T2D	174	170	Endocrine, nutritional or metabolic diseases	stool	0.467623	0.521374	0.508703	0.508717	0.0537512	1.43792e-05	0.474591	2.07991e-05	0.000141477	0.804186	87.6839	93.3	0.263372	0.00389656	89.3544	93.1456	0.179049	0.0142115	3.72985	3.98746	0.344569	0.000452109	3.91345	4.00129	0.131517	0.0259819	0.831479	0.865835	0.299238	0.00152293	0.859486	0.869625	0.111337	0.0890428	0.001	0.002	0.001	0.001	108	188	91
46	69	QinN_2014	control	cirrhosis	114	123	Diseases of the digestive system	stool	0.400328	0.628965	0.55522	0.555829	0.228637	0.000609246	1.10795	2.41057e-14	0.00297371	0.332016	97.0789	112.585	0.602817	3.24539e-05	96.8339	111.256	0.547827	2.89802e-08	3.91392	3.6988	0.308659	0.00289005	3.93736	3.68457	0.353542	3.68342e-06	0.853295	0.828117	0.241635	0.000951007	0.860907	0.821933	0.368089	1.96947e-08	0.001	0.001	0.001	0.001	284	395	263
47	71	RaymondF_2016	control	cephalosporins	36	36	Other	stool	0.444256	0.555744	0.539064	0.539638	0.111489	0.000574199	0.704156	0.00161431	0.00449978	0.707592	100.639	83.6389	0.718009	0.00260291	95.6935	85.6452	0.410248	0.00369872	3.78478	3.50739	0.381371	0.0183469	3.63775	3.58522	0.0793541	0.96924	0.843139	0.816489	0.231893	0.0472178	0.840802	0.828413	0.141251	0.631044	0.004	0.276	0.003	0.017	62	114	54
48	72	RosaBA_2018	control	STH	5	19	Other	stool	0.662961	0.825537	0.789568	0.786195	0.162575	0.00337291	1.02442	0.0589322	0.0563245	0.625	136	135.474	0.0257251	0.415423	148.8	139.3	0.392298	0.375	4.15061	4.13645	0.0310139	0.38808	4.06063	4.32772	0.632934	0.193359	0.880606	0.88118	0.0118615	0.443475	0.859676	0.895657	0.807724	0.130859	0.497	0.426	0.29	0.668	18	59	14
49	73	RubelMA_2020	control	STH	86	89	Other	stool	0.395598	0.617737	0.588546	0.588828	0.22214	0.000282381	1.07141	2.97766e-10	0.00141446	0.61771	62.8023	57.6854	0.44511	0.000785121	62.6646	57.8228	0.42969	8.18069e-05	3.33729	3.64674	0.396216	0.0146187	3.78484	3.59767	0.268098	0.00594705	0.766405	0.825914	0.418346	0.0104826	0.846407	0.818698	0.241556	0.00703602	0.001	0.001	0.001	0.001	92	136	67
50	74	SankaranarayananK_2015	control	T2D	18	19	Endocrine, nutritional or metabolic diseases	stool	0.35693	0.661856	0.550984	0.549388	0.304926	0.00159681	1.32624	0.000224322	0.00676232	0.927279	88.8889	99.7895	0.82563	0.0122172	85.45	99.5	1.06626	0.0105994	4.11843	4.11647	0.00401901	0.398092	3.85042	4.19973	0.735438	0.0327682	0.88233	0.882408	0.00141164	0.210337	0.867203	0.885783	0.347651	0.08255	0.034	0.331	0.038	0.541	12	41	4
51	76	ShiB_2015	periodontitis	SRP	24	24	Diseases of the digestive system	oralcavity	0.39062	0.60938	0.568235	0.56841	0.218761	0.000175391	1.05151	0.000541141	0.000867496	0.846924	121.542	107.917	0.451946	0.0916931	119.867	107.8	0.40945	0.229309	4.68259	4.4215	0.35463	0.158642	4.79463	4.45962	0.426905	0.072998	0.910916	0.89681	0.224013	0.196078	0.933096	0.892916	0.639905	0.0102539	0.001	0.042	0.001	0.01	60	20	16
52	78	TettAJ_2016	control	psoriasis	48	41	Diseases of the skin	skin	0.363979	0.573879	0.534162	0.534335	0.2099	0.000173059	1.01836	1.40933e-05	0.00081968	0.67804	25.9375	18.3415	0.274798	0.0331025	22.1194	20.6269	0.0449369	0.206808	1.85866	1.92454	0.057959	0.478665	1.69437	2.00993	0.248428	0.181289	0.539293	0.562245	0.0853018	0.38506	0.498577	0.576698	0.264422	0.150791	0.001	0.01	0.001	0.001	15	40	8
53	81_1	ThomasAM_2018a	control	adenoma	24	27	Histopathology	stool	0.485346	0.568581	0.522282	0.522647	0.0832354	0.000364922	0.590977	0.0575415	0.00353208	0.865044	76.7917	73.5556	0.165201	0.403072	74.9444	73.7222	0.0678626	0.579842	3.6179	3.4324	0.215018	0.15634	3.50179	3.59974	0.118487	0.579842	0.819458	0.80081	0.122937	0.0827149	0.817566	0.822175	0.0327899	0.966118	0.342	0.443	0.2	0.581	6	12	4
54	81_2	ThomasAM_2018a	control	CRC	24	29	Neoplasms	stool	0.452145	0.625811	0.497524	0.501537	0.173667	0.0040134	0.912228	0.00321554	0.0268358	0.264661	76.7917	77.3448	0.0237164	0.411599	81.4314	82.1765	0.0375356	0.663947	3.6179	3.57908	0.0376283	0.453769	3.88166	3.7456	0.173827	0.536148	0.819458	0.797546	0.120866	0.311577	0.881382	0.816003	0.564586	0.0269571	0.078	0.009	0.007	0.01	23	98	19
55	81_3	ThomasAM_2018a	adenoma	CRC	27	29	Neoplasms	stool	0.418827	0.550149	0.456067	0.459075	0.131322	0.00300732	0.765957	0.00578189	0.0182012	0.0795334	76.3448	73.5556	0.116634	0.377657	71.9643	74.75	0.102471	0.584566	3.53389	3.4324	0.101195	0.2507	3.22956	3.60092	0.343447	0.274381	0.793573	0.80081	0.044543	0.277494	0.748883	0.825098	0.423667	0.158001	0.057	0.032	0.053	0.05	15	50	8
56	82	ThomasAM_2018b	control	CRC	28	32	Neoplasms	stool	0.478464	0.581344	0.522744	0.522765	0.10288	2.1736e-05	0.696195	0.00465505	0.000183768	0.768132	104.25	121.844	1.04964	0.000114633	102.455	118.212	1.01105	0.000205181	4.50414	4.72047	0.58495	0.0523477	4.56009	4.69699	0.439336	0.11795	0.913747	0.925366	0.319455	0.380657	0.917341	0.927407	0.338649	0.330157	0.205	0.133	0.08	0.112	28	68	22
57	83	ThomasAM_2019_c	control	CRC	40	40	Neoplasms	stool	0.443763	0.556237	0.484568	0.485158	0.112473	0.000589708	0.707039	0.00174774	0.00520025	0.96737	83.25	100.5	0.68886	0.00270549	90.9535	95.7907	0.193276	0.200138	3.7801	4.23563	0.708442	0.000507951	3.86103	4.14771	0.463641	0.0028246	0.848213	0.880947	0.392976	0.00251614	0.852148	0.877348	0.325965	0.0236479	0.021	0.108	0.028	0.149	47	170	38
58	84_1	VatanenT_2016	control	bronchitis	614	18	Diseases of the respiratory system	stool	0.0283811	0.0318895	0.0319088	0.0318895	0.00350841	1.93197e-05	0.343339	0.069706	0.00170799	0.141518	45.3681	46.2778	0.0499028	0.443491	44.1667	46.2778	0.108138	0.701881	2.98073	2.90023	0.0831964	0.276713	2.92709	2.90023	0.0254814	0.798706	0.749681	0.722184	0.154242	0.250208	0.735611	0.722184	0.0744604	0.798706	0.244	0.472	0.189	0.634	32	9	2
59	84_10	VatanenT_2016	control	pyelonephritis	614	6	Diseases of the genitourinary system	stool	0.00919566	0.058977	0.0101894	0.0101881	0.0497813	1.2603e-06	2.50023	0.0241142	0.000269488	0.389404	45.3681	38.5	0.378439	0.193283	55.6667	42.8	0.791475	0.0637207	2.98073	2.72642	0.264462	0.198706	3.06252	2.74895	0.391251	0.524475	0.749681	0.73415	0.0873285	0.320583	0.769013	0.726151	0.286859	0.524475	0.003	0.003	0.002	0.001	56	55	26
60	84_11	VatanenT_2016	control	respiratory_infection	614	13	Diseases of the respiratory system	stool	0.0205872	0.0276509	0.02766	0.0276509	0.00706367	9.1501e-06	0.428541	0.00230025	0.000880545	0.30542	45.3681	47.3846	0.111515	0.282421	45.3846	47.3846	0.150079	0.665775	2.98073	3.06524	0.0881093	0.495988	3.06528	3.06524	4.84532e-05	0.892578	0.749681	0.789898	0.227565	0.440045	0.784865	0.789898	0.0448517	0.839355	0.599	0.142	0.007	0.115	41	4	2
61	84_14	VatanenT_2016	control	skin_infection	614	2	Diseases of the skin	stool	0.00320661	0.0155708	0.0155188	0.0155708	0.0123642	5.20068e-05	1.16539	0.0131195	0.00884628	0.84375	45.3681	31	0.791396	0.0911976	50.6667	31	2.01423	0.03125	2.98073	2.96426	0.0171207	0.389521	2.89393	2.96426	0.085034	0.6875	0.749681	0.792079	0.238489	0.425033	0.697136	0.792079	0.469166	0.84375	0.565	0.311	0.015	0.041	9	17	6
62	84_15	VatanenT_2016	control	stomatitis	614	2	Diseases of the digestive system	stool	0.00323179	0.00784193	0.00782722	0.00784193	0.00461015	1.47087e-05	0.780911	0.0620061	0.00267058	0.84375	45.3681	44	0.0753551	0.476988	44.3333	44	0.0174204	0.84375	2.98073	3.10569	0.129844	0.492856	2.41512	3.10569	0.959111	0.0625	0.749681	0.778293	0.160907	0.414146	0.664024	0.778293	0.660158	0.15625	0.529	0.107	0.007	0.035	19	17	11
63	84_17	VatanenT_2016	control	tonsillitis	614	3	Diseases of the respiratory system	stool	0.00472965	0.0319987	0.00447122	0.00446874	0.0272691	2.48052e-06	3.15167	0.0322263	0.00154816	1	45.3681	35.3333	0.552409	0.193853	68	45	2.53993	0.5	2.98073	2.59705	0.399038	0.139449	4.28742	2.68242	6.1714	0.5	0.749681	0.755955	0.0353186	0.248189	0.922625	0.755349	3.6558	0.5	0.114	0.652	0.02	0.334	15	0	0
64	84_2	VatanenT_2016	control	cough	614	2	Diseases of the respiratory system	stool	0.00322137	0.011039	0.010953	0.011039	0.00781759	8.60103e-05	0.861777	0.0146704	0.0265885	0.875	45.3681	59.5	0.778126	0.108619	49.5	59.5	1.01885	0.25	2.98073	3.24748	0.277166	0.39564	2.55437	3.24748	0.948174	0.625	0.749681	0.831442	0.459899	0.365332	0.637133	0.831442	1.13588	0.25	0.459	0.536	0.683	0.612	21	6	2
65	84_4	VatanenT_2016	control	fever	614	3	Other	stool	0.00484818	0.00773984	0.007743	0.00773984	0.00289167	3.15805e-06	0.496462	0.0477357	0.000905148	1	45.3681	54.6667	0.511901	0.177357	48.1667	54.6667	0.406555	0.21875	2.98073	3.6436	0.689094	0.0984227	3.15528	3.6436	0.713445	0.3125	0.749681	0.868154	0.666867	0.0918329	0.777161	0.868154	0.985558	0.15625	0.949	0.847	0.066	0.177	33	9	8
66	84_5	VatanenT_2016	control	infectious_gastroenteritis	614	5	Certain infectious or parasitic diseases	stool	0.00795289	0.023385	0.017973	0.0180056	0.0154321	3.25886e-05	1.5405	0.0146961	0.0021755	1	45.3681	41.2	0.228768	0.373936	44.1538	46	0.0855532	0.813805	2.98073	2.6003	0.394614	0.20119	2.79197	2.76481	0.0261022	0.946045	0.749681	0.681404	0.383096	0.275476	0.716037	0.696428	0.0937885	0.946045	0.488	0.57	0.094	0.721	23	17	2
67	84_7	VatanenT_2016	control	otitis	614	107	Other	stool	0.139196	0.201252	0.200424	0.200443	0.0620561	1.8709e-05	0.71931	3.2475e-11	0.000213534	0.541003	45.3681	45.2523	0.00648026	0.435065	44.2254	45.2582	0.0634179	0.30822	2.98073	2.96077	0.021161	0.230987	2.85119	2.96005	0.123094	0.163606	0.749681	0.750457	0.00443917	0.190124	0.72601	0.750182	0.141928	0.178529	0.203	0.053	0.001	0.001	108	97	67
68	84_8	VatanenT_2016	control	pneumonia	614	3	Certain infectious or parasitic diseases	stool	0.00481098	0.0153528	0.0154204	0.0153528	0.0105418	6.75972e-05	1.01809	0.00677136	0.0100149	1	45.3681	48.3333	0.163461	0.348388	31.6667	48.3333	1.59031	0.25	2.98073	3.21068	0.239079	0.396906	1.60549	3.21068	1.9319	0.25	0.749681	0.784073	0.193527	0.464427	0.408603	0.784073	1.87958	0.25	0.767	0.577	0.445	0.497	18	0	0
69	84_9	VatanenT_2016	control	pyelonefritis	614	2	Diseases of the genitourinary system	stool	0.00324607	0.0034572	0.00345585	0.0034572	0.000211128	1.34571e-06	0.193061	0.31154	0.00181556	0.4375	45.3681	43.5	0.102881	0.42424	48.3333	43.5	0.517346	0.3125	2.98073	2.96427	0.0171077	0.400246	3.27321	2.96427	0.558492	0.3125	0.749681	0.747012	0.0150052	0.334392	0.819466	0.747012	0.759642	0.3125	0.026	0.032	0.036	0.099	32	26	14
70	86	VincentC_2016	control	CDI	196	33	Certain infectious or parasitic diseases	stool	0.141649	0.158693	0.156979	0.156928	0.0170438	5.09417e-05	0.417594	0.0735435	0.00101992	0.844637	69.8469	55.7273	0.437151	0.0096659	50.8387	57.5484	0.22082	0.29889	3.44498	3.00991	0.395716	0.0723626	3.2603	3.08718	0.147205	0.610395	0.785425	0.690747	0.487041	0.0921268	0.784035	0.706605	0.353057	0.239678	0.001	0.001	0.001	0.001	141	63	51
71	87	VogtmannE_2016	control	CRC	52	52	Neoplasms	stool	0.447663	0.552337	0.508836	0.508988	0.104675	0.000151681	0.671263	0.00153176	0.00132027	0.738109	113.423	117.462	0.184206	0.0441938	111.287	121.149	0.463655	0.00112945	4.31433	4.30414	0.0177987	0.314073	4.29391	4.39092	0.182972	0.274852	0.891677	0.888165	0.0564433	0.49611	0.886553	0.896551	0.172347	0.347428	0.019	0.1	0.007	0.069	41	112	31
72	91	WirbelJ_2018	control	CRC	65	60	Neoplasms	stool	0.442477	0.52065	0.509424	0.509573	0.0781731	0.000149569	0.577974	0.000609668	0.00138392	0.46826	92.4923	115.883	1.3172	3.71196e-10	93.948	114.977	1.18288	7.64062e-19	4.29593	4.47866	0.332521	0.00450508	4.29639	4.46269	0.27335	0.00863615	0.894844	0.90729	0.194065	0.00726972	0.887839	0.90604	0.255579	0.00814891	0.001	0.007	0.001	0.001	90	241	88
73	92_1	XieH_2016	control	asthma	177	24	Diseases of the respiratory system	stool	0.114952	0.152231	0.117923	0.117826	0.0372789	9.646e-05	0.605873	0.0183739	0.00208032	0.529681	113.492	113.917	0.0260641	0.493285	111.508	116.721	0.391607	0.0674781	4.41777	4.29161	0.216869	0.154093	4.3369	4.48565	0.306071	0.134235	0.902304	0.887276	0.224876	0.139491	0.897343	0.914074	0.365086	0.0893707	0.037	0.251	0.002	0.099	44	57	17
74	92_2	XieH_2016	control	migraine	177	49	Diseases of the nervous system	stool	0.215437	0.22179	0.21833	0.218339	0.00635346	8.9681e-06	0.198965	0.112718	0.00028655	0.573516	113.492	114.449	0.0544652	0.290916	113.191	115.553	0.135408	0.327646	4.41777	4.28843	0.223841	0.0365362	4.35864	4.32641	0.0559554	0.707217	0.902304	0.889277	0.188834	0.0158612	0.897811	0.892218	0.0730462	0.500301	0.012	0.083	0.001	0.016	50	110	42
75	92_3	XieH_2016	asthma	migraine	24	49	Diseases of the nervous system	stool	0.309364	0.368382	0.303471	0.303063	0.0590185	0.000407885	0.53728	0.146634	0.00560368	0.685702	113.449	113.917	0.0248484	0.462566	109.385	115.769	0.432471	0.0895708	4.25036	4.29161	0.0649869	0.261092	4.24848	4.46303	0.483165	0.0350998	0.88715	0.887276	0.00141246	0.213994	0.891167	0.91243	0.573327	0.0163834	0.366	0.394	0.108	0.315	11	41	5
76	93_1	YachidaS_2019	control	carcinoma_surgery_history	251	40	Other	stool	0.133286	0.163633	0.157803	0.158069	0.030347	0.000266391	0.481743	0.000271486	0.00508437	0.548383	83.8127	80.675	0.14092	0.202797	82.4513	80.7876	0.078949	0.435769	3.90826	4.05458	0.207037	0.182635	4.06212	4.04555	0.0311201	0.458959	0.852819	0.88399	0.31463	0.193545	0.883238	0.883524	0.00539594	0.37835	0.435	0.037	0.001	0.015	54	83	26
77	93_2	YachidaS_2019	control	adenoma	251	67	Histopathology	stool	0.208518	0.218835	0.218692	0.218835	0.0103165	0.000143055	0.241797	0.0240937	0.00336191	0.181294	83.8127	91.3881	0.332797	0.0158236	91.1343	91.3881	0.0106647	0.548657	3.90826	4.01705	0.149549	0.100755	4.0369	4.01705	0.027616	0.759539	0.852819	0.860985	0.0781966	0.277337	0.863233	0.860985	0.0220416	0.802691	0.36	0.069	0.003	0.05	54	43	18
78	93_3	YachidaS_2019	control	CRC	251	258	Neoplasms	stool	0.505415	0.508297	0.508557	0.508552	0.00288192	4.9415e-06	0.107652	0.0618779	0.000199583	0.768397	83.8127	93	0.383016	3.19291e-05	84.5235	93.2863	0.366415	1.26314e-08	3.90826	4.07254	0.222652	0.00334183	3.90893	4.08356	0.237528	1.8855e-05	0.852819	0.863382	0.101087	0.0657959	0.853037	0.864945	0.113371	0.0158091	0.001	0.001	0.001	0.001	104	258	101
79	93_4	YachidaS_2019	carcinoma_surgery_history	CRC	40	258	Neoplasms	stool	0.84503	0.868988	0.863511	0.863452	0.0239576	5.85216e-05	0.433332	0.000895936	0.00128625	0.68678	79.675	93	0.536264	0.00113616	82.8442	92.9347	0.451681	1.03551e-06	4.01414	4.07254	0.0810033	0.136225	4.11054	4.07952	0.0496605	0.818178	0.881753	0.863382	0.185493	0.432277	0.887438	0.86466	0.275373	0.282618	0.06	0.082	0.001	0.002	63	228	51
80	93_5	YachidaS_2019	adenoma	carcinoma_surgery_history	67	40	Other	stool	0.567571	0.661152	0.641818	0.64206	0.0935806	0.000242322	0.662184	0.000742511	0.00185358	0.61666	79.675	91.3881	0.512813	0.0107445	80.1167	89.4833	0.449961	0.0194071	4.01414	4.01705	0.00443764	0.288776	4.05605	4.02292	0.0527318	0.912073	0.881753	0.860985	0.235858	0.41461	0.887082	0.860516	0.324238	0.269489	0.031	0.049	0.003	0.005	36	109	25
81	93_6	YachidaS_2019	adenoma	CRC	67	258	Neoplasms	stool	0.204795	0.211385	0.209021	0.209018	0.00658938	3.18566e-06	0.195255	0.112214	9.90836e-05	0.746532	92	91.3881	0.0243974	0.405418	92.9147	90.7364	0.0815789	0.489031	4.03228	4.01705	0.0204366	0.418776	4.0723	3.99509	0.107026	0.624055	0.860731	0.860985	0.00239329	0.432503	0.869788	0.858413	0.119412	0.620732	0.305	0.006	0.001	0.002	45	109	27
82	96	YeZ_2018	control	BD	45	20	Diseases of the digestive system	stool	0.27457	0.382217	0.339573	0.339509	0.107647	6.34601e-05	0.739894	0.00310883	0.00045946	0.822781	73.1333	76.55	0.215965	0.25883	73.8913	76.5435	0.203586	0.0977975	2.78501	3.32023	0.580796	0.0135463	2.91717	3.37515	0.57651	0.00261299	0.68829	0.793203	0.53155	0.0173996	0.716296	0.803935	0.566237	0.00323594	0.612	0.418	0.169	0.282	23	57	18
83	97	YuJ_2015	control	CRC	54	74	Neoplasms	stool	0.557483	0.593188	0.585603	0.585679	0.035705	7.62955e-05	0.388058	0.0252047	0.000988082	0.914492	106.444	115.243	0.389839	0.0141442	104.445	117.53	0.637258	1.31333e-10	4.0883	4.15222	0.0854794	0.426318	4.11464	4.22159	0.150397	0.0885012	0.861416	0.869221	0.0731554	0.42065	0.868725	0.875309	0.0631731	0.60491	0.011	0.014	0.001	0.001	71	265	69
84	99_1	ZellerG_2014	control	adenoma	61	42	Histopathology	stool	0.379084	0.449426	0.433013	0.433042	0.070342	2.87168e-05	0.56094	0.00513001	0.000269214	0.89889	120.098	118.167	0.073562	0.421519	120.43	119.886	0.0217651	0.994038	4.56097	4.47124	0.155868	0.178067	4.58364	4.54973	0.0663532	0.428533	0.915682	0.901822	0.223744	0.0829021	0.921319	0.914288	0.178096	0.106803	0.002	0.001	0.001	0.001	33	103	28
85	99_2	ZellerG_2014	control	CRC	61	53	Neoplasms	stool	0.415896	0.521327	0.492774	0.492269	0.105431	0.000504675	0.683632	0.00017236	0.00367106	0.650835	120.098	119.981	0.00415416	0.459266	117.143	121.469	0.144591	0.458599	4.56097	4.57605	0.0276093	0.477348	4.47481	4.64732	0.318638	0.19085	0.915682	0.916792	0.0223614	0.294698	0.906776	0.923671	0.343098	0.197685	0.001	0.258	0.001	0.002	66	67	36
86	99_3	ZellerG_2014	adenoma	CRC	42	53	Neoplasms	stool	0.337686	0.573872	0.475749	0.476038	0.236186	0.000289028	1.13266	7.94628e-07	0.00163236	0.913071	118.981	118.167	0.0276439	0.400878	117.532	117.883	0.0133896	0.731777	4.54085	4.47124	0.125408	0.372222	4.60067	4.52091	0.165704	0.351484	0.915219	0.901822	0.244711	0.26575	0.918582	0.915084	0.0907886	0.418023	0.003	0.002	0.001	0.007	45	149	37
[truncated: 21 more columns]
