# Supplementary material for: miMatch: a microbial metabolic background matching tool for mitigating host confounding in metagenomics research
Source: Gut Microbes. 2024 Nov 27;16(1):2434029. doi: 10.1080/19490976.2024.2434029 (PMC11610556; doi:10.1080/19490976.2024.2434029)
Supplement: Supplemental Material [file KGMI_A_2434029_SM5999.zip › KGMI 2434029 Supplementary/Table S4_IBDdiffTaxa_wilcox.xlsx]

## Sheet: Sheet1
Table S4. Information of differential taxa (Wilcoxon test P < 0.05 between cases and controls) in unmatched and matched groups from 5 IBD studies.
Variable	Species	Unmatched_statistic	Unmatched_p.value	Matched_statistic	Matched_p.value	Pchange(matched-unmatched)	Published_PMID
k__Bacteria.p__Bacteroidetes.c__Bacteroidia.o__Bacteroidales.f__Bacteroidaceae.g__Bacteroides.s__Bacteroides_ovatus	Bacteroides ovatus	619637	4.62741e-05	1579355	0.991778	0.991732	17897884
k__Bacteria.p__Bacteroidetes.c__Bacteroidia.o__Bacteroidales.f__Bacteroidaceae.g__Bacteroides.s__Bacteroides_stercoris	Bacteroides stercoris	688288	0.987444	1.7363e+06	1.00675e-07	-0.987444
k__Bacteria.p__Firmicutes.c__Bacilli.o__Lactobacillales.f__Lactobacillaceae.g__Lactobacillus.s__Lactobacillus_algidus	Lactobacillus algidus	433438	0.974278	988462	0.000193822	-0.974085
k__Bacteria.p__Proteobacteria.c__Gammaproteobacteria.o__Enterobacterales.f__Enterobacteriaceae.g__Citrobacter.s__Citrobacter_werkmanii	Citrobacter werkmanii	634535	0.971137	1389352	0.00393561	-0.967202
k__Bacteria.p__Bacteroidetes.c__Bacteroidia.o__Bacteroidales.f__Prevotellaceae.g__Prevotella.s__Prevotella_bivia	Prevotella bivia	688680	0.980946	1551837	0.0199396	-0.961007
k__Bacteria.p__Firmicutes.c__Negativicutes.o__Veillonellales.f__Veillonellaceae.g__Megasphaera.s__Megasphaera_micronuciformis	Megasphaera micronuciformis	625422	0.0347813	1406523	0.96395	0.929168	31796936
k__Bacteria.p__Firmicutes.c__Clostridia.o__Clostridiales.f__Ruminococcaceae.g__Ruminococcaceae_unclassified.s__Ruminococcaceae_bacterium_D16	Ruminococcaceae bacterium D16	665086	0.0322848	1580826	0.953686	0.921401	30567928
k__Bacteria.p__Proteobacteria.c__Gammaproteobacteria.o__Pasteurellales.f__Pasteurellaceae.g__Haemophilus.s__Haemophilus_sp_HMSC71H05	Haemophilus sp HMSC71H05	687386	0.919894	1645208	0.0020186	-0.917875
k__Bacteria.p__Bacteroidetes.c__Bacteroidia.o__Bacteroidales.f__Bacteroidaceae.g__Bacteroides.s__Bacteroides_vulgatus	Bacteroides vulgatus	651762	0.0305449	1582189	0.938608	0.908063
k__Bacteria.p__Bacteroidetes.c__Bacteroidia.o__Bacteroidales.f__Bacteroidaceae.g__Bacteroides.s__Bacteroides_uniformis	Bacteroides uniformis	685713	0.867888	1723316	8.99073e-06	-0.867879	22529960
k__Bacteria.p__Firmicutes.c__Bacilli.o__Bacillales.f__Bacillales_unclassified.g__Gemella.s__Gemella_sanguinis	Gemella sanguinis	687369	0.883019	1.54414e+06	0.0290328	-0.853986	24013298
k__Bacteria.p__Proteobacteria.c__Gammaproteobacteria.o__Enterobacterales.f__Enterobacteriaceae.g__Citrobacter.s__Citrobacter_pasteurii	Citrobacter pasteurii	689163	0.83739	1.63056e+06	3.15946e-08	-0.83739
k__Bacteria.p__Firmicutes.c__Clostridia.o__Clostridiales.f__Ruminococcaceae.g__Pseudoflavonifractor.s__Pseudoflavonifractor_capillosus	Pseudoflavonifractor capillosus	635588	0.832992	1433050	0.00946918	-0.823523	26789999
k__Bacteria.p__Firmicutes.c__Tissierellia.o__Tissierellales.f__Peptoniphilaceae.g__Finegoldia.s__Finegoldia_magna	Finegoldia magna	618980	0.0126958	1.41972e+06	0.835622	0.822926
k__Bacteria.p__Bacteroidetes.c__Bacteroidia.o__Bacteroidales.f__Porphyromonadaceae.g__Porphyromonas.s__Porphyromonas_sp_HMSC065F10	Porphyromonas sp HMSC065F10	635062	0.822516	1.42295e+06	0.00393092	-0.818585
k__Bacteria.p__Firmicutes.c__Clostridia.o__Clostridiales.f__Peptostreptococcaceae.g__Romboutsia.s__Romboutsia_ilealis	Romboutsia ilealis	666416	0.0135961	1.57597e+06	0.826995	0.813399
k__Bacteria.p__Bacteroidetes.c__Bacteroidia.o__Bacteroidales.f__Bacteroidaceae.g__Bacteroides.s__Bacteroides_sp_CAG_927	Bacteroides sp CAG 927	37065	0.809398	97017	0.000877449	-0.80852
k__Bacteria.p__Proteobacteria.c__Proteobacteria_unclassified.o__Proteobacteria_unclassified.f__Proteobacteria_unclassified.g__Proteobacteria_unclassified.s__Proteobacteria_bacterium_CAG_139	Proteobacteria bacterium CAG 139	645494	0.00535461	1.57291e+06	0.810914	0.805559
k__Bacteria.p__Firmicutes.c__Negativicutes.o__Selenomonadales.f__Selenomonadaceae.g__Megamonas.s__Megamonas_hypermegale	Megamonas hypermegale	635839	0.807823	1.4358e+06	0.0155174	-0.792306	31796936
k__Bacteria.p__Actinobacteria.c__Actinobacteria.o__Bifidobacteriales.f__Bifidobacteriaceae.g__Bifidobacterium.s__Bifidobacterium_longum	Bifidobacterium longum	694173	0.734162	1.7163e+06	1.56408e-05	-0.734146	30567928
k__Bacteria.p__Firmicutes.c__Bacilli.o__Lactobacillales.f__Streptococcaceae.g__Streptococcus.s__Streptococcus_salivarius_CAG_79	Streptococcus salivarius CAG 79	331312	0.751543	779572	0.0470094	-0.704533
k__Bacteria.p__Actinobacteria.c__Actinobacteria.o__Bifidobacteriales.f__Bifidobacteriaceae.g__Bifidobacterium.s__Bifidobacterium_pseudocatenulatum	Bifidobacterium pseudocatenulatum	692700	0.739055	1.62782e+06	0.037873	-0.701182	30567928
k__Bacteria.p__Bacteroidetes.c__Bacteroidia.o__Bacteroidales.f__Prevotellaceae.g__Prevotella.s__Prevotella_disiens	Prevotella disiens	636658	0.688649	1439533	0.000709606	-0.68794
k__Bacteria.p__Actinobacteria.c__Coriobacteriia.o__Coriobacteriales.f__Coriobacteriaceae.g__Enorma.s__Enorma_massiliensis	Enorma massiliensis	657590	0.00227123	1570482	0.604375	0.602104	30567928
k__Bacteria.p__Proteobacteria.c__Gammaproteobacteria.o__Enterobacterales.f__Morganellaceae.g__Proteus.s__Proteus_hauseri	Proteus hauseri	626470	0.0492911	1411865	0.638594	0.589303
k__Bacteria.p__Fusobacteria.c__Fusobacteriia.o__Fusobacteriales.f__Fusobacteriaceae.g__Fusobacterium.s__Fusobacterium_varium	Fusobacterium varium	37347	0.587571	98070	0.000678364	-0.586893
k__Bacteria.p__Proteobacteria.c__Betaproteobacteria.o__Burkholderiales.f__Sutterellaceae.g__Turicimonas.s__Turicimonas_muris	Turicimonas muris	643770	0.00294344	1.56375e+06	0.563207	0.560264
k__Bacteria.p__Actinobacteria.c__Actinobacteria.o__Bifidobacteriales.f__Bifidobacteriaceae.g__Bifidobacterium.s__Bifidobacterium_catenulatum	Bifidobacterium catenulatum	707851	0.00519237	1586950	0.559134	0.553942	30519287
k__Bacteria.p__Firmicutes.c__Negativicutes.o__Acidaminococcales.f__Acidaminococcaceae.g__Phascolarctobacterium.s__Phascolarctobacterium_faecium	Phascolarctobacterium faecium	680338	0.550981	1690551	1.04156e-05	-0.550971
k__Bacteria.p__Firmicutes.c__Clostridia.o__Clostridiales.f__Clostridiaceae.g__Clostridium.s__Clostridium_sp_CAG_510	Clostridium sp CAG 510	52619	0.0177414	147717	0.54691	0.529169
k__Bacteria.p__Firmicutes.c__Bacilli.o__Bacillales.f__Bacillaceae.g__Bacillus.s__Bacillus_cereus_group	Bacillus cereus group	765.5	0.0137013	2771.5	0.542152	0.52845
k__Bacteria.p__Firmicutes.c__Clostridia.o__Clostridiales.f__Lachnospiraceae.g__Roseburia.s__Roseburia_sp_CAG_471	Roseburia sp CAG 471	696534	0.525611	1667280	9.71561e-05	-0.525514
k__Bacteria.p__Firmicutes.c__Bacilli.o__Lactobacillales.f__Lactobacillaceae.g__Lactobacillus.s__Lactobacillus_paragasseri	Lactobacillus paragasseri	685247	0.480855	1.55203e+06	0.00520597	-0.475649
k__Bacteria.p__Firmicutes.c__Clostridia.o__Clostridiales.f__Eubacteriaceae.g__Eubacterium.s__Eubacterium_sp_CAG_786	Eubacterium sp CAG 786	79083	0.472176	183053	0.0163317	-0.455844
k__Bacteria.p__Proteobacteria.c__Gammaproteobacteria.o__Pasteurellales.f__Pasteurellaceae.g__Haemophilus.s__Haemophilus_parainfluenzae	Haemophilus parainfluenzae	677068	0.445978	1.67885e+06	0.00055852	-0.44542	24013298
k__Bacteria.p__Firmicutes.c__Clostridia.o__Clostridiales.f__Ruminococcaceae.g__Flavonifractor.s__Flavonifractor_sp_An100	Flavonifractor sp An100	631098	0.437405	1430668	0.00247821	-0.434927
k__Bacteria.p__Firmicutes.c__Firmicutes_unclassified.o__Firmicutes_unclassified.f__Firmicutes_unclassified.g__Firmicutes_unclassified.s__Firmicutes_bacterium_CAG_555	Firmicutes bacterium CAG 555	100610	0.0192697	250058	0.445595	0.426326
k__Bacteria.p__Firmicutes.c__Clostridia.o__Clostridiales.f__Lachnospiraceae.g__Dorea.s__Dorea_sp_CAG_317	Dorea sp CAG 317	668638	0.0442707	1.56578e+06	0.432417	0.388146
k__Bacteria.p__Firmicutes.c__Clostridia.o__Clostridiales.f__Oscillospiraceae.g__Oscillibacter.s__Oscillibacter_sp_PC13	Oscillibacter sp PC13	638391	0.382275	1429960	0.00755143	-0.374724
k__Bacteria.p__Proteobacteria.c__Gammaproteobacteria.o__Enterobacterales.f__Enterobacteriaceae.g__Citrobacter.s__Citrobacter_amalonaticus	Citrobacter amalonaticus	507411	0.391708	1.1425e+06	0.017561	-0.374147
k__Bacteria.p__Proteobacteria.c__Gammaproteobacteria.o__Enterobacterales.f__Morganellaceae.g__Proteus.s__Proteus_mirabilis	Proteus mirabilis	683354	0.393273	1611154	0.0230796	-0.370194
k__Bacteria.p__Bacteroidetes.c__Bacteroidia.o__Bacteroidales.f__Prevotellaceae.g__Prevotella.s__Prevotella_sp_CAG_1185	Prevotella sp CAG 1185	562657	0.365659	1344565	0.00491926	-0.36074
k__Bacteria.p__Proteobacteria.c__Gammaproteobacteria.o__Pasteurellales.f__Pasteurellaceae.g__Aggregatibacter.s__Aggregatibacter_segnis	Aggregatibacter segnis	672217	0.000279343	1.57054e+06	0.347857	0.347578	26804920
k__Bacteria.p__Proteobacteria.c__Betaproteobacteria.o__Burkholderiales.f__Sutterellaceae.g__Parasutterella.s__Parasutterella_excrementihominis	Parasutterella excrementihominis	704326	0.330609	1.7176e+06	4.36892e-06	-0.330605
k__Bacteria.p__Proteobacteria.c__Epsilonproteobacteria.o__Campylobacterales.f__Campylobacteraceae.g__Campylobacter.s__Campylobacter_concisus	Campylobacter concisus	630737	0.321934	1.4367e+06	0.000311668	-0.321622
k__Bacteria.p__Firmicutes.c__Bacilli.o__Lactobacillales.f__Lactobacillaceae.g__Lactobacillus.s__Lactobacillus_amylovorus	Lactobacillus amylovorus	507078	0.324183	1143036	0.0107104	-0.313472
k__Bacteria.p__Firmicutes.c__Clostridia.o__Clostridiales.f__Clostridiaceae.g__Clostridium.s__Clostridium_sp_CAG_58	Clostridium sp CAG 58	704823	0.299988	1.69724e+06	6.23324e-05	-0.299926
k__Bacteria.p__Firmicutes.c__Bacilli.o__Lactobacillales.f__Leuconostocaceae.g__Weissella.s__Weissella_cibaria	Weissella cibaria	636428	0.345794	1415752	0.0478322	-0.297962
k__Bacteria.p__Firmicutes.c__Bacilli.o__Lactobacillales.f__Streptococcaceae.g__Streptococcus.s__Streptococcus_infantarius	Streptococcus infantarius	13771	0.301769	28562	0.0158959	-0.285873
k__Bacteria.p__Firmicutes.c__Bacilli.o__Lactobacillales.f__Leuconostocaceae.g__Leuconostoc.s__Leuconostoc_garlicum	Leuconostoc garlicum	623304	0.289181	1409342	0.00905117	-0.28013
k__Bacteria.p__Proteobacteria.c__Gammaproteobacteria.o__Pasteurellales.f__Pasteurellaceae.g__Haemophilus.s__Haemophilus_pittmaniae	Haemophilus pittmaniae	505704	0.291701	1143038	0.0214111	-0.27029
k__Bacteria.p__Actinobacteria.c__Actinobacteria.o__Corynebacteriales.f__Corynebacteriales_unclassified.g__Lawsonella.s__Lawsonella_clevelandensis	Lawsonella clevelandensis	386463	0.276612	855518	0.0166613	-0.259951
k__Bacteria.p__Firmicutes.c__Bacilli.o__Lactobacillales.f__Streptococcaceae.g__Streptococcus.s__Streptococcus_sp_F0442	Streptococcus sp F0442	678200	0.0224189	1571566	0.280611	0.258192
k__Bacteria.p__Firmicutes.c__Clostridia.o__Clostridiales.f__Lachnospiraceae.g__Faecalicatena.s__Faecalicatena_orotica	Faecalicatena orotica	685952	0.268922	1566171	0.0120324	-0.25689
k__Bacteria.p__Firmicutes.c__Clostridia.o__Clostridiales.f__Lachnospiraceae.g__Lachnospiraceae_unclassified.s__Lachnospiraceae_bacterium_oral_taxon_096	Lachnospiraceae bacterium oral taxon 096	507014	0.268972	1146103	0.0196014	-0.24937
k__Bacteria.p__Actinobacteria.c__Actinobacteria.o__Corynebacteriales.f__Corynebacteriaceae.g__Corynebacterium.s__Corynebacterium_argentoratense	Corynebacterium argentoratense	96989	0.250327	242553	0.00255439	-0.247772
k__Bacteria.p__Firmicutes.c__Bacilli.o__Lactobacillales.f__Streptococcaceae.g__Streptococcus.s__Streptococcus_pasteurianus	Streptococcus pasteurianus	290830	0.23333	667825	0.00246724	-0.230862
k__Bacteria.p__Firmicutes.c__Negativicutes.o__Veillonellales.f__Veillonellaceae.g__Dialister.s__Dialister_succinatiphilus	Dialister succinatiphilus	51862	0.250631	151571	0.0248568	-0.225775
k__Bacteria.p__Proteobacteria.c__Gammaproteobacteria.o__Enterobacterales.f__Enterobacteriaceae.g__Citrobacter.s__Citrobacter_koseri	Citrobacter koseri	77731	0.248601	178165	0.0240921	-0.224508
k__Bacteria.p__Bacteroidetes.c__Bacteroidia.o__Bacteroidales.f__Prevotellaceae.g__Prevotella.s__Prevotella_veroralis	Prevotella veroralis	6734	0.27363	11440	0.0495211	-0.224109
k__Bacteria.p__Bacteroidetes.c__Bacteroidia.o__Bacteroidales.f__Prevotellaceae.g__Prevotella.s__Prevotella_sp_CAG_485	Prevotella sp CAG 485	36296	0.223916	89750.5	0.0021223	-0.221794
k__Bacteria.p__Proteobacteria.c__Betaproteobacteria.o__Burkholderiales.f__Alcaligenaceae.g__Achromobacter.s__Achromobacter_xylosoxidans	Achromobacter xylosoxidans	610	0.23218	2231	0.0160356	-0.216144
k__Bacteria.p__Proteobacteria.c__Gammaproteobacteria.o__Enterobacterales.f__Enterobacteriaceae.g__Kluyvera.s__Kluyvera_ascorbata	Kluyvera ascorbata	571140	0.227854	1242376	0.0136853	-0.214169
k__Bacteria.p__Proteobacteria.c__Gammaproteobacteria.o__Enterobacterales.f__Morganellaceae.g__Proteus.s__Proteus_vulgaris	Proteus vulgaris	571864	0.221045	1.24399e+06	0.0077425	-0.213302
k__Bacteria.p__Proteobacteria.c__Gammaproteobacteria.o__Enterobacterales.f__Hafniaceae.g__Hafnia.s__Hafnia_paralvei	Hafnia paralvei	631348	0.228181	1396113	0.0232703	-0.204911
k__Bacteria.p__Firmicutes.c__Bacilli.o__Lactobacillales.f__Leuconostocaceae.g__Oenococcus.s__Oenococcus_oeni	Oenococcus oeni	18228	0.197308	46365	0.00128185	-0.196026	20848492
k__Bacteria.p__Bacteroidetes.c__Bacteroidia.o__Bacteroidales.f__Prevotellaceae.g__Prevotella.s__Prevotella_stercorea	Prevotella stercorea	546593	0.021021	1.30252e+06	0.205464	0.184443
k__Bacteria.p__Firmicutes.c__Negativicutes.o__Veillonellales.f__Veillonellaceae.g__Dialister.s__Dialister_invisus	Dialister invisus	668375	0.181779	1.50112e+06	0.00614331	-0.175636	21209126
k__Bacteria.p__Bacteroidetes.c__Bacteroidia.o__Bacteroidales.f__Bacteroidaceae.g__Bacteroides.s__Bacteroides_plebeius	Bacteroides plebeius	702798	0.180149	1.63063e+06	0.00884956	-0.1713
k__Bacteria.p__Fusobacteria.c__Fusobacteriia.o__Fusobacteriales.f__Fusobacteriaceae.g__Fusobacterium.s__Fusobacterium_mortiferum	Fusobacterium mortiferum	512183	0.190011	1164775	0.0273296	-0.162681
k__Bacteria.p__Firmicutes.c__Firmicutes_unclassified.o__Firmicutes_unclassified.f__Firmicutes_unclassified.g__Firmicutes_unclassified.s__Firmicutes_bacterium_CAG_94	Firmicutes bacterium CAG 94	672268	0.172316	1635019	0.0119658	-0.16035
k__Bacteria.p__Bacteroidetes.c__Bacteroidia.o__Bacteroidales.f__Bacteroidales_unclassified.g__Bacteroidales_unclassified.s__Bacteroidales_bacterium_KA00251	Bacteroidales bacterium KA00251	510385	0.189383	1159537	0.0306077	-0.158776
k__Bacteria.p__Firmicutes.c__Bacilli.o__Lactobacillales.f__Enterococcaceae.g__Enterococcus.s__Enterococcus_thailandicus	Enterococcus thailandicus	254748	0.182614	557700	0.0361593	-0.146455
k__Bacteria.p__Firmicutes.c__Bacilli.o__Lactobacillales.f__Leuconostocaceae.g__Leuconostoc.s__Leuconostoc_citreum	Leuconostoc citreum	97020.5	0.147918	244221	0.00886169	-0.139056
k__Bacteria.p__Bacteroidetes.c__Bacteroidia.o__Bacteroidales.f__Prevotellaceae.g__Paraprevotella.s__Paraprevotella_clara	Paraprevotella clara	646866	0.13604	1.48318e+06	3.06551e-07	-0.13604
k__Bacteria.p__Firmicutes.c__Negativicutes.o__Selenomonadales.f__Selenomonadaceae.g__Megamonas.s__Megamonas_rupellensis	Megamonas rupellensis	37440	0.135451	98440	1.5439e-06	-0.135449	31796936
k__Bacteria.p__Firmicutes.c__Negativicutes.o__Selenomonadales.f__Selenomonadaceae.g__Megamonas.s__Megamonas_funiformis_CAG_377	Megamonas funiformis CAG 377	696568	0.129131	1628146	3.46891e-06	-0.129128
k__Bacteria.p__Firmicutes.c__Negativicutes.o__Veillonellales.f__Veillonellaceae.g__Veillonella.s__Veillonella_sp_CAG_933	Veillonella sp CAG 933	626753	0.0166989	1399098	0.14388	0.127181
k__Bacteria.p__Firmicutes.c__Bacilli.o__Lactobacillales.f__Enterococcaceae.g__Enterococcus.s__Enterococcus_gallinarum	Enterococcus gallinarum	683361	0.116457	1.54425e+06	2.14673e-05	-0.116435
k__Bacteria.p__Firmicutes.c__Tissierellia.o__Tissierellales.f__Peptoniphilaceae.g__Parvimonas.s__Parvimonas_sp_oral_taxon_393	Parvimonas sp oral taxon 393	507528	0.129396	1.14931e+06	0.0182504	-0.111146
k__Bacteria.p__Firmicutes.c__Clostridia.o__Clostridiales.f__Ruminococcaceae.g__Ruminococcus.s__Ruminococcus_sp_CAG_579	Ruminococcus sp CAG 579	38146	0.113081	97589	0.003185	-0.109896
k__Bacteria.p__Bacteroidetes.c__Bacteroidia.o__Bacteroidales.f__Rikenellaceae.g__Alistipes.s__Alistipes_sp_CAG_831	Alistipes sp CAG 831	51674.5	0.128266	148539	0.0237315	-0.104534
k__Bacteria.p__Proteobacteria.c__Gammaproteobacteria.o__Pseudomonadales.f__Pseudomonadaceae.g__Pseudomonas.s__Pseudomonas_fragi	Pseudomonas fragi	347635	0.115376	741460	0.0114988	-0.103877
k__Bacteria.p__Bacteroidetes.c__Bacteroidia.o__Bacteroidales.f__Prevotellaceae.g__Prevotella.s__Prevotella_melaninogenica	Prevotella melaninogenica	345000	0.140836	733500	0.0372751	-0.103561	23060013
k__Bacteria.p__Bacteroidetes.c__Bacteroidia.o__Bacteroidales.f__Rikenellaceae.g__Rikenella.s__Rikenella_microfusus	Rikenella microfusus	506909	0.143664	1149646	0.0401565	-0.103508
k__Bacteria.p__Firmicutes.c__Clostridia.o__Clostridiales.f__Clostridiaceae.g__Clostridium.s__Clostridium_sp_CAG_590	Clostridium sp CAG 590	563417	0.021427	1320813	0.124007	0.10258
k__Bacteria.p__Bacteroidetes.c__Bacteroidia.o__Bacteroidales.f__Tannerellaceae.g__Parabacteroides.s__Parabacteroides_gordonii	Parabacteroides gordonii	37440	0.135451	95230	0.0328932	-0.102557
k__Bacteria.p__Firmicutes.c__Bacilli.o__Lactobacillales.f__Streptococcaceae.g__Streptococcus.s__Streptococcus_gordonii	Streptococcus gordonii	677429	0.102162	1529159	0.000379676	-0.101782
k__Bacteria.p__Proteobacteria.c__Gammaproteobacteria.o__Enterobacterales.f__Enterobacteriaceae.g__Enterobacter.s__Enterobacter_cloacae_complex	Enterobacter cloacae complex	680794	0.102251	1548056	0.000686501	-0.101565
k__Bacteria.p__Firmicutes.c__Clostridia.o__Clostridiales.f__Clostridiaceae.g__Clostridium.s__Clostridium_sp_chh4_2	Clostridium sp chh4 2	343332	0.118137	729085	0.0173324	-0.100804
k__Bacteria.p__Firmicutes.c__Negativicutes.o__Veillonellales.f__Veillonellaceae.g__Anaeroglobus.s__Anaeroglobus_geminatus	Anaeroglobus geminatus	632172	0.0990209	1.38941e+06	0.000370627	-0.0986503
k__Bacteria.p__Bacteroidetes.c__Bacteroidia.o__Bacteroidales.f__Rikenellaceae.g__Alistipes.s__Alistipes_sp_An31A	Alistipes sp An31A	52218.5	0.114072	150696	0.0164271	-0.0976448
k__Bacteria.p__Proteobacteria.c__Gammaproteobacteria.o__Enterobacterales.f__Enterobacteriaceae.g__Kluyvera.s__Kluyvera_georgiana	Kluyvera georgiana	290594	0.106204	650335	0.0107034	-0.0955003
k__Bacteria.p__Proteobacteria.c__Gammaproteobacteria.o__Pasteurellales.f__Pasteurellaceae.g__Haemophilus.s__Haemophilus_haemolyticus	Haemophilus haemolyticus	632172	0.0990209	1395945	0.00483683	-0.0941841
k__Bacteria.p__Firmicutes.c__Clostridia.o__Clostridiales.f__Ruminococcaceae.g__Ruminococcus.s__Ruminococcus_obeum_CAG_39	Ruminococcus obeum CAG 39	701392	0.093117	1640736	6.57195e-06	-0.0931105
k__Bacteria.p__Bacteroidetes.c__Bacteroidia.o__Bacteroidales.f__Prevotellaceae.g__Prevotella.s__Prevotella_amnii	Prevotella amnii	256414	0.0934127	564938	0.0013227	-0.09209
k__Bacteria.p__Firmicutes.c__Clostridia.o__Clostridiales.f__Lachnospiraceae.g__Lachnoclostridium.s__Lachnoclostridium_sp_An298	Lachnoclostridium sp An298	256414	0.0934127	564938	0.0013227	-0.09209
k__Bacteria.p__Firmicutes.c__Bacilli.o__Lactobacillales.f__Lactobacillaceae.g__Lactobacillus.s__Lactobacillus_curvatus	Lactobacillus curvatus	76839	0.0273522	178795	0.11774	0.0903874
k__Bacteria.p__Firmicutes.c__Clostridia.o__Clostridiales.f__Clostridiaceae.g__Clostridium.s__Clostridium_ventriculi	Clostridium ventriculi	555940	0.126138	1.30771e+06	0.0365265	-0.0896115
k__Bacteria.p__Firmicutes.c__Clostridia.o__Clostridiales.f__Eubacteriaceae.g__Eubacteriaceae_unclassified.s__Eubacteriaceae_bacterium_CHKCI005	Eubacteriaceae bacterium CHKCI005	628123	0.105317	1389451	0.016026	-0.0892913
k__Bacteria.p__Bacteroidetes.c__Bacteroidia.o__Bacteroidales.f__Prevotellaceae.g__Prevotella.s__Prevotella_sp_CAG_617	Prevotella sp CAG 617	38120	0.089212	100376	8.4573e-07	-0.0892112
k__Bacteria.p__Actinobacteria.c__Actinobacteria.o__Actinomycetales.f__Actinomycetaceae.g__Actinomyces.s__Actinomyces_sp_oral_taxon_180	Actinomyces sp oral taxon 180	431276	0.0955056	971636	0.00790906	-0.0875966
k__Bacteria.p__Firmicutes.c__Bacilli.o__Lactobacillales.f__Enterococcaceae.g__Enterococcus.s__Enterococcus_raffinosus	Enterococcus raffinosus	571472	0.0869045	1237320	0.000228413	-0.0866761
k__Bacteria.p__Firmicutes.c__Negativicutes.o__Veillonellales.f__Veillonellaceae.g__Dialister.s__Dialister_sp_CAG_357	Dialister sp CAG 357	700610	0.0950923	1615761	0.00970433	-0.085388
k__Bacteria.p__Firmicutes.c__Negativicutes.o__Selenomonadales.f__Selenomonadaceae.g__Mitsuokella.s__Mitsuokella_jalaludinii	Mitsuokella jalaludinii	515883	0.0848315	1183572	2.42094e-05	-0.0848073
k__Bacteria.p__Proteobacteria.c__Betaproteobacteria.o__Neisseriales.f__Neisseriaceae.g__Neisseria.s__Neisseria_cinerea	Neisseria cinerea	256414	0.0934127	563955	0.00876624	-0.0846465	26804920
k__Bacteria.p__Actinobacteria.c__Actinobacteria.o__Corynebacteriales.f__Corynebacteriaceae.g__Corynebacterium.s__Corynebacterium_oculi	Corynebacterium oculi	256414	0.0934127	563955	0.00876624	-0.0846465
k__Bacteria.p__Firmicutes.c__Bacilli.o__Lactobacillales.f__Lactobacillaceae.g__Lactobacillus.s__Lactobacillus_vaginalis	Lactobacillus vaginalis	683963	0.0874845	1563019	0.00404255	-0.083442
k__Bacteria.p__Bacteroidetes.c__Bacteroidia.o__Bacteroidales.f__Bacteroidaceae.g__Bacteroides.s__Bacteroides_clarus	Bacteroides clarus	569893	0.0897369	1352403	0.0084334	-0.0813035	30519287
k__Bacteria.p__Actinobacteria.c__Actinobacteria.o__Actinomycetales.f__Actinomycetaceae.g__Varibaculum.s__Varibaculum_cambriense	Varibaculum cambriense	289768	0.0851628	663312	0.00421253	-0.0809503
k__Bacteria.p__Firmicutes.c__Bacilli.o__Bacillales.f__Staphylococcaceae.g__Macrococcus.s__Macrococcus_caseolyticus	Macrococcus caseolyticus	36765	0.100954	93015.5	0.0211232	-0.0798307
k__Bacteria.p__Firmicutes.c__Bacilli.o__Lactobacillales.f__Aerococcaceae.g__Abiotrophia.s__Abiotrophia_sp_HMSC24B09	Abiotrophia sp HMSC24B09	571846	0.118198	1249104	0.0395058	-0.0786917
k__Bacteria.p__Firmicutes.c__Clostridia.o__Clostridiales.f__Clostridiaceae.g__Clostridium.s__Clostridium_sp_7_2_43FAA	Clostridium sp 7 2 43FAA	571846	0.118198	1249104	0.0395059	-0.0786917
k__Bacteria.p__Chloroflexi.c__Chloroflexia.o__Chloroflexales.f__Roseiflexaceae.g__Kouleothrix.s__Kouleothrix_aurantiaca	Kouleothrix aurantiaca	18722	0.0829517	49155	0.00466215	-0.0782895
k__Bacteria.p__Firmicutes.c__Clostridia.o__Clostridiales.f__Clostridiaceae.g__Hungatella.s__Hungatella_hathewayi	Hungatella hathewayi	640608	0.000263075	1533843	0.076795	0.0765319
k__Bacteria.p__Proteobacteria.c__Gammaproteobacteria.o__Enterobacterales.f__Enterobacteriaceae.g__Raoultella.s__Raoultella_planticola	Raoultella planticola	631110	0.0866773	1.39522e+06	0.0113049	-0.0753724
k__Bacteria.p__Firmicutes.c__Negativicutes.o__Veillonellales.f__Veillonellaceae.g__Veillonella.s__Veillonella_rodentium	Veillonella rodentium	684230	0.0490382	1573686	0.120595	0.0715563
k__Bacteria.p__Actinobacteria.c__Coriobacteriia.o__Coriobacteriales.f__Atopobiaceae.g__Atopobium.s__Atopobium_parvulum	Atopobium parvulum	683575	0.0700736	1.55879e+06	0.000922317	-0.0691513
k__Bacteria.p__Firmicutes.c__Tissierellia.o__Tissierellales.f__Peptoniphilaceae.g__Parvimonas.s__Parvimonas_sp_KA00067	Parvimonas sp KA00067	683241	0.0751098	1562276	0.00626039	-0.0688494
k__Bacteria.p__Actinobacteria.c__Coriobacteriia.o__Coriobacteriales.f__Coriobacteriaceae.g__Collinsella.s__Collinsella_intestinalis	Collinsella intestinalis	637692	8.08254e-05	1537203	0.068108	0.0680272	30567928
k__Bacteria.p__Actinobacteria.c__Actinobacteria.o__Actinomycetales.f__Actinomycetaceae.g__Actinomyces.s__Actinomyces_naeslundii	Actinomyces naeslundii	96251	0.0659382	239212	0.000202795	-0.0657354
k__Bacteria.p__Firmicutes.c__Firmicutes_unclassified.o__Firmicutes_unclassified.f__Firmicutes_unclassified.g__Firmicutes_unclassified.s__Firmicutes_bacterium_CAG_646	Firmicutes bacterium CAG 646	641812	0.0642688	1443886	1.35499e-05	-0.0642553
k__Bacteria.p__Proteobacteria.c__Deltaproteobacteria.o__Desulfovibrionales.f__Desulfovibrionaceae.g__Desulfovibrio.s__Desulfovibrio_sp_An276	Desulfovibrio sp An276	37584	0.0670678	95765	0.00581589	-0.0612519
k__Bacteria.p__Firmicutes.c__Clostridia.o__Clostridiales.f__Clostridiales_Family_XIII_Incertae_Sedis.g__Clostridiales_Family_XIII_Incertae_Sedis_unclassified.s__Eubacterium_saphenum	Eubacterium saphenum	36636	0.0579143	90368	8.01566e-05	-0.0578342
k__Bacteria.p__Firmicutes.c__Clostridia.o__Clostridiales.f__Clostridiales_Family_XIII_Incertae_Sedis.g__Clostridiales_Family_XIII_Incertae_Sedis_unclassified.s__Eubacterium_infirmum	Eubacterium infirmum	631414	0.0566885	1389915	0.000450699	-0.0562378
k__Bacteria.p__Actinobacteria.c__Actinobacteria.o__Actinomycetales.f__Actinomycetaceae.g__Actinomyces.s__Actinomyces_europaeus	Actinomyces europaeus	571098	0.0643727	1245667	0.00837826	-0.0559944
k__Bacteria.p__Bacteroidetes.c__Bacteroidia.o__Bacteroidales.f__Prevotellaceae.g__Prevotella.s__Prevotella_oralis	Prevotella oralis	253896	0.0733499	556556	0.0182791	-0.0550708
k__Bacteria.p__Firmicutes.c__Bacilli.o__Lactobacillales.f__Streptococcaceae.g__Streptococcus.s__Streptococcus_lutetiensis	Streptococcus lutetiensis	626616	0.0670142	1.38482e+06	0.0138083	-0.0532059
k__Bacteria.p__Actinobacteria.c__Actinobacteria.o__Bifidobacteriales.f__Bifidobacteriaceae.g__Scardovia.s__Scardovia_wiggsiae	Scardovia wiggsiae	682138	0.0523296	1542911	9.23562e-06	-0.0523204
k__Bacteria.p__Firmicutes.c__Bacilli.o__Lactobacillales.f__Streptococcaceae.g__Streptococcus.s__Streptococcus_sp_M334	Streptococcus sp M334	452254	0.0611353	1009338	0.00894535	-0.05219
k__Bacteria.p__Bacteroidetes.c__Bacteroidia.o__Bacteroidales.f__Tannerellaceae.g__Parabacteroides.s__Parabacteroides_distasonis	Parabacteroides distasonis	721500	0.0511903	1.7537e+06	5.54452e-08	-0.0511902	20848492
k__Bacteria.p__Firmicutes.c__Negativicutes.o__Veillonellales.f__Veillonellaceae.g__Veillonella.s__Veillonella_tobetsuensis	Veillonella tobetsuensis	626250	0.0512077	1379842	0.000480478	-0.0507272
k__Bacteria.p__Bacteroidetes.c__Bacteroidia.o__Bacteroidales.f__Bacteroidaceae.g__Bacteroides.s__Bacteroides_thetaiotaomicron	Bacteroides thetaiotaomicron	719625	0.0625707	1657513	0.0136788	-0.0488919
k__Bacteria.p__Firmicutes.c__Clostridia.o__Clostridiales.f__Clostridiales_Family_XIII_Incertae_Sedis.g__Mogibacterium.s__Mogibacterium_pumilum	Mogibacterium pumilum	52969	0.0488758	117260	0.000361685	-0.0485141
k__Bacteria.p__Bacteroidetes.c__Bacteroidia.o__Bacteroidales.f__Bacteroidaceae.g__Bacteroides.s__Bacteroides_sartorii	Bacteroides sartorii	252831	0.0252876	558844	0.0730255	0.0477379
k__Bacteria.p__Bacteroidetes.c__Bacteroidia.o__Bacteroidales.f__Prevotellaceae.g__Prevotella.s__Prevotella_sp_AM42_24	Prevotella sp AM42 24	495738	0.00125167	1142125	0.0472727	0.046021
k__Bacteria.p__Proteobacteria.c__Gammaproteobacteria.o__Enterobacterales.f__Enterobacteriaceae.g__Raoultella.s__Raoultella_ornithinolytica	Raoultella ornithinolytica	386325	0.0546386	838688	0.00925351	-0.0453851
k__Bacteria.p__Actinobacteria.c__Coriobacteriia.o__Eggerthellales.f__Eggerthellaceae.g__Slackia.s__Slackia_isoflavoniconvertens	Slackia isoflavoniconvertens	709833	0.045332	1.6587e+06	3.14371e-05	-0.0453006
k__Bacteria.p__Fusobacteria.c__Fusobacteriia.o__Fusobacteriales.f__Fusobacteriaceae.g__Fusobacterium.s__Fusobacterium_equinum	Fusobacterium equinum	506844	0.0726046	1.15024e+06	0.0280321	-0.0445726
k__Bacteria.p__Firmicutes.c__Negativicutes.o__Veillonellales.f__Veillonellaceae.g__Negativicoccus.s__Negativicoccus_succinicivorans	Negativicoccus succinicivorans	13160	0.0931034	31350	0.0495883	-0.0435151
k__Bacteria.p__Proteobacteria.c__Gammaproteobacteria.o__Enterobacterales.f__Enterobacteriaceae.g__Citrobacter.s__Citrobacter_portucalensis	Citrobacter portucalensis	629975	0.0398481	1390807	0.00122735	-0.0386207
k__Bacteria.p__Bacteroidetes.c__Bacteroidia.o__Bacteroidales.f__Rikenellaceae.g__Alistipes.s__Alistipes_onderdonkii	Alistipes onderdonkii	703563	0.0388711	1622660	0.000766226	-0.0381049	31796936
k__Bacteria.p__Firmicutes.c__Bacilli.o__Lactobacillales.f__Carnobacteriaceae.g__Granulicatella.s__Granulicatella_adiacens	Granulicatella adiacens	684958	0.0415602	1.567e+06	0.00348403	-0.0380762
k__Eukaryota.p__Ascomycota.c__Saccharomycetes.o__Saccharomycetales.f__Saccharomycetaceae.g__Saccharomyces.s__Saccharomyces_cerevisiae	Saccharomyces cerevisiae	503664	0.0389824	1.13952e+06	0.00190765	-0.0370748	24275714
k__Bacteria.p__Firmicutes.c__Clostridia.o__Clostridiales.f__Clostridiaceae.g__Clostridium.s__Clostridium_baratii	Clostridium baratii	631793	0.0747142	1400970	0.0376912	-0.037023	30567928
k__Bacteria.p__Firmicutes.c__Bacilli.o__Lactobacillales.f__Lactobacillaceae.g__Lactobacillus.s__Lactobacillus_crispatus	Lactobacillus crispatus	552483	0.0409408	1298557	0.00403188	-0.036909
k__Bacteria.p__Planctomycetes.c__Planctomycetia.o__Planctomycetales.f__Isosphaeraceae.g__Paludisphaera.s__Paludisphaera_borealis	Paludisphaera borealis	18796	0.0571534	48720	0.0212107	-0.0359427
k__Bacteria.p__Proteobacteria.c__Epsilonproteobacteria.o__Campylobacterales.f__Campylobacteraceae.g__Campylobacter.s__Campylobacter_hominis	Campylobacter hominis	640488	0.0451339	1.41983e+06	0.00938234	-0.0357516
k__Bacteria.p__Firmicutes.c__Clostridia.o__Clostridiales.f__Lachnospiraceae.g__Lachnoclostridium.s__Clostridium_asparagiforme	Clostridium asparagiforme	667636	0.0414664	1.52615e+06	0.00586201	-0.0356044
k__Bacteria.p__Bacteroidetes.c__Bacteroidia.o__Bacteroidales.f__Bacteroidaceae.g__Bacteroides.s__Bacteroides_salanitronis	Bacteroides salanitronis	37584	0.0670678	95230	0.0328933	-0.0341745
k__Bacteria.p__Actinobacteria.c__Coriobacteriia.o__Eggerthellales.f__Eggerthellaceae.g__Enterorhabdus.s__Enterorhabdus_caecimuris	Enterorhabdus caecimuris	653238	0.000728747	1.54049e+06	0.0340998	0.033371	30567928
k__Bacteria.p__Firmicutes.c__Tissierellia.o__Tissierellales.f__Peptoniphilaceae.g__Peptoniphilus.s__Peptoniphilus_duerdenii	Peptoniphilus duerdenii	497332	0.0437521	1161972	0.0769405	0.0331884
k__Bacteria.p__Firmicutes.c__Clostridia.o__Clostridiales.f__Hungateiclostridiaceae.g__Mageeibacillus.s__Mageeibacillus_indolicus	Mageeibacillus indolicus	77356	0.0261529	179262	0.0562456	0.0300927
k__Bacteria.p__Firmicutes.c__Clostridia.o__Clostridiales.f__Ruminococcaceae.g__Ruthenibacterium.s__Ruthenibacterium_lactatiformans	Ruthenibacterium lactatiformans	724938	0.0293996	1.76899e+06	2.49124e-09	-0.0293996
k__Bacteria.p__Firmicutes.c__Clostridia.o__Clostridiales.f__Lachnospiraceae.g__Oribacterium.s__Oribacterium_sinus	Oribacterium sinus	77093.5	0.0292233	173633	2.79912e-05	-0.0291954
k__Archaea.p__Euryarchaeota.c__Methanobacteria.o__Methanobacteriales.f__Methanobacteriaceae.g__Methanosphaera.s__Methanosphaera_stadtmanae	Methanosphaera stadtmanae	39012.5	0.028712	101806	4.80371e-07	-0.0287115
k__Bacteria.p__Firmicutes.c__Bacilli.o__Lactobacillales.f__Lactobacillaceae.g__Lactobacillus.s__Lactobacillus_oris	Lactobacillus oris	562603	0.0295382	1327814	0.00153417	-0.0280041
k__Bacteria.p__Firmicutes.c__Tissierellia.o__Tissierellales.f__Peptoniphilaceae.g__Peptoniphilus.s__Peptoniphilus_lacrimalis	Peptoniphilus lacrimalis	627852	0.0235096	1397510	0.0513243	0.0278146
k__Bacteria.p__Proteobacteria.c__Gammaproteobacteria.o__Enterobacterales.f__Morganellaceae.g__Proteus.s__Proteus_penneri	Proteus penneri	253257	0.0384797	555698	0.0110556	-0.0274241
k__Bacteria.p__Firmicutes.c__Clostridia.o__Clostridiales.f__Lachnospiraceae.g__Anaerostipes.s__Anaerostipes_sp_992a	Anaerostipes sp 992a	456976	0.0265378	1.03529e+06	3.6686e-09	-0.0265378
k__Bacteria.p__Firmicutes.c__Clostridia.o__Clostridiales.f__Lachnospiraceae.g__Robinsoniella.s__Robinsoniella_sp_RHS	Robinsoniella sp RHS	348769	0.0258848	759057	2.09701e-11	-0.0258848
k__Bacteria.p__Bacteroidetes.c__Bacteroidia.o__Bacteroidales.f__Prevotellaceae.g__Prevotella.s__Prevotella_timonensis	Prevotella timonensis	698922	0.0603145	1601001	0.0345205	-0.025794
k__Bacteria.p__Firmicutes.c__Bacilli.o__Lactobacillales.f__Lactobacillaceae.g__Lactobacillus.s__Lactobacillus_gasseri	Lactobacillus gasseri	679197	0.0257111	1.55128e+06	0.000572168	-0.025139
k__Bacteria.p__Firmicutes.c__Clostridia.o__Clostridiales.f__Lachnospiraceae.g__Oribacterium.s__Oribacterium_parvum	Oribacterium parvum	77356	0.0261529	176880	0.00210222	-0.0240507
k__Bacteria.p__Bacteroidetes.c__Bacteroidia.o__Bacteroidales.f__Prevotellaceae.g__Prevotella.s__Prevotella_oris	Prevotella oris	343000	0.0241472	725024	0.000542184	-0.023605
k__Bacteria.p__Firmicutes.c__Clostridia.o__Clostridiales.f__Lachnospiraceae.g__Lachnoclostridium.s__Clostridium_saccharolyticum	Clostridium saccharolyticum	647073	0.000541038	1.52974e+06	0.0240603	0.0235193
k__Bacteria.p__Fusobacteria.c__Fusobacteriia.o__Fusobacteriales.f__Fusobacteriaceae.g__Fusobacterium.s__Fusobacterium_gonidiaformans	Fusobacterium gonidiaformans	553104	0.027514	1306008	0.0508159	0.0233019
k__Bacteria.p__Actinobacteria.c__Actinobacteria.o__Bifidobacteriales.f__Bifidobacteriaceae.g__Bifidobacterium.s__Bifidobacterium_scardovii	Bifidobacterium scardovii	76858	0.0077349	178829	0.030264	0.0225291	30567928
k__Bacteria.p__Proteobacteria.c__Epsilonproteobacteria.o__Campylobacterales.f__Campylobacteraceae.g__Campylobacter.s__Campylobacter_gracilis	Campylobacter gracilis	429358	0.0222134	962184	0.000162928	-0.0220505	23060013
k__Bacteria.p__Firmicutes.c__Clostridia.o__Clostridiales.f__Lachnospiraceae.g__Anaerotignum.s__Anaerotignum_lactatifermentans	Anaerotignum lactatifermentans	666264	0.0471779	1532587	0.0254536	-0.0217243	26789999
k__Bacteria.p__Actinobacteria.c__Actinobacteria.o__Actinomycetales.f__Actinomycetaceae.g__Actinomyces.s__Actinomyces_turicensis	Actinomyces turicensis	679172	0.0213021	1543205	0.00010345	-0.0211987
k__Bacteria.p__Firmicutes.c__Bacilli.o__Lactobacillales.f__Streptococcaceae.g__Streptococcus.s__Streptococcus_vestibularis	Streptococcus vestibularis	670116	0.00413129	1554495	0.0251447	0.0210134
k__Bacteria.p__Firmicutes.c__Bacilli.o__Lactobacillales.f__Enterococcaceae.g__Enterococcus.s__Enterococcus_durans	Enterococcus durans	630656	0.0330405	1.39846e+06	0.0133148	-0.0197258	20848492
k__Bacteria.p__Actinobacteria.c__Actinobacteria.o__Actinomycetales.f__Actinomycetaceae.g__Actinomyces.s__Actinomyces_graevenitzii	Actinomyces graevenitzii	679491	0.020391	1.55483e+06	0.000745889	-0.0196451
k__Bacteria.p__Fusobacteria.c__Fusobacteriia.o__Fusobacteriales.f__Fusobacteriaceae.g__Fusobacterium.s__Fusobacterium_necrophorum	Fusobacterium necrophorum	36135.5	0.0174593	92930	0.0367061	0.0192468
k__Bacteria.p__Firmicutes.c__Clostridia.o__Clostridiales.f__Clostridiaceae.g__Clostridium.s__Clostridium_butyricum	Clostridium butyricum	628836	0.0184968	1383761	8.02643e-05	-0.0184166	30927743
k__Bacteria.p__Proteobacteria.c__Gammaproteobacteria.o__Enterobacterales.f__Enterobacteriaceae.g__Klebsiella.s__Klebsiella_aerogenes	Klebsiella aerogenes	504857	0.0294205	1146872	0.0115374	-0.0178831
k__Bacteria.p__Firmicutes.c__Clostridia.o__Clostridiales.f__Ruminococcaceae.g__Harryflintia.s__Harryflintia_acetispora	Harryflintia acetispora	675618	0.0200223	1.55211e+06	0.00226055	-0.0177618
k__Bacteria.p__Firmicutes.c__Tissierellia.o__Tissierellales.f__Peptoniphilaceae.g__Peptoniphilus.s__Peptoniphilus_coxii	Peptoniphilus coxii	620547	0.019463	1405723	0.00207732	-0.0173857
k__Bacteria.p__Actinobacteria.c__Actinobacteria.o__Actinomycetales.f__Actinomycetaceae.g__Actinomyces.s__Actinomyces_viscosus	Actinomyces viscosus	77190	0.0173552	175365	0.000278333	-0.0170769
k__Bacteria.p__Actinobacteria.c__Coriobacteriia.o__Coriobacteriales.f__Atopobiaceae.g__Atopobium.s__Atopobium_rimae	Atopobium rimae	682638	0.0173643	1560029	0.000517739	-0.0168465
k__Bacteria.p__Firmicutes.c__Clostridia.o__Clostridiales.f__Clostridiaceae.g__Clostridium.s__Clostridium_sp_CAG_964	Clostridium sp CAG 964	513084	0.0212568	1165871	0.00455225	-0.0167046
k__Bacteria.p__Bacteroidetes.c__Bacteroidia.o__Bacteroidales.f__Prevotellaceae.g__Prevotella.s__Prevotella_sp_CAG_1058	Prevotella sp CAG 1058	37872	0.0178104	96032.5	0.0025019	-0.0153085
k__Bacteria.p__Actinobacteria.c__Actinobacteria.o__Bifidobacteriales.f__Bifidobacteriaceae.g__Bifidobacterium.s__Bifidobacterium_gallinarum	Bifidobacterium gallinarum	503878	0.0228782	1144854	0.0077808	-0.0150974
k__Bacteria.p__Firmicutes.c__Clostridia.o__Clostridiales.f__Ruminococcaceae.g__Faecalibacterium.s__Faecalibacterium_prausnitzii	Faecalibacterium prausnitzii	729918	0.0150726	1859004	7.38599e-18	-0.0150726	17119388
k__Bacteria.p__Firmicutes.c__Bacilli.o__Lactobacillales.f__Enterococcaceae.g__Enterococcus.s__Enterococcus_hirae	Enterococcus hirae	629519	0.0150172	1.3874e+06	0.000169855	-0.0148474
k__Bacteria.p__Actinobacteria.c__Coriobacteriia.o__Coriobacteriales.f__Atopobiaceae.g__Atopobium.s__Atopobium_deltae	Atopobium deltae	628919	0.031552	1.39623e+06	0.0167108	-0.0148412
k__Bacteria.p__Proteobacteria.c__Deltaproteobacteria.o__Desulfovibrionales.f__Desulfovibrionaceae.g__Desulfovibrio.s__Desulfovibrio_fairfieldensis	Desulfovibrio fairfieldensis	565110	0.0358079	1327513	0.0505288	0.0147209
k__Bacteria.p__Actinobacteria.c__Actinobacteria.o__Bifidobacteriales.f__Bifidobacteriaceae.g__Aeriscardovia.s__Aeriscardovia_aeriphila	Aeriscardovia aeriphila	660099	0.000459275	1.54561e+06	0.0150861	0.0146268
k__Bacteria.p__Firmicutes.c__Clostridia.o__Clostridiales.f__Clostridiales_Family_XIII_Incertae_Sedis.g__Mogibacterium.s__Mogibacterium_timidum	Mogibacterium timidum	77190	0.0173552	177097	0.0028123	-0.0145429
k__Bacteria.p__Bacteroidetes.c__Bacteroidia.o__Bacteroidales.f__Bacteroidaceae.g__Bacteroides.s__Bacteroides_stercorirosoris	Bacteroides stercorirosoris	505134	0.0185964	1146075	0.00421378	-0.0143826
k__Bacteria.p__Firmicutes.c__Erysipelotrichia.o__Erysipelotrichales.f__Erysipelotrichaceae.g__Erysipelatoclostridium.s__Clostridium_spiroforme	Clostridium spiroforme	664242	0.056298	1530351	0.0419956	-0.0143024
k__Bacteria.p__Firmicutes.c__Bacilli.o__Bacillales.f__Bacillales_unclassified.g__Gemella.s__Gemella_asaccharolytica	Gemella asaccharolytica	681639	0.0308055	1560210	0.0169342	-0.0138713
k__Bacteria.p__Firmicutes.c__Bacilli.o__Lactobacillales.f__Aerococcaceae.g__Abiotrophia.s__Abiotrophia_defectiva	Abiotrophia defectiva	52969	0.0488758	119925	0.0619229	0.0130471	31796936
k__Bacteria.p__Firmicutes.c__Clostridia.o__Clostridiales.f__Ruminococcaceae.g__Ruminococcaceae_unclassified.s__Clostridium_methylpentosum	Clostridium methylpentosum	675666	0.000968924	1559959	0.0138427	0.0128738	30567928
k__Bacteria.p__Firmicutes.c__Bacilli.o__Lactobacillales.f__Lactobacillaceae.g__Lactobacillus.s__Lactobacillus_versmoldensis	Lactobacillus versmoldensis	36391.5	0.0472342	92663	0.0346201	-0.0126141
k__Bacteria.p__Firmicutes.c__Bacilli.o__Lactobacillales.f__Lactobacillaceae.g__Lactobacillus.s__Lactobacillus_pentosus	Lactobacillus pentosus	36507	0.0337926	93368.5	0.0461118	0.0123193
k__Bacteria.p__Bacteroidetes.c__Bacteroidia.o__Bacteroidales.f__Prevotellaceae.g__Prevotella.s__Prevotella_sp_CAG_1124	Prevotella sp CAG 1124	37872	0.0178104	95765	0.00581594	-0.0119944
k__Bacteria.p__Proteobacteria.c__Betaproteobacteria.o__Burkholderiales.f__Comamonadaceae.g__Comamonas.s__Comamonas_kerstersii	Comamonas kerstersii	511872	0.0194828	1.16079e+06	0.00760962	-0.0118732
k__Bacteria.p__Firmicutes.c__Clostridia.o__Clostridiales.f__Lachnospiraceae.g__Lachnoclostridium.s__Lachnoclostridium_sp_An181	Lachnoclostridium sp An181	503766	0.00652411	1.14931e+06	0.0182504	0.0117263
k__Bacteria.p__Synergistetes.c__Synergistia.o__Synergistales.f__Synergistaceae.g__Pyramidobacter.s__Pyramidobacter_piscolens	Pyramidobacter piscolens	36134.5	0.0173489	92048	0.00577213	-0.0115768
k__Bacteria.p__Firmicutes.c__Negativicutes.o__Veillonellales.f__Veillonellaceae.g__Veillonella.s__Veillonella_atypica	Veillonella atypica	655972	0.0134095	1.5018e+06	0.00205304	-0.0113564	22529960
k__Bacteria.p__Firmicutes.c__Clostridia.o__Clostridiales.f__Clostridiaceae.g__Clostridium.s__Clostridium_cadaveris	Clostridium cadaveris	616290	0.0110027	1378445	4.27558e-06	-0.0109984
k__Bacteria.p__Firmicutes.c__Negativicutes.o__Veillonellales.f__Veillonellaceae.g__Veillonella.s__Veillonella_seminalis	Veillonella seminalis	504450	0.0109807	1.13544e+06	4.01355e-05	-0.0109405
k__Bacteria.p__Firmicutes.c__Bacilli.o__Lactobacillales.f__Streptococcaceae.g__Streptococcus.s__Streptococcus_cristatus	Streptococcus cristatus	505476	0.0242728	1150700	0.03483	0.0105572	31796936
k__Bacteria.p__Firmicutes.c__Clostridia.o__Clostridiales.f__Peptostreptococcaceae.g__Peptostreptococcus.s__Peptostreptococcus_sp_MV1	Peptostreptococcus sp MV1	50024	0.0226194	144382	0.0127362	-0.00988317
k__Bacteria.p__Actinobacteria.c__Actinobacteria.o__Bifidobacteriales.f__Bifidobacteriaceae.g__Bifidobacterium.s__Bifidobacterium_bifidum	Bifidobacterium bifidum	642804	0.000548476	1.51713e+06	0.0102771	0.00972864
k__Bacteria.p__Proteobacteria.c__Gammaproteobacteria.o__Enterobacterales.f__Enterobacteriaceae.g__Klebsiella.s__Klebsiella_variicola_CAG_634	Klebsiella variicola CAG 634	451917	0.0452469	1012044	0.0356644	-0.00958252
k__Bacteria.p__Firmicutes.c__Bacilli.o__Lactobacillales.f__Enterococcaceae.g__Enterococcus.s__Enterococcus_casseliflavus	Enterococcus casseliflavus	627022	0.00937083	1373233	1.42085e-06	-0.00936941
k__Bacteria.p__Firmicutes.c__Limnochordia.o__Limnochordales.f__Limnochordaceae.g__Limnochorda.s__Limnochorda_pilosa	Limnochorda pilosa	19166	0.00950714	49880	0.000394367	-0.00911277
k__Bacteria.p__Bacteroidetes.c__Bacteroidia.o__Bacteroidales.f__Prevotellaceae.g__Prevotella.s__Prevotella_sp_CAG_924	Prevotella sp CAG 924	38016	0.00936636	96567.5	0.000474045	-0.00889231
k__Bacteria.p__Actinobacteria.c__Coriobacteriia.o__Coriobacteriales.f__Atopobiaceae.g__Olsenella.s__Olsenella_scatoligenes	Olsenella scatoligenes	652338	6.81856e-06	1.54112e+06	0.00823616	0.00822934
k__Bacteria.p__Firmicutes.c__Bacilli.o__Lactobacillales.f__Streptococcaceae.g__Streptococcus.s__Streptococcus_oralis	Streptococcus oralis	669851	0.00813593	1.50643e+06	1.56806e-06	-0.00813437	30567928
k__Bacteria.p__Firmicutes.c__Bacilli.o__Lactobacillales.f__Lactobacillaceae.g__Lactobacillus.s__Lactobacillus_iners	Lactobacillus iners	76858	0.0077349	174282	6.62179e-05	-0.00766869
k__Bacteria.p__Firmicutes.c__Clostridia.o__Clostridiales.f__Ruminococcaceae.g__Ruminococcaceae_unclassified.s__Ruminococcaceae_bacterium_D5	Ruminococcaceae bacterium D5	707334	0.00723297	1.62949e+06	0.000130319	-0.00710265
k__Bacteria.p__Firmicutes.c__Clostridia.o__Clostridiales.f__Ruminococcaceae.g__Pseudoflavonifractor.s__Pseudoflavonifractor_sp_An184	Pseudoflavonifractor sp An184	614924	0.00907631	1375623	0.0161483	0.00707194
k__Bacteria.p__Bacteroidetes.c__Bacteroidia.o__Bacteroidales.f__Bacteroidaceae.g__Bacteroides.s__Bacteroides_sp_CAG_633	Bacteroides sp CAG 633	641987	0.00712636	1424263	0.000161964	-0.00696439
k__Bacteria.p__Firmicutes.c__Bacilli.o__Lactobacillales.f__Streptococcaceae.g__Streptococcus.s__Streptococcus_australis	Streptococcus australis	669716	0.0067886	1.5351e+06	0.000663577	-0.00612502
k__Bacteria.p__Firmicutes.c__Bacilli.o__Lactobacillales.f__Streptococcaceae.g__Streptococcus.s__Streptococcus_mutans	Streptococcus mutans	672442	0.00603339	1518512	6.05591e-07	-0.00603278	23060013
k__Bacteria.p__Firmicutes.c__Bacilli.o__Bacillales.f__Bacillaceae.g__Hydrogenibacillus.s__Hydrogenibacillus_schlegelii	Hydrogenibacillus schlegelii	19092	0.0135387	49010	0.00769036	-0.00584834
k__Bacteria.p__Firmicutes.c__Clostridia.o__Clostridiales.f__Ruminococcaceae.g__Gemmiger.s__Gemmiger_sp_An50	Gemmiger sp An50	628761	0.00896308	1394940	0.00324228	-0.0057208
k__Bacteria.p__Firmicutes.c__Bacilli.o__Lactobacillales.f__Lactobacillaceae.g__Lactobacillus.s__Lactobacillus_acidophilus	Lactobacillus acidophilus	675676	0.00552065	1534351	1.41371e-05	-0.00550651
k__Bacteria.p__Firmicutes.c__Bacilli.o__Lactobacillales.f__Lactobacillaceae.g__Lactobacillus.s__Lactobacillus_plantarum	Lactobacillus plantarum	625812	0.00251198	1391355	0.00793324	0.00542126
k__Bacteria.p__Actinobacteria.c__Coriobacteriia.o__Eggerthellales.f__Eggerthellaceae.g__Slackia.s__Slackia_exigua	Slackia exigua	95830	0.00529393	239832	3.82858e-05	-0.00525564	30567928
k__Bacteria.p__Firmicutes.c__Clostridia.o__Clostridiales.f__Clostridiaceae.g__Clostridium.s__Clostridium_paraputrificum	Clostridium paraputrificum	671570	0.00520766	1.53214e+06	0.000260032	-0.00494763
k__Bacteria.p__Actinobacteria.c__Actinobacteria.o__Bifidobacteriales.f__Bifidobacteriaceae.g__Gardnerella.s__Gardnerella_vaginalis	Gardnerella vaginalis	76833	0.0268052	177718	0.0218671	-0.00493814	24315776
k__Bacteria.p__Firmicutes.c__Erysipelotrichia.o__Erysipelotrichales.f__Erysipelotrichaceae.g__Dielma.s__Dielma_fastidiosa	Dielma fastidiosa	623036	5.43993e-08	1.51596e+06	0.0048019	0.00480184
k__Bacteria.p__Firmicutes.c__Negativicutes.o__Selenomonadales.f__Selenomonadaceae.g__Mitsuokella.s__Mitsuokella_multacida	Mitsuokella multacida	519672	0.00475451	1184835	2.10764e-06	-0.00475241
k__Bacteria.p__Bacteroidetes.c__Bacteroidia.o__Bacteroidales.f__Bacteroidaceae.g__Bacteroides.s__Bacteroides_fluxus	Bacteroides fluxus	502160	0.00661676	1.13952e+06	0.00191478	-0.00470198
k__Bacteria.p__Actinobacteria.c__Actinobacteria.o__Bifidobacteriales.f__Bifidobacteriaceae.g__Bifidobacterium.s__Bifidobacterium_pseudolongum	Bifidobacterium pseudolongum	383775	0.00776697	836325	0.00320121	-0.00456576
k__Bacteria.p__Firmicutes.c__Clostridia.o__Clostridiales.f__Lachnospiraceae.g__Lachnoclostridium.s__Lachnoclostridium_sp_An118	Lachnoclostridium sp An118	678182	0.00794112	1559568	0.00350069	-0.00444043
k__Bacteria.p__Actinobacteria.c__Actinobacteria.o__Bifidobacteriales.f__Bifidobacteriaceae.g__Alloscardovia.s__Alloscardovia_omnicolens	Alloscardovia omnicolens	678617	0.012797	1559715	0.0172148	0.00441788
k__Bacteria.p__Firmicutes.c__Clostridia.o__Clostridiales.f__Clostridiales_unclassified.g__Clostridiales_unclassified.s__Clostridiales_bacterium_CHKCI006	Clostridiales bacterium CHKCI006	625132	0.0148856	1390640	0.0105044	-0.0043812
k__Bacteria.p__Synergistetes.c__Synergistia.o__Synergistales.f__Synergistaceae.g__Cloacibacillus.s__Cloacibacillus_porcorum	Cloacibacillus porcorum	517437	0.00438156	1179149	1.78925e-05	-0.00436367
k__Bacteria.p__Firmicutes.c__Clostridia.o__Clostridiales.f__Ruminococcaceae.g__Ruminococcus.s__Ruminococcus_sp_CAG_624	Ruminococcus sp CAG 624	52719.5	0.00417093	151844	1.14617e-06	-0.00416978
k__Bacteria.p__Firmicutes.c__Tissierellia.o__Tissierellales.f__Peptoniphilaceae.g__Peptoniphilus.s__Peptoniphilus_sp_HMSC062D09	Peptoniphilus sp HMSC062D09	505818	0.0317597	1.15024e+06	0.0280321	-0.00372762
k__Bacteria.p__Firmicutes.c__Bacilli.o__Lactobacillales.f__Streptococcaceae.g__Streptococcus.s__Streptococcus_sp_A12	Streptococcus sp A12	665158	0.000714424	1544472	0.00434633	0.0036319
k__Bacteria.p__Firmicutes.c__Clostridia.o__Clostridiales.f__Ruminococcaceae.g__Anaerofilum.s__Anaerofilum_sp_An201	Anaerofilum sp An201	624819	0.00362186	1.36905e+06	5.16708e-07	-0.00362134
k__Bacteria.p__Proteobacteria.c__Betaproteobacteria.o__Neisseriales.f__Chromobacteriaceae.g__Microvirgula.s__Microvirgula_aerodenitrificans	Microvirgula aerodenitrificans	257614	0.00362353	565920	0.000208374	-0.00341515
k__Bacteria.p__Bacteroidetes.c__Bacteroidia.o__Bacteroidales.f__Prevotellaceae.g__Prevotella.s__Prevotella_copri	Prevotella copri	728658	0.00303113	1735180	4.52111e-10	-0.00303112	26804920
k__Bacteria.p__Firmicutes.c__Bacilli.o__Lactobacillales.f__Streptococcaceae.g__Streptococcus.s__Streptococcus_infantis	Streptococcus infantis	669696	0.00300541	1512995	4.18235e-07	-0.00300499
k__Bacteria.p__Firmicutes.c__Clostridia.o__Clostridiales.f__Lachnospiraceae.g__Lachnospiraceae_unclassified.s__Lachnospiraceae_bacterium_2_1_46FAA	Lachnospiraceae bacterium 2 1 46FAA	643244	0.00299414	1457926	4.66631e-15	-0.00299414
k__Bacteria.p__Proteobacteria.c__Gammaproteobacteria.o__Enterobacterales.f__Enterobacteriaceae.g__Citrobacter.s__Citrobacter_braakii	Citrobacter braakii	680978	0.00300631	1551676	1.31768e-05	-0.00299314
k__Bacteria.p__Firmicutes.c__Bacilli.o__Lactobacillales.f__Lactobacillaceae.g__Lactobacillus.s__Lactobacillus_rhamnosus	Lactobacillus rhamnosus	676908	0.00287233	1520063	7.09051e-09	-0.00287232
k__Bacteria.p__Firmicutes.c__Tissierellia.o__Tissierellales.f__Peptoniphilaceae.g__Parvimonas.s__Parvimonas_micra	Parvimonas micra	675267	0.00448793	1550564	0.00169377	-0.00279416	23060013
k__Bacteria.p__Synergistetes.c__Synergistia.o__Synergistales.f__Synergistaceae.g__Pyramidobacter.s__Pyramidobacter_sp_C12_8	Pyramidobacter sp C12 8	36507	0.0337926	93192	0.0311206	-0.00267192
k__Bacteria.p__Firmicutes.c__Clostridia.o__Clostridiales.f__Lachnospiraceae.g__Roseburia.s__Roseburia_sp_CAG_303	Roseburia sp CAG 303	717450	3.21557e-05	1.61818e+06	0.00257978	0.00254763
k__Bacteria.p__Proteobacteria.c__Gammaproteobacteria.o__Enterobacterales.f__Enterobacteriaceae.g__Klebsiella.s__Klebsiella_quasipneumoniae	Klebsiella quasipneumoniae	666114	0.00216859	1484123	1.10983e-09	-0.00216859
k__Bacteria.p__Proteobacteria.c__Gammaproteobacteria.o__Pasteurellales.f__Pasteurellaceae.g__Haemophilus.s__Haemophilus_sputorum	Haemophilus sputorum	622827	0.00320923	1.38481e+06	0.00111444	-0.00209479
k__Bacteria.p__Firmicutes.c__Bacilli.o__Lactobacillales.f__Streptococcaceae.g__Lactococcus.s__Lactococcus_lactis	Lactococcus lactis	663656	0.00212638	1518813	5.82442e-05	-0.00206814
k__Bacteria.p__Proteobacteria.c__Gammaproteobacteria.o__Enterobacterales.f__Enterobacteriaceae.g__Citrobacter.s__Citrobacter_youngae	Citrobacter youngae	671582	0.00192874	1520291	4.01189e-06	-0.00192473
k__Bacteria.p__Bacteroidetes.c__Bacteroidia.o__Bacteroidales.f__Rikenellaceae.g__Alistipes.s__Alistipes_timonensis	Alistipes timonensis	650264	0.00230291	1.44054e+06	0.000418845	-0.00188407
k__Bacteria.p__Firmicutes.c__Clostridia.o__Clostridiales.f__Lachnospiraceae.g__Murimonas.s__Murimonas_intestini	Murimonas intestini	627624	0.00417387	1.39645e+06	0.00591327	0.0017394
k__Bacteria.p__Bacteroidetes.c__Bacteroidia.o__Bacteroidales.f__Bacteroidaceae.g__Bacteroides.s__Bacteroides_caccae	Bacteroides caccae	740709	0.00168029	1771147	7.81794e-10	-0.00168029	23776434
k__Bacteria.p__Firmicutes.c__Clostridia.o__Clostridiales.f__Eubacteriaceae.g__Eubacterium.s__Eubacterium_coprostanoligenes	Eubacterium coprostanoligenes	505476	0.0242728	1149775	0.0226011	-0.00167173
k__Bacteria.p__Actinobacteria.c__Actinobacteria.o__Actinomycetales.f__Actinomycetaceae.g__Actinomyces.s__Actinomyces_sp_S6_Spd3	Actinomyces sp S6 Spd3	94398	0.00182978	237997	0.000184233	-0.00164555
k__Bacteria.p__Firmicutes.c__Clostridia.o__Clostridiales.f__Clostridiaceae.g__Clostridium.s__Clostridium_perfringens	Clostridium perfringens	673242	0.00196556	1539767	0.000387706	-0.00157786	30519287
k__Bacteria.p__Firmicutes.c__Clostridia.o__Clostridiales.f__Eubacteriaceae.g__Eubacterium.s__Eubacterium_sp_CAG_251	Eubacterium sp CAG 251	720089	0.00151477	1682646	2.00935e-09	-0.00151477
k__Bacteria.p__Actinobacteria.c__Actinobacteria.o__Propionibacteriales.f__Propionibacteriaceae.g__Propionibacterium.s__Propionibacterium_freudenreichii	Propionibacterium freudenreichii	75940	0.00194292	175363	0.000582281	-0.00136064
k__Bacteria.p__Bacteroidetes.c__Bacteroidia.o__Bacteroidales.f__Prevotellaceae.g__Prevotella.s__Prevotella_sp_CAG_5226	Prevotella sp CAG 5226	35253	0.00196002	90448	0.000677071	-0.00128295
k__Bacteria.p__Firmicutes.c__Negativicutes.o__Veillonellales.f__Veillonellaceae.g__Megasphaera.s__Megasphaera_sp_MJR8396C	Megasphaera sp MJR8396C	651463	0.0011792	1471240	1.65419e-11	-0.0011792
k__Bacteria.p__Bacteroidetes.c__Bacteroidia.o__Bacteroidales.f__Bacteroidaceae.g__Bacteroides.s__Bacteroides_fragilis	Bacteroides fragilis	637238	0.00119831	1.45232e+06	2.43198e-05	-0.00117399	20848492
k__Bacteria.p__Firmicutes.c__Bacilli.o__Lactobacillales.f__Streptococcaceae.g__Streptococcus.s__Streptococcus_anginosus_group	Streptococcus anginosus group	668525	0.00108459	1515308	1.25975e-06	-0.00108333
k__Bacteria.p__Firmicutes.c__Firmicutes_unclassified.o__Firmicutes_unclassified.f__Firmicutes_unclassified.g__Firmicutes_unclassified.s__Firmicutes_bacterium_CAG_145	Firmicutes bacterium CAG 145	724609	0.00124314	1658516	0.000164543	-0.0010786
k__Bacteria.p__Firmicutes.c__Clostridia.o__Clostridiales.f__Ruminococcaceae.g__Anaeromassilibacillus.s__Anaeromassilibacillus_sp_An172	Anaeromassilibacillus sp An172	640838	0.00102687	1.46051e+06	1.12288e-21	-0.00102687
k__Bacteria.p__Firmicutes.c__Clostridia.o__Clostridiales.f__Peptostreptococcaceae.g__Peptostreptococcus.s__Peptostreptococcus_anaerobius	Peptostreptococcus anaerobius	671406	0.000978571	1536779	1.35116e-05	-0.00096506	23060013
k__Bacteria.p__Proteobacteria.c__Gammaproteobacteria.o__Pseudomonadales.f__Moraxellaceae.g__Acinetobacter.s__Acinetobacter_nosocomialis	Acinetobacter nosocomialis	770	0.000203259	2940	0.00115224	0.000948985
k__Bacteria.p__Firmicutes.c__Clostridia.o__Clostridiales.f__Ruminococcaceae.g__Ruminococcus.s__Ruminococcus_callidus	Ruminococcus callidus	718511	0.000935867	1.66039e+06	9.17402e-07	-0.00093495	20848492
k__Bacteria.p__Firmicutes.c__Clostridia.o__Clostridiales.f__Lachnospiraceae.g__Anaerostipes.s__Anaerostipes_caccae	Anaerostipes caccae	669062	0.000891987	1524052	1.92286e-05	-0.000872759	30567928
k__Bacteria.p__Bacteroidetes.c__Bacteroidia.o__Bacteroidales.f__Prevotellaceae.g__Prevotella.s__Prevotella_corporis	Prevotella corporis	653258	0.000867408	1453771	1.86503e-06	-0.000865543
k__Bacteria.p__Actinobacteria.c__Actinobacteria.o__Bifidobacteriales.f__Bifidobacteriaceae.g__Bifidobacterium.s__Bifidobacterium_breve	Bifidobacterium breve	666206	0.000798872	1480892	6.02212e-11	-0.000798871	30567928
k__Bacteria.p__Firmicutes.c__Erysipelotrichia.o__Erysipelotrichales.f__Erysipelotrichaceae.g__Erysipelothrix.s__Erysipelothrix_larvae	Erysipelothrix larvae	677862	0.000833371	1552645	3.62376e-05	-0.000797133
k__Bacteria.p__Bacteroidetes.c__Bacteroidia.o__Bacteroidales.f__Bacteroidaceae.g__Bacteroides.s__Bacteroides_faecis	Bacteroides faecis	732072	0.000781805	1.76631e+06	3.81671e-15	-0.000781805
k__Bacteria.p__Spirochaetes.c__Spirochaetia.o__Brachyspirales.f__Brachyspiraceae.g__Brachyspira.s__Brachyspira_sp_CAG_700	Brachyspira sp CAG 700	38592	0.000758118	97102.5	9.14841e-05	-0.000666634
k__Bacteria.p__Firmicutes.c__Clostridia.o__Clostridiales.f__Lachnospiraceae.g__Butyrivibrio.s__Butyrivibrio_sp_CAG_318	Butyrivibrio sp CAG 318	709580	0.000624658	1.64457e+06	4.84607e-09	-0.000624653
k__Bacteria.p__Actinobacteria.c__Actinobacteria.o__Micrococcales.f__Micrococcaceae.g__Rothia.s__Rothia_dentocariosa	Rothia dentocariosa	94430.5	0.000613339	237650	3.64372e-06	-0.000609695
k__Bacteria.p__Actinobacteria.c__Actinobacteria.o__Bifidobacteriales.f__Bifidobacteriaceae.g__Bifidobacterium.s__Bifidobacterium_dentium	Bifidobacterium dentium	662188	0.000574818	1468872	1.96802e-12	-0.000574818	30567928
k__Bacteria.p__Firmicutes.c__Erysipelotrichia.o__Erysipelotrichales.f__Erysipelotrichaceae.g__Holdemania.s__Holdemania_filiformis	Holdemania filiformis	735851	0.000562969	1728693	3.83862e-09	-0.000562965	26789999
k__Bacteria.p__Firmicutes.c__Clostridia.o__Clostridiales.f__Peptostreptococcaceae.g__Clostridioides.s__Clostridioides_difficile	Clostridioides difficile	676339	0.000575423	1.54085e+06	2.83753e-05	-0.000547048	20848492
k__Bacteria.p__Proteobacteria.c__Betaproteobacteria.o__Neisseriales.f__Neisseriaceae.g__Eikenella.s__Eikenella_corrodens	Eikenella corrodens	678192	0.000509372	1537935	9.45876e-08	-0.000509278
k__Bacteria.p__Bacteroidetes.c__Bacteroidia.o__Bacteroidales.f__Prevotellaceae.g__Prevotella.s__Prevotella_buccae	Prevotella buccae	562875	0.000567109	1232460	0.00010111	-0.000465999
k__Bacteria.p__Firmicutes.c__Clostridia.o__Clostridiales.f__Clostridiales_unclassified.g__Lawsonibacter.s__Lawsonibacter_asaccharolyticus	Lawsonibacter asaccharolyticus	744444	0.000454002	1808101	9.13878e-15	-0.000454002
k__Bacteria.p__Firmicutes.c__Bacilli.o__Lactobacillales.f__Lactobacillaceae.g__Lactobacillus.s__Lactobacillus_fermentum	Lactobacillus fermentum	673708	0.000451159	1534542	4.68243e-06	-0.000446477
k__Bacteria.p__Firmicutes.c__Tissierellia.o__Tissierellales.f__Peptoniphilaceae.g__Peptoniphilus.s__Peptoniphilus_harei	Peptoniphilus harei	675931	0.000445338	1530931	1.46664e-08	-0.000445324
k__Bacteria.p__Firmicutes.c__Bacilli.o__Lactobacillales.f__Lactobacillaceae.g__Pediococcus.s__Pediococcus_acidilactici	Pediococcus acidilactici	682297	0.0227416	1.56407e+06	0.0223306	-0.000411061
k__Bacteria.p__Firmicutes.c__Clostridia.o__Clostridiales.f__Clostridiaceae.g__Clostridium.s__Clostridium_disporicum	Clostridium disporicum	719556	0.000370694	1668607	3.33135e-08	-0.00037066	26789999
k__Bacteria.p__Proteobacteria.c__Gammaproteobacteria.o__Enterobacterales.f__Enterobacteriaceae.g__Citrobacter.s__Citrobacter_farmeri	Citrobacter farmeri	297762	0.0003688	684983	5.66323e-13	-0.0003688
k__Bacteria.p__Proteobacteria.c__Gammaproteobacteria.o__Enterobacterales.f__Enterobacteriaceae.g__Klebsiella.s__Klebsiella_variicola	Klebsiella variicola	659570	0.000358875	1.47034e+06	1.32042e-10	-0.000358875
k__Bacteria.p__Firmicutes.c__Bacilli.o__Lactobacillales.f__Lactobacillaceae.g__Lactobacillus.s__Lactobacillus_ruminis	Lactobacillus ruminis	709763	3.99116e-05	1612995	0.000350205	0.000310293	20848492
k__Bacteria.p__Firmicutes.c__Bacilli.o__Lactobacillales.f__Enterococcaceae.g__Enterococcus.s__Enterococcus_avium	Enterococcus avium	677396	0.000308053	1534764	3.02609e-08	-0.000308023
k__Bacteria.p__Firmicutes.c__Clostridia.o__Clostridiales.f__Lachnospiraceae.g__Blautia.s__Blautia_hansenii	Blautia hansenii	652842	1.96672e-05	1514531	0.000296742	0.000277075
k__Bacteria.p__Firmicutes.c__Clostridia.o__Clostridiales.f__Clostridiaceae.g__Clostridium.s__Clostridium_sp_CAG_411	Clostridium sp CAG 411	523262	2.85091e-05	1178601	0.000287756	0.000259247
k__Bacteria.p__Firmicutes.c__Erysipelotrichia.o__Erysipelotrichales.f__Erysipelotrichaceae.g__Catenibacterium.s__Catenibacterium_mitsuokai	Catenibacterium mitsuokai	715484	0.000249041	1.68287e+06	8.66729e-16	-0.000249041
k__Bacteria.p__Proteobacteria.c__Gammaproteobacteria.o__Enterobacterales.f__Enterobacteriaceae.g__Citrobacter.s__Citrobacter_freundii	Citrobacter freundii	669636	0.000231905	1.49505e+06	4.0428e-12	-0.000231905
k__Bacteria.p__Firmicutes.c__Clostridia.o__Clostridiales.f__Lachnospiraceae.g__Blautia.s__Blautia_producta	Blautia producta	631600	5.85781e-10	1.51039e+06	0.000231742	0.000231741	26804920
k__Bacteria.p__Proteobacteria.c__Gammaproteobacteria.o__Enterobacterales.f__Enterobacteriaceae.g__Klebsiella.s__Klebsiella_pneumoniae	Klebsiella pneumoniae	655515	0.000229787	1.46367e+06	5.80873e-10	-0.000229786
k__Bacteria.p__Proteobacteria.c__Gammaproteobacteria.o__Enterobacterales.f__Enterobacteriaceae.g__Klebsiella.s__Klebsiella_oxytoca	Klebsiella oxytoca	672532	0.000228134	1506360	6.7619e-12	-0.000228134
k__Bacteria.p__Proteobacteria.c__Gammaproteobacteria.o__Aeromonadales.f__Succinivibrionaceae.g__Succinatimonas.s__Succinatimonas_hippei	Succinatimonas hippei	38880	0.000218939	101918	3.73102e-11	-0.000218939
k__Bacteria.p__Firmicutes.c__Bacilli.o__Lactobacillales.f__Streptococcaceae.g__Streptococcus.s__Streptococcus_parasanguinis	Streptococcus parasanguinis	655536	0.027538	1515605	0.0273194	-0.000218592
k__Bacteria.p__Actinobacteria.c__Coriobacteriia.o__Eggerthellales.f__Eggerthellaceae.g__Gordonibacter.s__Gordonibacter_pamelaeae	Gordonibacter pamelaeae	642061	0.000426274	1494551	0.000643712	0.000217437	30567928
k__Bacteria.p__Firmicutes.c__Clostridia.o__Clostridiales.f__Lachnospiraceae.g__Anaerostipes.s__Anaerostipes_hadrus	Anaerostipes hadrus	751320	0.000214816	1790525	6.70008e-11	-0.000214815
k__Bacteria.p__Firmicutes.c__Firmicutes_unclassified.o__Firmicutes_unclassified.f__Firmicutes_unclassified.g__Firmicutes_unclassified.s__Firmicutes_bacterium_CAG_424	Firmicutes bacterium CAG 424	613312	0.000423622	1366867	0.000232057	-0.000191565
k__Bacteria.p__Proteobacteria.c__Deltaproteobacteria.o__Desulfovibrionales.f__Desulfovibrionaceae.g__Desulfovibrionaceae_unclassified.s__Desulfovibrionaceae_bacterium	Desulfovibrionaceae bacterium	582580	4.92615e-05	1.35482e+06	0.000240282	0.000191021
k__Bacteria.p__Fusobacteria.c__Fusobacteriia.o__Fusobacteriales.f__Fusobacteriaceae.g__Fusobacterium.s__Fusobacterium_ulcerans	Fusobacterium ulcerans	498978	0.000186217	1.13174e+06	8.11752e-06	-0.000178099
k__Bacteria.p__Proteobacteria.c__Gammaproteobacteria.o__Aeromonadales.f__Succinivibrionaceae.g__Anaerobiospirillum.s__Anaerobiospirillum_thomasii	Anaerobiospirillum thomasii	39644	0.000185514	99484	1.13377e-05	-0.000174177
k__Bacteria.p__Firmicutes.c__Clostridia.o__Clostridiales.f__Lachnospiraceae.g__Blautia.s__Blautia_obeum	Blautia obeum	751514	0.000160664	1863187	2.05921e-19	-0.000160664	30567928
k__Bacteria.p__Actinobacteria.c__Coriobacteriia.o__Coriobacteriales.f__Coriobacteriaceae.g__Collinsella.s__Collinsella_aerofaciens	Collinsella aerofaciens	751484	0.00015729	1.82393e+06	6.85509e-15	-0.00015729	26804920
k__Bacteria.p__Firmicutes.c__Bacilli.o__Lactobacillales.f__Leuconostocaceae.g__Leuconostoc.s__Leuconostoc_lactis	Leuconostoc lactis	684560	0.0316671	1572816	0.0317827	0.000115593
k__Bacteria.p__Firmicutes.c__Bacilli.o__Lactobacillales.f__Streptococcaceae.g__Streptococcus.s__Streptococcus_sanguinis	Streptococcus sanguinis	664372	0.00013329	1.51902e+06	2.25058e-05	-0.000110784	31796936
k__Bacteria.p__Firmicutes.c__Bacilli.o__Bacillales.f__Bacillales_unclassified.g__Gemella.s__Gemella_haemolysans	Gemella haemolysans	669154	9.73958e-05	1.53436e+06	1.72959e-05	-8.00999e-05
k__Bacteria.p__Firmicutes.c__Erysipelotrichia.o__Erysipelotrichales.f__Erysipelotrichaceae.g__Turicibacter.s__Turicibacter_sanguinis	Turicibacter sanguinis	731758	6.50432e-05	1.71511e+06	2.83092e-11	-6.50431e-05	30927743
k__Bacteria.p__Firmicutes.c__Clostridia.o__Clostridiales.f__Ruminococcaceae.g__Gemmiger.s__Gemmiger_sp_An87	Gemmiger sp An87	675008	6.86045e-05	1548505	4.21282e-06	-6.43917e-05
k__Bacteria.p__Firmicutes.c__Negativicutes.o__Veillonellales.f__Veillonellaceae.g__Megasphaera.s__Megasphaera_sp_DISK_18	Megasphaera sp DISK 18	656952	6.26487e-05	1462428	2.47525e-08	-6.2624e-05
k__Bacteria.p__Fusobacteria.c__Fusobacteriia.o__Fusobacteriales.f__Fusobacteriaceae.g__Fusobacterium.s__Fusobacterium_sp_CAG_439	Fusobacterium sp CAG 439	524466	2.73378e-07	1.17653e+06	6.27262e-05	6.24528e-05
k__Bacteria.p__Bacteroidetes.c__Bacteroidia.o__Bacteroidales.f__Prevotellaceae.g__Prevotella.s__Prevotella_buccalis	Prevotella buccalis	711951	6.01826e-05	1653867	1.47058e-11	-6.01826e-05
k__Bacteria.p__Candidatus_Melainabacteria.c__Candidatus_Melainabacteria_unclassified.o__Candidatus_Gastranaerophilales.f__Candidatus_Gastranaerophilales_unclassified.g__Candidatus_Gastranaerophilales_unclassified.s__Candidatus_Gastranaerophilales_bacterium	Candidatus Gastranaerophilales bacterium	525418	4.76558e-05	1203342	6.8265e-13	-4.76558e-05
k__Bacteria.p__Proteobacteria.c__Gammaproteobacteria.o__Enterobacterales.f__Morganellaceae.g__Morganella.s__Morganella_morganii	Morganella morganii	618669	4.4568e-05	1.3278e+06	5.80937e-14	-4.4568e-05	26804920
k__Bacteria.p__Actinobacteria.c__Actinobacteria.o__Actinomycetales.f__Actinomycetaceae.g__Actinomyces.s__Actinomyces_sp_HPA0247	Actinomyces sp HPA0247	672123	0.000119208	1.54825e+06	0.000163506	4.42984e-05
k__Bacteria.p__Firmicutes.c__Bacilli.o__Lactobacillales.f__Enterococcaceae.g__Enterococcus.s__Enterococcus_faecalis	Enterococcus faecalis	668264	4.08182e-05	1499989	7.23641e-11	-4.08181e-05	19235886
k__Bacteria.p__Bacteroidetes.c__Bacteroidia.o__Bacteroidales.f__Tannerellaceae.g__Parabacteroides.s__Parabacteroides_sp_CAG_409	Parabacteroides sp CAG 409	655592	3.785e-05	1457832	6.41909e-08	-3.77858e-05
k__Bacteria.p__Firmicutes.c__Clostridia.o__Clostridiales.f__Eubacteriaceae.g__Eubacterium.s__Eubacterium_sp_An11	Eubacterium sp An11	496584	3.22558e-05	1127575	1.34855e-06	-3.09072e-05
k__Bacteria.p__Bacteroidetes.c__Bacteroidia.o__Bacteroidales.f__Bacteroidaceae.g__Bacteroides.s__Bacteroides_sp_CAG_598	Bacteroides sp CAG 598	521111	2.79983e-05	1186021	1.88152e-09	-2.79964e-05
k__Bacteria.p__Firmicutes.c__Clostridia.o__Clostridiales.f__Lachnospiraceae.g__Lachnoclostridium.s__Lachnoclostridium_sp_An138	Lachnoclostridium sp An138	605830	2.51282e-05	1351243	3.09891e-06	-2.20293e-05
k__Bacteria.p__Fusobacteria.c__Fusobacteriia.o__Fusobacteriales.f__Fusobacteriaceae.g__Fusobacterium.s__Fusobacterium_nucleatum	Fusobacterium nucleatum	667779	2.06268e-05	1495101	9.25092e-13	-2.06268e-05	30519287
k__Bacteria.p__Bacteroidetes.c__Bacteroidia.o__Bacteroidales.f__Bacteroidaceae.g__Bacteroides.s__Bacteroides_xylanisolvens	Bacteroides xylanisolvens	758836	1.75174e-05	1792141	3.18817e-12	-1.75174e-05
k__Bacteria.p__Bacteroidetes.c__Bacteroidia.o__Bacteroidales.f__Bacteroidaceae.g__Bacteroides.s__Bacteroides_massiliensis	Bacteroides massiliensis	746476	1.48936e-05	1789649	6.26891e-18	-1.48936e-05
k__Bacteria.p__Firmicutes.c__Clostridia.o__Clostridiales.f__Eubacteriaceae.g__Anaerofustis.s__Anaerofustis_stercorihominis	Anaerofustis stercorihominis	672620	1.53739e-05	1.54269e+06	5.22082e-07	-1.48518e-05
k__Bacteria.p__Bacteroidetes.c__Bacteroidia.o__Bacteroidales.f__Tannerellaceae.g__Parabacteroides.s__Parabacteroides_merdae	Parabacteroides merdae	759705	1.39914e-05	1881518	4.82815e-23	-1.39914e-05	30927743
k__Bacteria.p__Firmicutes.c__Erysipelotrichia.o__Erysipelotrichales.f__Erysipelotrichaceae.g__Solobacterium.s__Solobacterium_moorei	Solobacterium moorei	667428	1.13071e-05	1523143	7.49118e-08	-1.12322e-05
k__Bacteria.p__Firmicutes.c__Tissierellia.o__Tissierellales.f__Peptoniphilaceae.g__Anaerococcus.s__Anaerococcus_vaginalis	Anaerococcus vaginalis	669952	1.09946e-05	1525643	2.18004e-09	-1.09925e-05
k__Bacteria.p__Proteobacteria.c__Deltaproteobacteria.o__Desulfovibrionales.f__Desulfovibrionaceae.g__Bilophila.s__Bilophila_wadsworthia	Bilophila wadsworthia	756806	9.93331e-06	1.79715e+06	2.79619e-14	-9.93331e-06
k__Bacteria.p__Firmicutes.c__Bacilli.o__Bacillales.f__Bacillales_unclassified.g__Gemella.s__Gemella_morbillorum	Gemella morbillorum	668826	9.64806e-06	1523413	1.80886e-09	-9.64625e-06	24013298
k__Bacteria.p__Firmicutes.c__Bacilli.o__Lactobacillales.f__Lactobacillaceae.g__Sharpea.s__Sharpea_azabuensis	Sharpea azabuensis	659464	9.46058e-06	1.49924e+06	2.2981e-20	-9.46058e-06
k__Bacteria.p__Firmicutes.c__Erysipelotrichia.o__Erysipelotrichales.f__Erysipelotrichaceae.g__Coprobacillus.s__Coprobacillus_cateniformis	Coprobacillus cateniformis	724270	8.55934e-06	1.68042e+06	1.19731e-10	-8.55922e-06
k__Bacteria.p__Firmicutes.c__Clostridia.o__Clostridiales.f__Ruminococcaceae.g__Ruminococcus.s__Ruminococcus_sp_CAG_403	Ruminococcus sp CAG 403	710757	1.13138e-07	1614102	7.34571e-06	7.23257e-06
k__Bacteria.p__Bacteroidetes.c__Bacteroidia.o__Bacteroidales.f__Rikenellaceae.g__Alistipes.s__Alistipes_indistinctus	Alistipes indistinctus	754708	4.01409e-07	1.68912e+06	7.54627e-06	7.14487e-06	29194468
k__Bacteria.p__Firmicutes.c__Bacilli.o__Lactobacillales.f__Lactobacillaceae.g__Lactobacillus.s__Lactobacillus_delbrueckii	Lactobacillus delbrueckii	612956	1.82985e-05	1.36482e+06	1.13452e-05	-6.95331e-06
k__Bacteria.p__Firmicutes.c__Clostridia.o__Clostridiales.f__Lachnospiraceae.g__Blautia.s__Blautia_hydrogenotrophica	Blautia hydrogenotrophica	642640	1.01816e-05	1488633	3.26227e-06	-6.91934e-06
k__Bacteria.p__Actinobacteria.c__Coriobacteriia.o__Eggerthellales.f__Eggerthellaceae.g__Denitrobacterium.s__Denitrobacterium_detoxificans	Denitrobacterium detoxificans	71087.5	1.45797e-05	166728	7.67509e-06	-6.9046e-06
k__Bacteria.p__Bacteroidetes.c__Bacteroidia.o__Bacteroidales.f__Bacteroidaceae.g__Bacteroides.s__Bacteroides_dorei	Bacteroides dorei	760212	6.81479e-06	1792585	7.41333e-13	-6.81479e-06
k__Bacteria.p__Firmicutes.c__Clostridia.o__Clostridiales.f__Clostridiaceae.g__Clostridium.s__Clostridium_bolteae_CAG_59	Clostridium bolteae CAG 59	610555	2.7537e-10	1.4708e+06	6.05894e-06	6.05866e-06
k__Bacteria.p__Bacteroidetes.c__Bacteroidia.o__Bacteroidales.f__Bacteroidaceae.g__Bacteroides.s__Bacteroides_faecis_CAG_32	Bacteroides faecis CAG 32	679272	5.91362e-06	1535902	6.16599e-13	-5.91362e-06
k__Bacteria.p__Actinobacteria.c__Actinobacteria.o__Actinomycetales.f__Actinomycetaceae.g__Actinomyces.s__Actinomyces_sp_HMSC035G02	Actinomyces sp HMSC035G02	665428	3.38774e-06	1523238	9.08717e-09	-3.37865e-06
k__Bacteria.p__Actinobacteria.c__Actinobacteria.o__Actinomycetales.f__Actinomycetaceae.g__Actinomyces.s__Actinomyces_sp_oral_taxon_181	Actinomyces sp oral taxon 181	664678	3.36911e-06	1524108	1.02246e-07	-3.26686e-06
k__Bacteria.p__Firmicutes.c__Negativicutes.o__Acidaminococcales.f__Acidaminococcaceae.g__Phascolarctobacterium.s__Phascolarctobacterium_succinatutens	Phascolarctobacterium succinatutens	730508	3.08164e-06	1.66759e+06	7.13968e-09	-3.0745e-06
k__Bacteria.p__Bacteroidetes.c__Bacteroidia.o__Bacteroidales.f__Prevotellaceae.g__Paraprevotella.s__Paraprevotella_xylaniphila	Paraprevotella xylaniphila	743524	2.6369e-06	1768577	2.75818e-19	-2.6369e-06
k__Bacteria.p__Firmicutes.c__Clostridia.o__Clostridiales.f__Ruminococcaceae.g__Ruminococcus.s__Ruminococcus_sp_CAG_488	Ruminococcus sp CAG 488	572730	2.57634e-06	1345218	3.20831e-09	-2.57313e-06
k__Bacteria.p__Firmicutes.c__Clostridia.o__Clostridiales.f__Ruminococcaceae.g__Ruminococcus.s__Ruminococcus_sp_CAG_563	Ruminococcus sp CAG 563	571114	2.24232e-06	1343333	1.36695e-10	-2.24219e-06
k__Bacteria.p__Actinobacteria.c__Actinobacteria.o__Micrococcales.f__Micrococcaceae.g__Rothia.s__Rothia_mucilaginosa	Rothia mucilaginosa	656699	1.89835e-06	1509023	4.12329e-08	-1.85712e-06	26804920
k__Bacteria.p__Firmicutes.c__Clostridia.o__Clostridiales.f__Lachnospiraceae.g__Lachnoclostridium.s__Lachnoclostridium_sp_An14	Lachnoclostridium sp An14	617391	5.23776e-06	1.37735e+06	3.53415e-06	-1.70361e-06
k__Bacteria.p__Actinobacteria.c__Coriobacteriia.o__Eggerthellales.f__Eggerthellaceae.g__Adlercreutzia.s__Adlercreutzia_equolifaciens	Adlercreutzia equolifaciens	750622	1.50933e-06	1720183	1.33145e-09	-1.508e-06	30567928
k__Bacteria.p__Proteobacteria.c__Gammaproteobacteria.o__Enterobacterales.f__Enterobacteriaceae.g__Escherichia.s__Escherichia_coli	Escherichia coli	611848	1.64913e-06	1.41876e+06	2.36541e-07	-1.41259e-06	15307874
k__Bacteria.p__Firmicutes.c__Clostridia.o__Clostridiales.f__Lachnospiraceae.g__Lachnospiraceae_unclassified.s__Eubacterium_rectale	Eubacterium rectale	770296	1.40665e-06	1861805	1.8933e-18	-1.40665e-06
k__Bacteria.p__Firmicutes.c__Bacilli.o__Lactobacillales.f__Streptococcaceae.g__Streptococcus.s__Streptococcus_mitis	Streptococcus mitis	644529	1.33131e-06	1.45586e+06	5.92396e-11	-1.33125e-06	23060013
k__Bacteria.p__Firmicutes.c__Bacilli.o__Lactobacillales.f__Enterococcaceae.g__Enterococcus.s__Enterococcus_faecium	Enterococcus faecium	660856	1.1795e-06	1492305	1.47622e-12	-1.1795e-06	20848492
k__Bacteria.p__Firmicutes.c__Clostridia.o__Clostridiales.f__Lachnospiraceae.g__Lachnoclostridium.s__Clostridium_citroniae	Clostridium citroniae	623628	1.15009e-06	1.42611e+06	5.97183e-10	-1.14949e-06
k__Bacteria.p__Actinobacteria.c__Actinobacteria.o__Actinomycetales.f__Actinomycetaceae.g__Actinomyces.s__Actinomyces_sp_ICM47	Actinomyces sp ICM47	661695	1.94836e-06	1523881	9.36738e-07	-1.01162e-06
k__Bacteria.p__Firmicutes.c__Clostridia.o__Clostridiales.f__Lachnospiraceae.g__Lachnoclostridium.s__Clostridium_scindens	Clostridium scindens	646354	9.72552e-07	1.43121e+06	2.88736e-17	-9.72552e-07
k__Bacteria.p__Proteobacteria.c__Betaproteobacteria.o__Burkholderiales.f__Oxalobacteraceae.g__Oxalobacter.s__Oxalobacter_formigenes	Oxalobacter formigenes	527044	9.3226e-07	1.19981e+06	1.16516e-09	-9.31095e-07
k__Bacteria.p__Proteobacteria.c__Deltaproteobacteria.o__Desulfovibrionales.f__Desulfovibrionaceae.g__Desulfovibrio.s__Desulfovibrio_piger	Desulfovibrio piger	729291	8.49375e-07	1682056	6.32749e-12	-8.49369e-07	30567928
k__Bacteria.p__Bacteroidetes.c__Bacteroidia.o__Bacteroidales.f__Bacteroidaceae.g__Bacteroides.s__Bacteroides_finegoldii	Bacteroides finegoldii	749140	7.84857e-07	1.77118e+06	2.47229e-17	-7.84857e-07
k__Bacteria.p__Firmicutes.c__Clostridia.o__Clostridiales.f__Lachnospiraceae.g__Roseburia.s__Roseburia_intestinalis	Roseburia intestinalis	770638	7.19787e-07	1.76976e+06	1.41755e-09	-7.18369e-07	22529960
k__Bacteria.p__Firmicutes.c__Negativicutes.o__Acidaminococcales.f__Acidaminococcaceae.g__Phascolarctobacterium.s__Phascolarctobacterium_sp_CAG_266	Phascolarctobacterium sp CAG 266	539032	7.03319e-07	1215531	1.86036e-08	-6.84715e-07
k__Bacteria.p__Firmicutes.c__Clostridia.o__Clostridiales.f__Peptostreptococcaceae.g__Peptostreptococcus.s__Peptostreptococcus_stomatis	Peptostreptococcus stomatis	665220	5.95297e-07	1510250	1.56767e-11	-5.95281e-07
k__Bacteria.p__Firmicutes.c__Clostridia.o__Clostridiales.f__Lachnospiraceae.g__Lachnoclostridium.s__Clostridium_aldenense	Clostridium aldenense	637480	5.08869e-07	1.46597e+06	2.5582e-08	-4.83287e-07
k__Bacteria.p__Bacteroidetes.c__Bacteroidia.o__Bacteroidales.f__Barnesiellaceae.g__Coprobacter.s__Coprobacter_secundus	Coprobacter secundus	683314	2.579e-07	1528984	1.66899e-12	-2.57899e-07
k__Bacteria.p__Firmicutes.c__Erysipelotrichia.o__Erysipelotrichales.f__Erysipelotrichaceae.g__Faecalitalea.s__Faecalitalea_cylindroides	Faecalitalea cylindroides	721872	2.60537e-07	1654090	4.52038e-09	-2.56016e-07	30567928
k__Bacteria.p__Firmicutes.c__Clostridia.o__Clostridiales.f__Clostridiaceae.g__Lactonifactor.s__Lactonifactor_longoviformis	Lactonifactor longoviformis	661096	2.48636e-07	1512662	1.49346e-09	-2.47142e-07
k__Bacteria.p__Firmicutes.c__Negativicutes.o__Veillonellales.f__Veillonellaceae.g__Megasphaera.s__Megasphaera_elsdenii	Megasphaera elsdenii	522834	1.82236e-07	1185673	5.38604e-13	-1.82236e-07
k__Bacteria.p__Firmicutes.c__Erysipelotrichia.o__Erysipelotrichales.f__Erysipelotrichaceae.g__Erysipelatoclostridium.s__Clostridium_innocuum	Clostridium innocuum	602458	3.24786e-11	1.44549e+06	1.67979e-07	1.67946e-07	31796936
k__Bacteria.p__Bacteroidetes.c__Bacteroidia.o__Bacteroidales.f__Bacteroidaceae.g__Bacteroides.s__Bacteroides_sp_CAG_661	Bacteroides sp CAG 661	525128	3.34406e-08	1182891	1.99174e-07	1.65734e-07
k__Bacteria.p__Firmicutes.c__Negativicutes.o__Acidaminococcales.f__Acidaminococcaceae.g__Acidaminococcus.s__Acidaminococcus_intestini	Acidaminococcus intestini	637370	1.58221e-07	1464022	9.40422e-10	-1.57281e-07
k__Bacteria.p__Firmicutes.c__Firmicutes_unclassified.o__Firmicutes_unclassified.f__Firmicutes_unclassified.g__Firmicutes_unclassified.s__Firmicutes_bacterium_CAG_534	Firmicutes bacterium CAG 534	570990	1.48115e-07	1340846	1.96203e-12	-1.48113e-07
k__Bacteria.p__Bacteroidetes.c__Bacteroidia.o__Bacteroidales.f__Prevotellaceae.g__Prevotella.s__Prevotella_sp_885	Prevotella sp 885	486433	1.32889e-07	1112433	6.992e-09	-1.25897e-07
k__Bacteria.p__Bacteroidetes.c__Bacteroidia.o__Bacteroidales.f__Odoribacteraceae.g__Odoribacter.s__Odoribacter_laneus	Odoribacter laneus	660591	1.11161e-07	1484801	4.24443e-18	-1.11161e-07
k__Bacteria.p__Actinobacteria.c__Thermoleophilia.o__Thermoleophilales.f__Thermoleophilaceae.g__Thermoleophilum.s__Thermoleophilum_album	Thermoleophilum album	464056	1.09481e-07	1035045	2.30606e-10	-1.0925e-07
k__Bacteria.p__Actinobacteria.c__Coriobacteriia.o__Eggerthellales.f__Eggerthellaceae.g__Asaccharobacter.s__Asaccharobacter_celatus	Asaccharobacter celatus	758776	1.07955e-07	1750104	7.89442e-13	-1.07955e-07
k__Bacteria.p__Bacteroidetes.c__Bacteroidia.o__Bacteroidales.f__Bacteroidaceae.g__Bacteroides.s__Bacteroides_cellulosilyticus	Bacteroides cellulosilyticus	763205	4.81798e-08	1745728	4.56648e-11	-4.81341e-08	23776434
k__Bacteria.p__Firmicutes.c__Clostridia.o__Clostridiales.f__Eubacteriaceae.g__Eubacterium.s__Eubacterium_sp_OM08_24	Eubacterium sp OM08 24	726971	4.3651e-08	1.667e+06	4.29292e-12	-4.36467e-08
k__Bacteria.p__Actinobacteria.c__Actinobacteria.o__Actinomycetales.f__Actinomycetaceae.g__Actinomyces.s__Actinomyces_oris	Actinomyces oris	88682	4.87045e-08	228223	5.17061e-09	-4.35339e-08
k__Bacteria.p__Firmicutes.c__Clostridia.o__Clostridiales.f__Eubacteriaceae.g__Eubacterium.s__Eubacterium_eligens	Eubacterium eligens	779681	4.23303e-08	1.87646e+06	1.33151e-21	-4.23303e-08
k__Bacteria.p__Bacteroidetes.c__Bacteroidia.o__Bacteroidales.f__Bacteroidaceae.g__Bacteroides.s__Bacteroides_intestinalis	Bacteroides intestinalis	743322	3.48829e-08	1755555	5.04358e-22	-3.48829e-08
k__Bacteria.p__Firmicutes.c__Clostridia.o__Clostridiales.f__Clostridiales_unclassified.g__Clostridiales_unclassified.s__Bacteroides_pectinophilus	Bacteroides pectinophilus	575765	2.39311e-08	1355949	8.30975e-10	-2.31001e-08
k__Bacteria.p__Firmicutes.c__Clostridia.o__Clostridiales.f__Clostridiales_unclassified.g__Monoglobus.s__Monoglobus_pectinilyticus	Monoglobus pectinilyticus	750660	8.73601e-08	1.69264e+06	6.96177e-08	-1.77424e-08
k__Bacteria.p__Bacteroidetes.c__Bacteroidia.o__Bacteroidales.f__Dysgonamonadaceae.g__Dysgonomonas.s__Dysgonomonas_gadei	Dysgonomonas gadei	267518	8.75196e-09	625293	6.04745e-44	-8.75196e-09
k__Bacteria.p__Firmicutes.c__Clostridia.o__Clostridiales.f__Clostridiaceae.g__Clostridium.s__Clostridium_sp_CAG_242	Clostridium sp CAG 242	629098	7.31531e-09	1455201	7.00528e-11	-7.24525e-09
k__Bacteria.p__Actinobacteria.c__Actinobacteria.o__Bifidobacteriales.f__Bifidobacteriaceae.g__Bifidobacterium.s__Bifidobacterium_animalis	Bifidobacterium animalis	641214	6.966e-09	1462572	3.48288e-13	-6.96565e-09
k__Bacteria.p__Firmicutes.c__Clostridia.o__Clostridiales.f__Eubacteriaceae.g__Eubacterium.s__Eubacterium_sp_CAG_180	Eubacterium sp CAG 180	748666	5.80884e-09	1.72975e+06	3.83705e-15	-5.80884e-09
k__Bacteria.p__Firmicutes.c__Clostridia.o__Clostridiales.f__Clostridiaceae.g__Clostridium.s__Clostridium_sp_CAG_253	Clostridium sp CAG 253	733138	4.3022e-09	1692223	1.27197e-15	-4.3022e-09
k__Bacteria.p__Actinobacteria.c__Actinobacteria.o__Actinomycetales.f__Actinomycetaceae.g__Actinomyces.s__Actinomyces_odontolyticus	Actinomyces odontolyticus	650170	3.05786e-09	1481777	2.12062e-13	-3.05765e-09
k__Bacteria.p__Firmicutes.c__Clostridia.o__Clostridiales.f__Lachnospiraceae.g__Dorea.s__Dorea_longicatena	Dorea longicatena	791914	8.39745e-10	1879140	7.61497e-21	-8.39745e-10	30567928
k__Bacteria.p__Actinobacteria.c__Coriobacteriia.o__Eggerthellales.f__Eggerthellaceae.g__Eggerthella.s__Eggerthella_lenta	Eggerthella lenta	608220	6.99898e-10	1.39484e+06	2.61802e-13	-6.99636e-10	30567928
k__Bacteria.p__Firmicutes.c__Clostridia.o__Clostridiales.f__Eubacteriaceae.g__Eubacterium.s__Eubacterium_ramulus	Eubacterium ramulus	781144	6.55519e-10	1.80578e+06	6.07455e-16	-6.55518e-10	30567928
k__Bacteria.p__Firmicutes.c__Clostridia.o__Clostridiales.f__Ruminococcaceae.g__Anaerotruncus.s__Anaerotruncus_sp_CAG_528	Anaerotruncus sp CAG 528	726854	1.37341e-10	1643918	6.73313e-10	5.35972e-10
k__Bacteria.p__Firmicutes.c__Clostridia.o__Clostridiales.f__Lachnospiraceae.g__Blautia.s__Blautia_sp_CAG_257	Blautia sp CAG 257	612304	2.57852e-10	1.34802e+06	1.80632e-21	-2.57852e-10
k__Bacteria.p__Bacteroidetes.c__Bacteroidia.o__Bacteroidales.f__Bacteroidaceae.g__Bacteroides.s__Bacteroides_nordii	Bacteroides nordii	684752	6.49695e-10	1.49834e+06	3.97378e-10	-2.52317e-10
k__Bacteria.p__Firmicutes.c__Clostridia.o__Clostridiales.f__Clostridiaceae.g__Butyricicoccus.s__Butyricicoccus_pullicaecorum	Butyricicoccus pullicaecorum	598279	1.52363e-10	1308123	1.54248e-16	-1.52363e-10	30567928
k__Bacteria.p__Firmicutes.c__Clostridia.o__Clostridiales.f__Clostridiales_Family_XIII_Incertae_Sedis.g__Clostridiales_Family_XIII_Incertae_Sedis_unclassified.s__Eubacterium_sulci	Eubacterium sulci	85273.5	9.55174e-11	215066	1.32646e-14	-9.55041e-11
k__Bacteria.p__Firmicutes.c__Clostridia.o__Clostridiales.f__Lachnospiraceae.g__Lachnoclostridium.s__Clostridium_bolteae	Clostridium bolteae	554313	1.9453e-17	1.38372e+06	9.26315e-11	9.26315e-11
k__Bacteria.p__Bacteroidetes.c__Bacteroidia.o__Bacteroidales.f__Bacteroidaceae.g__Bacteroides.s__Bacteroides_sp_OM05_12	Bacteroides sp OM05 12	910	7.57788e-11	4900	9.27093e-44	-7.57788e-11
k__Bacteria.p__Firmicutes.c__Clostridia.o__Clostridiales.f__Lachnospiraceae.g__Blautia.s__Blautia_coccoides	Blautia coccoides	625110	4.74663e-14	1.45887e+06	4.37034e-11	4.36559e-11	19235886
k__Bacteria.p__Firmicutes.c__Erysipelotrichia.o__Erysipelotrichales.f__Erysipelotrichaceae.g__Holdemanella.s__Holdemanella_biformis	Holdemanella biformis	754026	3.84098e-11	1.74718e+06	5.64553e-19	-3.84098e-11	30567928
k__Bacteria.p__Bacteroidetes.c__Bacteroidia.o__Bacteroidales.f__Rikenellaceae.g__Alistipes.s__Alistipes_inops	Alistipes inops	752980	3.14866e-11	1762462	1.36492e-25	-3.14866e-11
k__Bacteria.p__Firmicutes.c__Clostridia.o__Clostridiales.f__Ruminococcaceae.g__Ruminococcus.s__Ruminococcus_sp_CAG_330	Ruminococcus sp CAG 330	731652	1.93159e-11	1672165	2.46557e-13	-1.90694e-11
k__Bacteria.p__Bacteroidetes.c__Bacteroidia.o__Bacteroidales.f__Dysgonamonadaceae.g__Dysgonomonas.s__Dysgonomonas_mossii	Dysgonomonas mossii	360780	1.26222e-11	799420	6.54798e-37	-1.26222e-11
k__Bacteria.p__Firmicutes.c__Clostridia.o__Clostridiales.f__Clostridiaceae.g__Clostridium.s__Clostridium_sp_CAG_413	Clostridium sp CAG 413	716568	9.01309e-12	1.65295e+06	6.74027e-24	-9.01309e-12
k__Bacteria.p__Firmicutes.c__Clostridia.o__Clostridiales.f__Ruminococcaceae.g__Agathobaculum.s__Agathobaculum_butyriciproducens	Agathobaculum butyriciproducens	801759	6.71716e-12	1864770	3.10909e-20	-6.71716e-12
k__Bacteria.p__Lentisphaerae.c__Lentisphaeria.o__Victivallales.f__Victivallaceae.g__Victivallis.s__Victivallis_vadensis	Victivallis vadensis	674384	4.67004e-12	1.48513e+06	1.05532e-14	-4.65949e-12
k__Bacteria.p__Firmicutes.c__Clostridia.o__Clostridiales.f__Lachnospiraceae.g__Roseburia.s__Roseburia_faecis	Roseburia faecis	804244	4.48167e-12	1894221	2.92908e-23	-4.48167e-12	29194468
k__Bacteria.p__Firmicutes.c__Negativicutes.o__Veillonellales.f__Veillonellaceae.g__Dialister.s__Dialister_pneumosintes	Dialister pneumosintes	646503	4.47845e-12	1474396	1.50067e-17	-4.47844e-12
k__Bacteria.p__Bacteroidetes.c__Bacteroidia.o__Bacteroidales.f__Bacteroidaceae.g__Bacteroides.s__Bacteroides_eggerthii	Bacteroides eggerthii	772937	2.21896e-12	1807267	1.50696e-24	-2.21896e-12	31796936
k__Bacteria.p__Firmicutes.c__Clostridia.o__Clostridiales.f__Clostridiales_Family_XIII_Incertae_Sedis.g__Mogibacterium.s__Mogibacterium_diversum	Mogibacterium diversum	78670.5	8.51834e-13	201060	1.27756e-16	-8.51706e-13
k__Archaea.p__Euryarchaeota.c__Thermoplasmata.o__Methanomassiliicoccales.f__Methanomassiliicoccaceae.g__Methanomassiliicoccus.s__Candidatus_Methanomassiliicoccus_intestinalis	Candidatus Methanomassiliicoccus intestinalis	536695	6.99486e-13	1225318	5.96676e-26	-6.99486e-13
k__Bacteria.p__Firmicutes.c__Bacilli.o__Lactobacillales.f__Lactobacillaceae.g__Lactobacillus.s__Lactobacillus_rogosae	Lactobacillus rogosae	782378	1.27917e-13	1824686	2.0689e-27	-1.27917e-13
k__Bacteria.p__Bacteroidetes.c__Bacteroidia.o__Bacteroidales.f__Porphyromonadaceae.g__Sanguibacteroides.s__Sanguibacteroides_justesenii	Sanguibacteroides justesenii	548782	9.86803e-14	1251520	6.97451e-27	-9.86803e-14
k__Bacteria.p__Bacteroidetes.c__Bacteroidia.o__Bacteroidales.f__Dysgonamonadaceae.g__Dysgonomonas.s__Dysgonomonas_sp_37_18	Dysgonomonas sp 37 18	269619	6.95814e-14	628293	6.98102e-52	-6.95814e-14
k__Bacteria.p__Firmicutes.c__Clostridia.o__Clostridiales.f__Lachnospiraceae.g__Eisenbergiella.s__Eisenbergiella_massiliensis	Eisenbergiella massiliensis	583332	5.58241e-14	1343023	1.05055e-19	-5.5824e-14
k__Bacteria.p__Bacteroidetes.c__Bacteroidia.o__Bacteroidales.f__Odoribacteraceae.g__Butyricimonas.s__Butyricimonas_synergistica	Butyricimonas synergistica	728437	5.00165e-15	1626264	1.3391e-23	-5.00165e-15
k__Bacteria.p__Firmicutes.c__Firmicutes_unclassified.o__Firmicutes_unclassified.f__Firmicutes_unclassified.g__Firmicutes_unclassified.s__Firmicutes_bacterium_CAG_170	Firmicutes bacterium CAG 170	604778	4.36955e-16	1427626	7.9949e-27	-4.36955e-16
k__Bacteria.p__Firmicutes.c__Clostridia.o__Clostridiales.f__Lachnospiraceae.g__Coprococcus.s__Coprococcus_comes	Coprococcus comes	822862	3.65977e-16	1962065	4.60131e-35	-3.65977e-16	30567928
k__Bacteria.p__Firmicutes.c__Clostridia.o__Clostridiales.f__Lachnospiraceae.g__Lachnoclostridium.s__Clostridium_symbiosum	Clostridium symbiosum	530464	5.81201e-27	1.34884e+06	3.09608e-16	3.09608e-16
k__Bacteria.p__Firmicutes.c__Clostridia.o__Clostridiales.f__Lachnospiraceae.g__Dorea.s__Dorea_formicigenerans	Dorea formicigenerans	825232	1.43201e-16	2004017	1.78861e-42	-1.43201e-16	29194468
k__Bacteria.p__Firmicutes.c__Clostridia.o__Clostridiales.f__Lachnospiraceae.g__Coprococcus.s__Coprococcus_catus	Coprococcus catus	811700	1.16558e-16	1888815	2.07715e-29	-1.16558e-16
k__Bacteria.p__Firmicutes.c__Clostridia.o__Clostridiales.f__Lachnospiraceae.g__Lachnoclostridium.s__Clostridium_clostridioforme	Clostridium clostridioforme	581229	6.34273e-17	1318919	1.76966e-23	-6.34273e-17
k__Bacteria.p__Bacteroidetes.c__Bacteroidia.o__Bacteroidales.f__Barnesiellaceae.g__Coprobacter.s__Coprobacter_fastidiosus	Coprobacter fastidiosus	791664	1.97022e-17	1.80978e+06	3.71817e-25	-1.97022e-17
k__Bacteria.p__Firmicutes.c__Clostridia.o__Clostridiales.f__Ruminococcaceae.g__Ruminococcaceae_unclassified.s__Clostridium_leptum	Clostridium leptum	822439	1.4424e-17	1.92607e+06	6.25331e-33	-1.4424e-17
k__Bacteria.p__Actinobacteria.c__Actinobacteria.o__Bifidobacteriales.f__Bifidobacteriaceae.g__Bifidobacterium.s__Bifidobacterium_adolescentis	Bifidobacterium adolescentis	818728	4.56551e-18	1881319	1.15343e-27	-4.56551e-18	21209126
k__Bacteria.p__Firmicutes.c__Clostridia.o__Clostridiales.f__Lachnospiraceae.g__Fusicatenibacter.s__Fusicatenibacter_saccharivorans	Fusicatenibacter saccharivorans	836164	2.62298e-18	1943984	8.22413e-30	-2.62298e-18
k__Bacteria.p__Firmicutes.c__Clostridia.o__Clostridiales.f__Eubacteriaceae.g__Eubacterium.s__Eubacterium_sp_CAG_274	Eubacterium sp CAG 274	777628	1.27443e-18	1.79997e+06	6.48003e-34	-1.27443e-18
k__Bacteria.p__Firmicutes.c__Firmicutes_unclassified.o__Firmicutes_unclassified.f__Firmicutes_unclassified.g__Firmicutes_unclassified.s__Firmicutes_bacterium_CAG_238	Firmicutes bacterium CAG 238	749630	3.33051e-19	1697279	4.94159e-27	-3.33051e-19
k__Bacteria.p__Bacteroidetes.c__Bacteroidia.o__Bacteroidales.f__Tannerellaceae.g__Parabacteroides.s__Parabacteroides_goldsteinii	Parabacteroides goldsteinii	772456	1.1879e-19	1.79151e+06	1.81747e-37	-1.1879e-19
k__Archaea.p__Euryarchaeota.c__Methanobacteria.o__Methanobacteriales.f__Methanobacteriaceae.g__Methanobrevibacter.s__Methanobrevibacter_smithii	Methanobrevibacter smithii	777772	1.81647e-20	1.7724e+06	1.02686e-28	-1.81647e-20	30567928
k__Bacteria.p__Bacteroidetes.c__Bacteroidia.o__Bacteroidales.f__Bacteroidaceae.g__Bacteroides.s__Bacteroides_galacturonicus	Bacteroides galacturonicus	785896	1.77692e-20	1825332	4.81607e-40	-1.77692e-20	30927743
k__Bacteria.p__Firmicutes.c__Clostridia.o__Clostridiales.f__Eubacteriaceae.g__Eubacterium.s__Eubacterium_hallii	Eubacterium hallii	844804	3.55397e-21	2001064	4.85633e-42	-3.55397e-21
k__Bacteria.p__Firmicutes.c__Clostridia.o__Clostridiales.f__Eubacteriaceae.g__Eubacterium.s__Eubacterium_sp_CAG_38	Eubacterium sp CAG 38	837562	1.86345e-21	1.95213e+06	6.4647e-37	-1.86345e-21
k__Bacteria.p__Firmicutes.c__Clostridia.o__Clostridiales.f__Lachnospiraceae.g__Lachnospira.s__Lachnospira_pectinoschiza	Lachnospira pectinoschiza	837784	3.56869e-23	1926407	1.09987e-35	-3.56869e-23
k__Bacteria.p__Bacteroidetes.c__Bacteroidia.o__Bacteroidales.f__Barnesiellaceae.g__Coprobacter.s__Coprobacter_sp	Coprobacter sp	374654	5.93388e-24	787193	2.707e-29	-5.93385e-24
k__Bacteria.p__Firmicutes.c__Clostridia.o__Clostridiales.f__Oscillospiraceae.g__Oscillibacter.s__Oscillibacter_sp_57_20	Oscillibacter sp 57 20	846746	3.99811e-24	2.06597e+06	3.73995e-65	-3.99811e-24
k__Bacteria.p__Firmicutes.c__Clostridia.o__Clostridiales.f__Lachnospiraceae.g__Lachnoclostridium.s__Clostridium_lavalense	Clostridium lavalense	556096	9.85387e-25	1289957	5.27517e-32	-9.85387e-25
k__Bacteria.p__Bacteroidetes.c__Bacteroidia.o__Bacteroidales.f__Odoribacteraceae.g__Butyricimonas.s__Butyricimonas_virosa	Butyricimonas virosa	832494	4.52767e-25	1.88815e+06	2.26278e-33	-4.52766e-25
k__Bacteria.p__Bacteroidetes.c__Bacteroidia.o__Bacteroidales.f__Odoribacteraceae.g__Odoribacter.s__Odoribacter_splanchnicus	Odoribacter splanchnicus	857740	3.27564e-25	2.00932e+06	6.64296e-45	-3.27564e-25
k__Bacteria.p__Firmicutes.c__Erysipelotrichia.o__Erysipelotrichales.f__Erysipelotrichaceae.g__Erysipelatoclostridium.s__Erysipelatoclostridium_ramosum	Erysipelatoclostridium ramosum	558331	1.12641e-25	1.30233e+06	5.98857e-27	-1.06652e-25	30567928
k__Bacteria.p__Firmicutes.c__Clostridia.o__Clostridiales.f__Lachnospiraceae.g__Blautia.s__Ruminococcus_gnavus	Ruminococcus gnavus	518670	7.9169e-26	1216465	7.17265e-31	-7.91683e-26
k__Bacteria.p__Firmicutes.c__Clostridia.o__Clostridiales.f__Ruminococcaceae.g__Ruminococcus.s__Ruminococcus_bicirculans	Ruminococcus bicirculans	855383	2.8611e-26	1.97568e+06	3.94925e-43	-2.8611e-26	30567928
k__Bacteria.p__Firmicutes.c__Clostridia.o__Clostridiales.f__Ruminococcaceae.g__Flavonifractor.s__Flavonifractor_plautii	Flavonifractor plautii	465821	2.42341e-39	1.23475e+06	2.39715e-26	2.39715e-26	26789999
k__Bacteria.p__Bacteroidetes.c__Bacteroidia.o__Bacteroidales.f__Rikenellaceae.g__Alistipes.s__Alistipes_finegoldii	Alistipes finegoldii	864426	1.76185e-26	2063957	5.99863e-56	-1.76185e-26	31796936
k__Bacteria.p__Firmicutes.c__Clostridia.o__Clostridiales.f__Lachnospiraceae.g__Roseburia.s__Roseburia_inulinivorans	Roseburia inulinivorans	870916	1.48886e-27	2040913	1.73191e-48	-1.48886e-27	26789999
k__Bacteria.p__Firmicutes.c__Clostridia.o__Clostridiales.f__Lachnospiraceae.g__Butyrivibrio.s__Butyrivibrio_crossotus	Butyrivibrio crossotus	771252	1.27903e-27	1.76461e+06	1.29791e-45	-1.27903e-27	30567928
k__Bacteria.p__Verrucomicrobia.c__Verrucomicrobiae.o__Verrucomicrobiales.f__Akkermansiaceae.g__Akkermansia.s__Akkermansia_muciniphila	Akkermansia muciniphila	855755	5.2182e-30	1946378	2.18117e-40	-5.2182e-30	20648002
k__Bacteria.p__Firmicutes.c__Clostridia.o__Clostridiales.f__Lachnospiraceae.g__Roseburia.s__Roseburia_hominis	Roseburia hominis	880889	5.24106e-31	2078253	1.52383e-57	-5.24106e-31	30567928
k__Bacteria.p__Firmicutes.c__Clostridia.o__Clostridiales.f__Ruminococcaceae.g__Ruminococcus.s__Ruminococcus_lactaris	Ruminococcus lactaris	856248	2.7288e-32	1915260	4.61733e-39	-2.7288e-32
k__Bacteria.p__Bacteroidetes.c__Bacteroidia.o__Bacteroidales.f__Barnesiellaceae.g__Barnesiella.s__Barnesiella_intestinihominis	Barnesiella intestinihominis	865062	2.47389e-32	1996734	5.61132e-51	-2.47389e-32	30927743
k__Bacteria.p__Firmicutes.c__Clostridia.o__Clostridiales.f__Lachnospiraceae.g__Roseburia.s__Roseburia_sp_CAG_309	Roseburia sp CAG 309	797930	4.64132e-33	1.81869e+06	9.22869e-57	-4.64132e-33
k__Bacteria.p__Firmicutes.c__Firmicutes_unclassified.o__Firmicutes_unclassified.f__Firmicutes_unclassified.g__Firmicutes_unclassified.s__Firmicutes_bacterium_CAG_110	Firmicutes bacterium CAG 110	827274	1.98758e-34	1914062	9.41887e-62	-1.98758e-34
k__Bacteria.p__Bacteroidetes.c__Bacteroidia.o__Bacteroidales.f__Rikenellaceae.g__Alistipes.s__Alistipes_shahii	Alistipes shahii	882734	9.58922e-35	2.08248e+06	5.28001e-67	-9.58922e-35	26789999
k__Bacteria.p__Firmicutes.c__Firmicutes_unclassified.o__Firmicutes_unclassified.f__Firmicutes_unclassified.g__Firmicutes_unclassified.s__Firmicutes_bacterium_CAG_83	Firmicutes bacterium CAG 83	886000	4.24384e-36	1.94533e+06	1.82559e-36	-2.41825e-36
k__Bacteria.p__Firmicutes.c__Clostridia.o__Clostridiales.f__Ruminococcaceae.g__Ruminococcaceae_unclassified.s__Eubacterium_siraeum	Eubacterium siraeum	884272	5.61468e-37	2.14932e+06	8.47967e-91	-5.61468e-37
k__Bacteria.p__Bacteroidetes.c__Bacteroidia.o__Bacteroidales.f__Rikenellaceae.g__Alistipes.s__Alistipes_putredinis	Alistipes putredinis	900295	2.07532e-37	2.12234e+06	6.42254e-69	-2.07532e-37	26789999
k__Bacteria.p__Firmicutes.c__Clostridia.o__Clostridiales.f__Eubacteriaceae.g__Eubacterium.s__Eubacterium_ventriosum	Eubacterium ventriosum	882314	3.2826e-38	2044488	4.97813e-65	-3.2826e-38	26789999
k__Bacteria.p__Firmicutes.c__Clostridia.o__Clostridiales.f__Lachnospiraceae.g__Blautia.s__Ruminococcus_torques	Ruminococcus torques	902252	1.42046e-38	2.08592e+06	1.34909e-60	-1.42046e-38
k__Bacteria.p__Firmicutes.c__Firmicutes_unclassified.o__Firmicutes_unclassified.f__Firmicutes_unclassified.g__Firmicutes_unclassified.s__Firmicutes_bacterium_CAG_95	Firmicutes bacterium CAG 95	821982	6.62994e-39	1882378	2.34905e-65	-6.62994e-39
k__Bacteria.p__Firmicutes.c__Clostridia.o__Clostridiales.f__Clostridiaceae.g__Clostridium.s__Clostridium_sp_CAG_167	Clostridium sp CAG 167	823820	6.10027e-39	1.8709e+06	2.16407e-58	-6.10027e-39
k__Bacteria.p__Firmicutes.c__Clostridia.o__Clostridiales.f__Oscillospiraceae.g__Oscillibacter.s__Oscillibacter_sp_CAG_241	Oscillibacter sp CAG 241	881620	6.72335e-44	2072653	1.2988e-85	-6.72335e-44
k__Bacteria.p__Firmicutes.c__Clostridia.o__Clostridiales.f__Lachnospiraceae.g__Roseburia.s__Roseburia_sp_CAG_182	Roseburia sp CAG 182	808803	7.91627e-49	1810703	5.6035e-61	-7.91627e-49
k__Bacteria.p__Firmicutes.c__Clostridia.o__Clostridiales.f__Ruminococcaceae.g__Ruminococcus.s__Ruminococcus_bromii	Ruminococcus bromii	905228	5.54037e-49	2056433	5.26892e-70	-5.54037e-49	20848492
k__Bacteria.p__Firmicutes.c__Clostridia.o__Clostridiales.f__Lachnospiraceae.g__Coprococcus.s__Coprococcus_eutactus	Coprococcus eutactus	860243	6.29395e-53	1919128	5.71738e-69	-6.29395e-53	26313691
k__Bacteria.p__Firmicutes.c__Clostridia.o__Clostridiales.f__Ruminococcaceae.g__Gemmiger.s__Gemmiger_formicilis	Gemmiger formicilis	972501	5.93859e-75	2210025	8.3666e-107	-5.93859e-75
